# Supplementary material for: Evolutionary dynamics and transcriptional diversification of GAD gene family in plants: a pan-species perspective in silico analysis
Source: BMC Plant Biol. 2025 Nov 22;25:1746. doi: 10.1186/s12870-025-07691-4 (PMC12750563; doi:10.1186/s12870-025-07691-4)
Supplement: Supplementary file 1 — Supplementary Material 1. [file 12870_2025_7691_MOESM1_ESM.xlsx]

## Sheet: root tip
Sample	SampleName	AT1G65960	AT2G02000	AT2G02010	AT3G17760	AT5G17330	Tissue	Ecotype	Genotype	Treatment	Project	TotalReads	UniquelyMappedRate	ReleaseDate
ERX3358124	Sample 29_p	59.7	4.9	1.8	0	91.6	root tip	Col-0	wild type	--	PRJEB32665	32933446	0.9546	2020-01-11
SRX7869420	Col-0-S1	113	3	0.8	0	151.7	root tips	Col-0	wild type	--	PRJNA610935	21260112	0.9463	2020-03-08
ERX3358123	Sample 28_p	63.1	5.1	1	0.9	101.5	root tip	Col-0	wild type	--	PRJEB32665	32498412	0.9453	2020-01-11
SRX7869421	Col-0-S2	107.4	5.2	1.2	0	142.8	root tips	Col-0	wild type	--	PRJNA610935	21105448	0.9434	2020-03-08
SRX7869422	Col-0-S3	106.4	2	1.5	0	170.3	root tips	Col-0	wild type	--	PRJNA610935	21204679	0.9432	2020-03-08
SRX7869424	ktn1-S2	82.5	5.2	1.9	0	119.2	root tips	Col-0	ktn1	--	PRJNA610935	22893214	0.9412	2020-03-08
SRX7869423	ktn1-S1	86.7	3.8	2.9	0	115.1	root tips	Col-0	ktn1	--	PRJNA610935	22929091	0.9409	2020-03-08
GSM3242200	Col-0_rep_1	17	2.4	0	0.5	98.9	root tip	Col-0	wild type	--	PRJNA478919	21401420	0.8768	2018-07-05
GSM3242201	Col-0_rep_2	18.3	3.2	0	0.5	106.2	root tip	Col-0	wild type	--	PRJNA478919	16664835	0.8752	2018-07-05
GSM3242205	hsl2_rep_3	33.7	4.5	0	0	113.9	root tip	Col-0	hsl2	--	PRJNA478919	16530257	0.8698	2018-07-05
GSM3242202	Col-0_rep_3	27.6	2.8	0	0	117.4	root tip	Col-0	wild type	--	PRJNA478919	17306923	0.8637	2018-07-05
GSM3242204	hsl2_rep_2	31.7	3	0	0	109.7	root tip	Col-0	hsl2	--	PRJNA478919	21425524	0.8465	2018-07-05
GSM3242203	hsl2_rep_1	26.9	1.1	0	0	121.5	root tip	Col-0	hsl2	--	PRJNA478919	22651972	0.6209	2018-07-05

## Sheet: root
Sample	SampleName	AT1G65960	AT2G02000	AT2G02010	AT3G17760	AT5G17330	Tissue	Ecotype	Genotype	Treatment	Project	TotalReads	UniquelyMappedRate	ReleaseDate
GSM3669290	col_T0_1	78.7	3	0.4	0.7	122	roots	Columbia	wild type	no treatment	PRJNA526886	24443271	0.9638	2019-03-15
GSM3669291	col_T0_2	68.6	3.9	0.3	1.1	131.4	roots	Columbia	wild type	no treatment	PRJNA526886	24902943	0.9637	2019-03-15
GSM3669292	col_T0_3	61.8	5.1	0.2	0.1	108.6	roots	Columbia	wild type	no treatment	PRJNA526886	24679717	0.9606	2019-03-15

## Sheet: stem
Sample	SampleName	AT1G65960	AT2G02000	AT2G02010	AT3G17760	AT5G17330	Tissue	Ecotype	Genotype	Treatment	Project	TotalReads	UniquelyMappedRate	ReleaseDate
SRX5986700	45_ath_CS_rep3	106.4	0	8	0	25.8	stem	Col-0	wild type	--	PRJNA543296	23607336	0.7661	2020-01-02
SRX5986701	44_ath_CS_rep2	91.5	0	11.5	0.7	28.5	stem	Col-0	wild type	--	PRJNA543296	35537020	0.7434	2020-01-02
SRX5986708	43_ath_CS_rep1	105.2	0.1	9.8	0	20.8	stem	Col-0	wild type	--	PRJNA543296	52234749	0.7374	2020-01-02

## Sheet: leaf
Sample	SampleName	AT1G65960	AT2G02000	AT2G02010	AT3G17760	AT5G17330	Tissue	Ecotype	Genotype	Treatment	Project	TotalReads	UniquelyMappedRate	ReleaseDate
SRX5130548	WT_1	73	1.4	11.3	0.1	48.9	leaf	Col-0	wild type	--	PRJNA509371	13789921	0.9521	2020-01-11
SRX5130546	WT_3	89.1	1.6	10.4	0	78.7	leaf	Col-0	wild type	--	PRJNA509371	12298899	0.9505	2020-01-11
SRX5130547	WT_2	87.4	0.8	10.3	0.3	56.8	leaf	Col-0	wild type	--	PRJNA509371	11956541	0.9483	2020-01-11

## Sheet: flower
Sample	SampleName	AT1G65960	AT2G02000	AT2G02010	AT3G17760	AT5G17330	Tissue	Ecotype	Genotype	Treatment	Project	TotalReads	UniquelyMappedRate	ReleaseDate
ERX3358144	Sample 47_p	57.8	0	13.4	62	5.2	flower	Col-0	wild type	--	PRJEB32665	33077186	0.9559	2020-01-11
ERX3358143	Sample 46_p	44.7	0	10.8	37.9	5.4	flower	Col-0	wild type	--	PRJEB32665	35361470	0.9553	2020-01-11
ERX3358145	Sample 48_p	63.4	0.7	27.1	18.3	12.6	flower	Col-0	wild type	--	PRJEB32665	33583419	0.9549	2020-01-11
ERX3358142	Sample 45_p	52	0	14.7	22.8	6.1	flower	Col-0	wild type	--	PRJEB32665	33899434	0.9465	2020-01-11
GSM3559384	WT Replicate 3	101.5	0	1.2	1.5	4.1	flower buds	Col-0	wild type	--	PRJNA514309	7142530	0.9458	2019-04-22
GSM3559383	WT Replicate 2	95	0	0.3	3.7	4.6	flower buds	Col-0	wild type	--	PRJNA514309	7345859	0.9455	2019-04-22
GSM3559382	WT Replicate 1	91.8	0	0.4	7.7	4.9	flower buds	Col-0	wild type	--	PRJNA514309	7797113	0.9435	2019-04-22
ERX3311976	knl2 mutant line (seedlings)	171.7	0	4.3	0	90	flower buds	Col-0	wild type	--	PRJEB32230	4000000	0.9405	2019-07-31
SRX2804486	RNAseq WT floral bud plant 1	86.8	0	0.8	77.7	4.7	flower bud	Col-0	wild type	--	PRJNA386485	33978282	0.933	2018-01-02
SRX2804488	RNAseq WT floral bud plant 3	91.9	0	0.6	65.3	4.7	flower bud	Col-0	wild type	--	PRJNA386485	30114364	0.9285	2018-01-02
GSM2650219	WT_2_rep1_mRNA-seq	105.7	0	1.6	44	3.4	flower bud	Col-0	wild type	--	PRJNA389308	9851147	0.9269	2018-04-16
GSM2650220	WT_2_rep2_mRNA-seq	141.2	0	1.1	42.9	2.5	flower bud	Col-0	wild type	--	PRJNA389308	9285547	0.9247	2018-04-16
SRX7136595	Arath_flower_buds_WT_1	77.6	0	1.9	66.6	4.4	flower buds	Col-0	wild type	--	PRJNA589533	22162342	0.924	2019-11-15
GSM2650217	WT_1_rep1_mRNA-seq	125.2	0	2.1	52.3	2.5	flower bud	Col-0	wild type	--	PRJNA389308	12888063	0.921	2018-04-16
ERX3311969	Wild type Col-0 (flowering buds)	122.8	0	8.6	38.8	2.2	flower buds	Col-0	wild type	--	PRJEB32230	4000000	0.9175	2019-07-31
ERX3358141	Sample 44_p	48.3	0	12.3	5.4	13.9	flower	Col-0	wild type	--	PRJEB32665	35100274	0.9168	2020-01-11
ERX3311963	Wild type Col-0 (flowering buds)	145	0	3.3	50.2	1.5	flower buds	Col-0	wild type	--	PRJEB32230	4000000	0.9163	2019-07-31
ERX3311960	Wild type Col-0 (flowering buds)	156.7	0	2.9	45.7	0.8	flower buds	Col-0	wild type	--	PRJEB32230	4000000	0.9162	2019-07-31
ERX3311972	Wild type Col-0 (flowering buds)	145	0	6.3	38	0.7	flower buds	Col-0	wild type	--	PRJEB32230	4000000	0.9148	2019-07-31
ERX3311971	Wild type Col-0 (flowering buds)	139.4	0	7.7	37.5	2.8	flower buds	Col-0	wild type	--	PRJEB32230	4000000	0.914	2019-07-31
SRX2804487	RNAseq WT floral bud plant 2	77.3	0	2.4	75.2	4.7	flower bud	Col-0	wild type	--	PRJNA386485	32788924	0.914	2018-01-02
SRX7136599	Arath_flower_buds_WT_3	83.6	0	1.9	69.7	4.4	flower buds	Col-0	wild type	--	PRJNA589533	17571325	0.9127	2019-11-15
ERX3311970	Wild type Col-0 (flowering buds)	138.7	0	6.4	31.8	1.1	flower buds	Col-0	wild type	--	PRJEB32230	4000000	0.9126	2019-07-31
GSM2897875	RNAseq_A_WT_rep2	63	0.2	1.3	64.5	6.8	flower bud	Col-0	wild type	--	PRJNA427202	26658972	0.9122	2018-12-06
ERX3311964	Wild type Col-0 (flowering buds)	142.2	0	3.6	50.1	1.9	flower buds	Col-0	wild type	--	PRJEB32230	4000000	0.9092	2019-07-31
GSM2897876	RNAseq_A_WT_rep3	81.1	0	3	61	6.7	flower bud	Col-0	wild type	--	PRJNA427202	24616316	0.907	2018-12-06
ERX3311962	Wild type Col-0 (flowering buds)	143.3	0	3.5	47.1	1.2	flower buds	Col-0	wild type	--	PRJEB32230	4000000	0.9059	2019-07-31
ERX3311952	Wild type Col-0 (flowering buds)	141	0	3.6	47	0.4	flower buds	Col-0	wild type	--	PRJEB32230	4000000	0.9056	2019-07-31
ERX3311955	Wild type Col-0 (flowering buds)	133.4	0	4.8	46.4	0	flower buds	Col-0	wild type	--	PRJEB32230	4000000	0.9019	2019-07-31
ERX3311961	Wild type Col-0 (flowering buds)	143.9	0	2.6	48.8	1	flower buds	Col-0	wild type	--	PRJEB32230	4000000	0.8992	2019-07-31
ERX3311954	Wild type Col-0 (flowering buds)	143.6	0	4.1	41.5	0	flower buds	Col-0	wild type	--	PRJEB32230	4000000	0.8977	2019-07-31
ERX3311953	Wild type Col-0 (flowering buds)	142.1	0	3.3	43	0	flower buds	Col-0	wild type	--	PRJEB32230	4000000	0.8919	2019-07-31
GSM2897874	RNAseq_A_WT_rep1	71.8	0	1.4	60.7	6.2	flower bud	Col-0	wild type	--	PRJNA427202	27463197	0.8878	2018-12-06
ERX3311975	Wild type Col-0 (flowering buds)	155.7	0	5.6	34.7	2.5	flower buds	Col-0	wild type	--	PRJEB32230	2537479	0.8877	2019-07-31
SRX7136596	Arath_flower_buds_WT_2	76	0	3.1	72	4.2	flower buds	Col-0	wild type	--	PRJNA589533	19701288	0.8866	2019-11-15
ERX3311974	Wild type Col-0 (flowering buds)	142.5	0	7.4	38.8	2.1	flower buds	Col-0	wild type	--	PRJEB32230	4000000	0.8783	2019-07-31
ERX3311956	Wild type Col-0 (flowering buds)	152.6	0	2.9	42.3	0.4	flower buds	Col-0	wild type	--	PRJEB32230	4000000	0.8768	2019-07-31
GSM2650222	WT_3_rep2_mRNA-seq	118.3	0	0.5	59.1	2.9	flower bud	Col-0	wild type	--	PRJNA389308	9532699	0.8758	2018-04-16
ERX3311965	Wild type Col-0 (flowering buds)	145	0	3.8	49.8	1.2	flower buds	Col-0	wild type	--	PRJEB32230	4000000	0.873	2019-07-31
ERX3311967	Wild type Col-0 (flowering buds)	147.8	0	4.1	49.6	1.2	flower buds	Col-0	wild type	--	PRJEB32230	4000000	0.8715	2019-07-31
GSM2787948	COL0-A [RNA-seq]	83.8	0.4	22.8	8.5	6	flower	Col-0	wild type	--	PRJNA407986	71733567	0.8694	2018-05-31
GSM2650218	WT_1_rep2_mRNA-seq	140.3	0	0.8	47.8	2.2	flower bud	Col-0	wild type	--	PRJNA389308	10766109	0.8683	2018-04-16
ERX3311968	Wild type Col-0 (flowering buds)	153.8	0	2.7	45	1.6	flower buds	Col-0	wild type	--	PRJEB32230	2101842	0.8638	2019-07-31
ERX3311958	Wild type Col-0 (flowering buds)	145.6	0	4.2	47.9	1.7	flower buds	Col-0	wild type	--	PRJEB32230	4000000	0.8608	2019-07-31
GSM2650221	WT_3_rep1_mRNA-seq	124.4	0	1.4	48.6	2.4	flower bud	Col-0	wild type	--	PRJNA389308	11562465	0.8588	2018-04-16
ERX3311966	Wild type Col-0 (flowering buds)	154.9	0	3.8	46.6	3.1	flower buds	Col-0	wild type	--	PRJEB32230	4000000	0.8576	2019-07-31
ERX3311957	Wild type Col-0 (flowering buds)	143.5	0	4.1	45.5	0	flower buds	Col-0	wild type	--	PRJEB32230	4000000	0.8515	2019-07-31
ERX3311973	Wild type Col-0 (flowering buds)	138.2	0	8.4	35.7	2.2	flower buds	Col-0	wild type	--	PRJEB32230	4000000	0.8501	2019-07-31
ERX3311959	Wild type Col-0 (flowering buds)	133.4	0	2.2	40.1	0.8	flower buds	Col-0	wild type	--	PRJEB32230	1616741	0.8473	2019-07-31
GSM3090188	xrn4_fb_3.mRNAseq	106.9	0.1	1.6	41.4	4.8	flower bud	Col-0	xrn4-5	--	PRJNA449355	25036264	0.8389	2018-12-04
GSM2857920	WT, rep3	61.3	0	0.2	40.8	6.3	flower	Col-0	wild type	--	PRJNA418578	30591191	0.8211	2018-07-09
GSM2857918	WT, rep1	53.6	0	0.5	41.4	5.6	flower	Col-0	wild type	--	PRJNA418578	33240642	0.8187	2018-07-09
GSM2857919	WT, rep2	54.1	0	0.2	41.7	7	flower	Col-0	wild type	--	PRJNA418578	38586786	0.8143	2018-07-09
GSM3090187	xrn4_fb_2.mRNAseq	102.2	0	2.9	39.5	3.3	flower bud	Col-0	xrn4-5	--	PRJNA449355	26109347	0.8136	2018-12-04
GSM3090186	xrn4_fb_1.mRNAseq	107.5	0	1.2	23.4	4	flower bud	Col-0	xrn4-5	--	PRJNA449355	26721209	0.7873	2018-12-04
GSM2787949	COL0-B [RNA-seq]	88	0.3	23.9	8	5.7	flower	Col-0	wild type	--	PRJNA407986	72977479	0.7756	2018-05-31
GSM3090185	col0_fb_3.mRNAseq	113.3	0	1.2	40.5	2.4	flower bud	Col-0	wild type	--	PRJNA449355	24626064	0.7256	2018-12-04
GSM3090183	col0_fb_1.mRNAseq	115.7	0	1.8	23.9	1.2	flower bud	Col-0	wild type	--	PRJNA449355	26714548	0.7101	2018-12-04

## Sheet: anther
Sample	SampleName	AT1G65960	AT2G02000	AT2G02010	AT3G17760	AT5G17330	Tissue	Ecotype	Genotype	Treatment	Project	TotalReads	UniquelyMappedRate	ReleaseDate
SRX2542551	Col0-1	34.1	0	0.2	5	3.1	anther	Col-0	wild type	--	PRJNA371597	11395349	0.9022	2017-09-15
SRX2542552	Col0-2	42.7	0	0	6.9	1.9	anther	Col-0	wild type	--	PRJNA371597	11454628	0.9031	2017-09-15

## Sheet: pollen
Sample	SampleName	AT1G65960	AT2G02000	AT2G02010	AT3G17760	AT5G17330	Tissue	Ecotype	Genotype	Treatment	Project	TotalReads	UniquelyMappedRate	ReleaseDate
GSM3402482	WT pollen RNA-seq rep4	24.8	7.8	0	41.4	0	pollen	Col-0	wild type	--	PRJNA493255	45853293	0.8073	2019-05-29
GSM3402477	WT pollen RNA-seq rep2	5.1	10.4	0	16.6	0	pollen	Col-0	wild type	--	PRJNA493255	32958985	0.792	2019-05-29
GSM3402476	WT pollen RNA-seq rep1	13.8	8.8	2.6	19.5	0	pollen	Col-0	wild type	--	PRJNA493255	65757351	0.7847	2019-05-29
GSM3402478	WT pollen RNA-seq rep3	12	3.9	1.6	17.1	0	pollen	Col-0	wild type	--	PRJNA493255	105144479	0.7801	2019-05-29
GSM3402483	WT pollen RNA-seq rep5	9.6	6.7	0	39.5	0	pollen	Col-0	wild type	--	PRJNA493255	49250558	0.7587	2019-05-29

## Sheet: ovule
Sample	SampleName	AT1G65960	AT2G02000	AT2G02010	AT3G17760	AT5G17330	Tissue	Ecotype	Genotype	Treatment	Project	TotalReads	UniquelyMappedRate	ReleaseDate
DRX039924	WT_24HAP	28.1	0.5	0	0	21.2	ovule	Col-0	wild type	--	PRJDB4155	7897368	0.9182	2017-08-16
DRX039925	WT_48HAP	4.5	19.7	0.4	0	24.4	ovule	Col-0	wild type	--	PRJDB4155	7170355	0.9162	2017-08-16
DRX039919	ZeroHAP	8.7	1	0	0	19.5	ovule	Col-0	wild type	--	PRJDB4155	7004011	0.9124	2017-08-16
DRX039923	WT_12HAP	15	1.9	1.4	0	22.2	ovule	Col-0	wild type	--	PRJDB4155	7265508	0.9005	2017-08-16
ERX1512321	Col-0_early_1; WT ovules early	52.2	0	0	0	1.3	ovule	Col-0	wild type	--	PRJEB14196	17751668	0.8825	2017-06-02
ERX1512322	Col-0_early_2; WT ovules early	63.9	0	9.5	0.3	9.1	ovule	Col-0	wild type	--	PRJEB14196	16218984	0.8811	2017-06-02
ERX1512323	Col-0_late_1; WT ovules late	76.3	0	1.4	0	8.8	ovule	Col-0	wild type	--	PRJEB14196	15412960	0.8667	2017-06-02
ERX1512316	Col0_late C; WT ovules late	50.3	0.7	6.1	0.2	17.4	ovule	Col-0	wild type	--	PRJEB14196	22110029	0.8617	2017-06-02
ERX1512315	Col0_late B; WT ovules late	54.5	2.3	5.6	0.2	19.1	ovule	Col-0	wild type	--	PRJEB14196	23305714	0.8407	2017-06-02
ERX1512314	Col0_late A; WT ovules late	82	2.4	1.7	0.2	21.7	ovule	Col-0	wild type	--	PRJEB14196	22564882	0.8295	2017-06-02
ERX1512324	Col-0_late_2; WT ovules late	62.6	0	0	0.2	1.8	ovule	Col-0	wild type	--	PRJEB14196	16498613	0.8175	2017-06-02

## Sheet: seed
Sample	SampleName	AT1G65960	AT2G02000	AT2G02010	AT3G17760	AT5G17330	Tissue	Ecotype	Genotype	Treatment	Project	TotalReads	UniquelyMappedRate	ReleaseDate
GSM2904733	Col-0-1 rep1	23.5	1.5	0.9	2.4	6.5	seed	Col-0	wild type	--	PRJNA427587	16049374	0.9044	2018-02-15
GSM2904739	Col-0-2 rep1	18.4	21.7	4	1	9.6	seed	Col-0	wild type	--	PRJNA427587	21718673	0.9005	2018-02-15
GSM2904740	Col-0-2 rep2	19.6	12.5	7.4	1.6	7.6	seed	Col-0	wild type	--	PRJNA427587	18312011	0.9002	2018-02-15

## Sheet: embryo
Sample	SampleName	AT1G65960	AT2G02000	AT2G02010	AT3G17760	AT5G17330	Tissue	Ecotype	Genotype	Treatment	Project	TotalReads	UniquelyMappedRate	ReleaseDate
GSM3423812	1C-3	3.3	0	23.9	0	60.5	embryo	Col-0	--	--	PRJNA495335	30946747	0.7998	2019-05-13
GSM3423811	1C-2	0	0	13.2	0	73.5	embryo	Col-0	--	--	PRJNA495335	34122495	0.7963	2019-05-13
GSM3423810	1C-1	6.2	0	28.5	0	73	embryo	Col-0	--	--	PRJNA495335	30952209	0.794	2019-05-13

[truncated: 1 more sheets: seedling]
