# Supplementary material for: Evolutionary dynamics and transcriptional diversification of GAD gene family in plants: a pan-species perspective in silico analysis
Source: BMC Plant Biol. 2025 Nov 22;25:1746. doi: 10.1186/s12870-025-07691-4 (PMC12750563; doi:10.1186/s12870-025-07691-4)
Supplement: Supplementary file 2 — Supplementary Material 2. [file 12870_2025_7691_MOESM2_ESM.xlsx]

## Sheet: root tip
Sample	SampleName	LOC_OS08G36320	LOC_OS03G13300	LOC_OS03G51080	LOC_OS04G37460	LOC_OS04G37500	Tissue	Cultivar	Genotype	Treatment	Project	TotalReads	UniquelyMappedRate	ReleaseDate
SRX5554406	OS_TRA_CON4 [OS-TRACON4] TRAP RNA	51.9	41.3	119.7	6.8	64.8	root tip	Nipponbare	35S:His6:FLAG:OsRPL18-2	--	PRJNA528488	31997220	0.8246	2019-09-20
SRX5554404	OS_TRA_CON3 [OS-TRACON3] TRAP RNA	77.7	47.2	106	7.9	66.8	root tip	Nipponbare	35S:His6:FLAG:OsRPL18-2	--	PRJNA528488	40964078	0.7788	2019-09-20
SRX5554402	OS_TRA_CON2 [OS-TRACON2] TRAP RNA	68.6	42.4	112.4	7.6	70.8	root tip	Nipponbare	35S:His6:FLAG:OsRPL18-2	--	PRJNA528488	33824142	0.8414	2019-09-20
SRX5554400	OS_TRA_CON1 [OS-TRACON1] TRAP RNA	73.8	46.5	115.9	6.1	60.9	root tip	Nipponbare	35S:His6:FLAG:OsRPL18-2	--	PRJNA528488	32240834	0.7567	2019-09-20

## Sheet: root
Sample	SampleName	LOC_OS08G36320	LOC_OS03G13300	LOC_OS03G51080	LOC_OS04G37460	LOC_OS04G37500	Tissue	Cultivar	Genotype	Treatment	Project	TotalReads	UniquelyMappedRate	ReleaseDate
SRX6779678	ZH11-WT root	52.7	54.7	71.4	0.2	29.9	root	ZH11	wild type	--	PRJNA562309	34639337	0.9529	2020-06-04
SRX6779680	ZH11-WT root	51.7	53.4	72.8	0.1	29	root	ZH11	wild type	--	PRJNA562309	32160950	0.9492	2020-06-04
SRX5933445	Rmh	31.9	21.8	77.5	2	25.1	root	--	RMh transgenic plant	control	PRJNA545468	24130697	0.9478	2019-05-31
SRX6779679	ZH11-WT root	53.4	53.8	70.9	0.2	28.8	root	ZH11	wild type	--	PRJNA562309	35022365	0.9456	2020-06-04
DRX162778	r5_upland	63.6	20.5	77	0.2	21.4	root	Nipponbare	--	unpland	PRJDB8093	13404306	0.9443	2019-11-18
SRX6779677	OsNMCP1-OE root	51.2	68.7	89.1	0	28.5	root	ZH11	OsNMCP1-OE	--	PRJNA562309	21876587	0.9412	2020-06-04
SRX6779676	OsNMCP1-OE root	48.5	60.6	78	0.1	25.9	root	ZH11	OsNMCP1-OE	--	PRJNA562309	27892805	0.9403	2020-06-04
SRX5933447	PhL	32.2	9.4	83.6	2.7	35.2	root	--	PhL transgenic plant	control	PRJNA545468	24420741	0.939	2019-05-31
SRX2440472	control 14 days	60.4	19.2	62.2	0.3	43.8	root	Nipponbare	--	control 14 days	PRJNA358595	30188328	0.936	2019-01-02
SRX2440459	control 1 day	49.9	17.8	74.6	0.3	36.5	root	Nipponbare	--	control 1 day	PRJNA358595	26719524	0.9318	2019-01-02
SRX2440458	control 1 day	71.4	25.9	67.9	0	45	root	Nipponbare	--	control 1 day	PRJNA358595	25076818	0.9311	2019-01-02
DRX162777	r4_upland	69.7	21.6	84.2	0.4	22.4	root	Nipponbare	--	unpland	PRJDB8093	13039881	0.9275	2019-11-18
SRX2440466	control 7 days	60	10.8	58.5	0	43.4	root	Nipponbare	--	control 7 days	PRJNA358595	22329840	0.9266	2019-01-02
SRX2440471	control 14 days	93.4	73.9	66	0.2	26.3	root	Nipponbare	--	control 14 days	PRJNA358595	33295387	0.9264	2019-01-02
SRX2440465	control 7 days	61.9	29.4	60	0.3	47.5	root	Nipponbare	--	control 7 days	PRJNA358595	31253920	0.9229	2019-01-02
DRX057390	non-mycorrhizal (NM)	69.7	21.3	99.1	0	19.9	root	Nipponbare	--	control	PRJDB4933	13087811	0.9213	2018-01-26
SRX5833534	O. sativa CC rep2	36.9	20	65.2	0	29.9	root	Nipponbare	--	control	PRJNA543028	33152804	0.9209	2019-11-21
SRX7854809	NIP-root-2	86	136.7	89.4	0.2	37.1	root	japonica	NIP	--	PRJNA610531	14876670	0.92	2020-03-26
SRX7854808	NIP-root-1	84.2	136.2	89.9	0.4	36.8	root	japonica	NIP	--	PRJNA610531	15654168	0.9181	2020-03-26
SRX2440460	control 1 day	53.3	16.1	78.7	0	26.3	root	Nipponbare	--	control 1 day	PRJNA358595	17647564	0.9179	2019-01-02
DRX162779	r6_upland	89.8	18.6	71.6	0	13	root	Nipponbare	--	unpland	PRJDB8093	13380914	0.9177	2019-11-18
SRX5833533	O. sativa CC rep1	41.4	23.5	66.8	0	28.7	root	Nipponbare	--	control	PRJNA543028	33355007	0.9144	2019-11-21
SRX2440470	control 14 days	59.5	25.6	68.2	0	18	root	Nipponbare	--	control 14 days	PRJNA358595	26514475	0.9136	2019-01-02
SRX7854810	NIP-root-3	85.4	134.5	88.1	0.2	35.5	root	japonica	NIP	--	PRJNA610531	15715025	0.9123	2020-03-26
SRX7753338	OE20 rep2	44.9	61.9	76.8	0.2	51.5	root	ZH11	OsMYB305 overexpressed	--	PRJNA607604	32107055	0.9094	2020-02-21
SRX7753336	OE15 rep2	50.5	59.5	71.4	0.3	47.8	root	ZH11	OsMYB305 overexpressed	--	PRJNA607604	34096310	0.9086	2020-02-21
SRX9198090	JJ88CKR2	46.4	61.6	81	1.8	46.7	root	Jigeng-88	--	control	PRJNA665812	29603517	0.9057	2020-09-27
DRX057391	non-mycorrhizal (NM)	68	23.6	99.7	0	19.7	root	Nipponbare	--	control	PRJDB4933	12820139	0.9052	2018-01-26
SRX7753334	WT rep2	46.6	55.9	68.2	0.3	56.4	root	ZH11	wild type	--	PRJNA607604	44389364	0.9034	2020-02-21
SRX4881233	Root_1	90.7	83.6	96.7	0	6	root	Nipponbare	--	--	PRJNA482217	123792466	0.903	2019-11-10
SRX7753337	OE20 rep1	43.6	61	74.8	0.2	53	root	ZH11	OsMYB305 overexpressed	--	PRJNA607604	35561256	0.9021	2020-02-21
SRX4881234	Root_2	67	60.3	63.5	0.2	8.9	root	Nipponbare	--	--	PRJNA482217	99102441	0.9018	2019-11-10
SRX2440464	control 7 days	58.7	20.5	62.7	0	43.4	root	Nipponbare	--	control 7 days	PRJNA358595	32306428	0.9009	2019-01-02
SRX7426724	NIP root	68.2	10.3	108.3	0.5	66.7	root	Nipponbare	--	--	PRJNA597070	12977805	0.899	2020-04-25
SRX9198091	DD4CKR1	41.5	69	82.7	1.5	35.8	root	Dongdao-4	--	control	PRJNA665812	27683006	0.8985	2020-09-27
SRX7426723	NIP root	68.8	8.4	110.1	0.4	67.3	root	Nipponbare	--	--	PRJNA597070	12760830	0.8946	2020-04-25
SRX7854802	osbag4-root-2	61.1	128.9	96.8	0	32.4	root	japonica	osbag4	--	PRJNA610531	15296948	0.8921	2020-03-26
SRX7854803	osbag4-root-3	62	130.3	97.3	0.2	29.9	root	japonica	osbag4	--	PRJNA610531	15301270	0.892	2020-03-26
SRX2934279	No N starvation	43.9	33.2	91.5	0	22	root	Nipponbare	--	control	PRJNA388531	22491138	0.8899	2018-06-01
SRX7854811	osbag4-root-1	64.1	127.7	96.8	0.3	31.5	root	japonica	osbag4	--	PRJNA610531	15571947	0.8894	2020-03-26
SRX3110964	RCc3:OsNAC6-myc	36.7	27.5	59.5	0.3	11.7	root	Illmi	RCc3:OsNAC6-myc_2	--	PRJNA399279	40699082	0.8889	2018-02-15
ERX3345458	Roots 7 dpi Control 3	48.5	26.5	65.2	1.8	29	root	Nipponbare	--	control	PRJEB31936	44458436	0.888	2019-05-31
SRX9198092	DD4CKR2	51.8	67.4	81.1	1.5	42.1	root	Dongdao-4	--	control	PRJNA665812	30215686	0.8879	2020-09-27
SRX3110963	RCc3:myc-OsNAC5	50.6	27.2	67.1	0.4	21.2	root	Illmi	RCc3:myc-OsNAC5_2	--	PRJNA399279	39453160	0.8873	2018-02-15
SRX4548375	WT, root	56.5	28.6	112.5	0.2	11.9	root	Dongjin	wild type	--	PRJNA485702	25538748	0.8863	2020-08-11
SRX8532798	normal_Ki_replicate_3	38.2	20.7	54.6	0.1	9.4	root	Kitaake	wild type	control	PRJNA638935	21009357	0.885	2020-06-11
SRX8532794	normal_Ki_replicate_1	38.4	19.8	52.2	0	9.8	root	Kitaake	wild type	control	PRJNA638935	25707483	0.8846	2020-06-11
SRX7753333	WT rep1	48.1	58.8	74.8	0.3	58.5	root	ZH11	wild type	--	PRJNA607604	33271577	0.883	2020-02-21
SRX8532803	normal_siMYB16_replicate_2	49.6	22.9	78.8	0	6.6	root	Kitaake	SiMYB16-OE	control	PRJNA638935	23034994	0.8829	2020-06-11
SRX8532795	normal_Ki_replicate_2	39.1	22.3	54	0.1	9.9	root	Kitaake	wild type	control	PRJNA638935	30167056	0.8823	2020-06-11
SRX4548376	WT, root	43.2	29.4	102.1	0.1	7.5	root	Dongjin	wild type	--	PRJNA485702	31016788	0.882	2020-08-11
SRX7753335	OE15 rep1	50.5	60	72.4	0.2	47.8	root	ZH11	OsMYB305 overexpressed	--	PRJNA607604	34234889	0.8797	2020-02-21
SRX3110959	RCc3:OsNAC6-myc	37.9	33.1	71.4	0.2	14	root	Illmi	RCc3:OsNAC6-myc_1	--	PRJNA399279	29281991	0.8793	2018-02-15
ERX3345457	Roots 7 dpi Control 2	46.7	29.2	63.9	2.2	35.1	root	Nipponbare	--	control	PRJEB31936	50820144	0.8792	2019-05-31
SRX8532804	normal_siMYB16_replicate_3	47.9	20.2	77.4	0.1	7.1	root	Kitaake	SiMYB16-OE	control	PRJNA638935	22423670	0.8775	2020-06-11
SRX8532802	normal_siMYB16_replicate_1	49	20.5	77	0.2	7.3	root	Kitaake	SiMYB16-OE	control	PRJNA638935	22212817	0.877	2020-06-11
ERX3345456	Roots 7 dpi Control 1	48.5	27.4	74.1	1.9	31.2	root	Nipponbare	--	control	PRJEB31936	38522573	0.8769	2019-05-31
SRX4881235	Root_3	66	59	62.8	0.5	9.3	root	Nipponbare	--	--	PRJNA482217	115006921	0.8767	2019-11-10
SRX4098921	wild type	47.7	23	88.5	0	25.8	root	Oryza sativa	wild type	--	PRJNA471959	24276496	0.8752	2018-05-18
SRX4098918	wild type	24.4	13.9	110.2	0.3	10.4	root	Oryza sativa	wild type	--	PRJNA471959	24313244	0.8728	2018-05-18
SRX2164569	control	35.2	67.5	99.3	0	2.6	root	Saryu 52	--	control	PRJNA343061	16568439	0.8716	2018-11-30
SRX4548380	dgk, root	59.2	31.1	93.7	0.3	22.1	root	Dongjin	dgk1 KO	--	PRJNA485702	35149407	0.8713	2020-08-11
SRX5781426	Control-RNA_S27_L004	145.4	81.7	87.4	0.1	3.6	root	Indica	--	control	PRJNA535402	36253006	0.8707	2019-10-01
SRX4548378	dgk, root	59.8	33.8	103	0.3	17.7	root	Dongjin	dgk1 KO	--	PRJNA485702	36298592	0.8695	2020-08-11
SRX3598059	DJ-root-1	51.8	78.9	67.9	0.1	32	root	Dongjin	wild type	--	PRJNA431314	23313578	0.8691	2018-01-25
SRX4098924	osspx2 mutant	44.1	47.4	110.1	0.1	34.1	root	Oryza sativa	osspx2 mutant	--	PRJNA471959	24398729	0.8686	2018-05-18
SRX3110966	RCc3:OsNAC10-myc	35.1	23.3	59.1	0.1	15.3	root	Illmi	RCc3:OsNAC10-myc_2	--	PRJNA399279	40650288	0.8685	2018-02-15
DRX084368	control root 0h 2	37	31.9	158.2	0	8.3	root	--	--	control root 0h	PRJDB5677	3233450	0.8681	2019-04-14
SRX4548377	WT, root	33	17.8	87.8	0.1	7.9	root	Dongjin	wild type	--	PRJNA485702	36709413	0.867	2020-08-11
SRX4098923	OsPIE1 overexpressor	40.9	28.8	100.4	0	18.3	root	Oryza sativa	OsPIE1 OX	--	PRJNA471959	24761286	0.8669	2018-05-18
SRX4702733	R51	77.4	91.1	88.1	0.7	17.4	root	Bawangbian	--	control*	PRJNA491309	30609366	0.8657	2019-10-14
SRX3110965	RCc3:myc-OsNAC9	36.9	30.8	67.5	0.2	14.8	root	Illmi	RCc3:myc-OsNAC9_2	--	PRJNA399279	36272768	0.8653	2018-02-15
SRX5320531	Sample_Osndpk4_1	45.9	29.2	67.8	0	8.5	root	kasalath	Osndpk4 rep1	--	PRJNA518165	23271110	0.8643	2020-02-01
SRX4098919	wild type	49.2	29.3	103	0	31.1	root	Oryza sativa	wild type	--	PRJNA471959	24069092	0.8639	2018-05-18
SRX4098920	OsPIE1 overexpressor	38.9	25.9	109.9	0.1	16.2	root	Oryza sativa	OsPIE1 OX	--	PRJNA471959	24761097	0.8639	2018-05-18
SRX4548379	dgk, root	49.8	29.9	96.7	0.5	13.1	root	Dongjin	dgk1 KO	--	PRJNA485702	31628100	0.8632	2020-08-11
SRX3110958	RCc3:myc-OsNAC5	51.1	28.1	63.8	0.6	19.7	root	Illmi	RCc3:myc-OsNAC5_1	--	PRJNA399279	39550685	0.8631	2018-02-15
SRX4098922	OsPIE1 overexpressor	44	33.7	93.3	0	15.3	root	Oryza sativa	OsPIE1 OX	--	PRJNA471959	24211443	0.8626	2018-05-18
SRX4282528	R16 Lowland rice	69.3	67.5	119.2	0	0.7	root	CH1122	--	--	PRJNA477437	15993880	0.8624	2018-07-17
SRX3110960	RCc3:myc-OsNAC9	37.4	29.1	65.4	0.2	13.3	root	Illmi	RCc3:myc-OsNAC9_1	--	PRJNA399279	37356175	0.8617	2018-02-15
SRX5320527	Sample_Osndpk4_3	45.7	28.5	68.9	0.1	8.9	root	kasalath	Osndpk4 rep3	--	PRJNA518165	23745815	0.8617	2020-02-01
SRX5320530	Sample_WT_3	66.7	23.5	59.9	0	3.5	root	kasalath	wild type	--	PRJNA518165	20691606	0.8599	2020-02-01
DRX084369	control root 0h 3	46.5	30.6	133.6	0	8.8	root	--	--	control root 0h	PRJDB5677	2899407	0.8578	2019-04-14
SRX5320526	Sample_Osndpk4_2	52.5	32.1	72.9	0	6.8	root	kasalath	Osndpk4 rep2	--	PRJNA518165	23648313	0.8576	2020-02-01
SRX4548381	OE, root	51	19.8	103	0	10.4	root	Dongjin	dgk1 OE	--	PRJNA485702	29638829	0.8572	2020-08-11
SRX4098917	osspx2 mutant	55.9	68.4	113.9	0	22.9	root	Oryza sativa	osspx2 mutant	--	PRJNA471959	24446499	0.8569	2018-05-18
SRX4548382	OE, root	50.3	29.1	104.7	0	14.6	root	Dongjin	dgk1 OE	--	PRJNA485702	29420559	0.8569	2020-08-11
SRX4548383	OE, root	48	27.3	105.3	0.1	9	root	Dongjin	dgk1 OE	--	PRJNA485702	29719250	0.8557	2020-08-11
SRX9198089	JJ88CKR1	42.3	75	62.7	0	7.5	root	Jigeng-88	--	control	PRJNA665812	27709180	0.8553	2020-09-27
SRX4702731	R155	64.8	70.4	71.9	0.4	6.5	root	Bawangbian	--	control*	PRJNA491309	35489701	0.8548	2019-10-14
SRX4098925	osspx2 mutant	46.5	48.6	111	0	31.7	root	Oryza sativa	osspx2 mutant	--	PRJNA471959	24687803	0.8546	2018-05-18
SRX3598056	Oswrky28-root-3	49.5	76.5	71.2	0	32.6	root	Dongjin	oswrky28 mutants	--	PRJNA431314	21445067	0.8523	2018-01-25
SRX7580133	Osein2_Root_Air_2	45.1	19.1	59.8	0.8	35.8	root	Nipponbare	Osein2	control*	PRJNA600591	26568555	0.8518	2020-01-18
SRX3590893	untreated roots 1 none	25.4	31	107.2	4	39.2	root	Vialone Nano	--	control	PRJNA430515	19717555	0.8497	2018-03-15
SRX7580132	Osein2_Root_Air_1	60.2	15.3	56.1	1.2	37.2	root	Nipponbare	Osein2	control*	PRJNA600591	27240366	0.8483	2020-01-18
SRX3110961	RCc3:OsNAC10-myc	33.9	23.9	54.8	0	13.4	root	Illmi	RCc3:OsNAC10-myc_1	--	PRJNA399279	49802955	0.8476	2018-02-15
SRX4009031	GS0	29.3	38.2	89.2	1.7	55.2	root	Changmaogu	--	control*	PRJNA453465	21966397	0.8465	2018-04-28
SRX4009032	GS1	17.3	82.9	79.6	0.6	21.5	root	Changmaogu	--	control*	PRJNA453465	25839583	0.8465	2018-04-28
SRX5320529	Sample_WT_2	57.8	17	61.9	0	3.1	root	kasalath	wild type	--	PRJNA518165	23553067	0.8461	2020-02-01
SRX8082212	HHZ_root_rep1	42.6	67.8	98.4	0	33.9	root	HHZ	--	--	PRJNA623803	29407635	0.8439	2020-04-10
SRX3598066	Oswrky28-root-1	43.1	64.6	71.8	0.5	49.8	root	Dongjin	oswrky28 mutants	--	PRJNA431314	25427286	0.8433	2018-01-25
SRX7580161	mhz11_Root_Air_2	25	16.3	91.7	1.9	56.3	root	Nipponbare	mhz11	control*	PRJNA600591	24660739	0.8422	2020-01-18
DRX084371	control root 12h 2	46.3	43.7	131	0	11.1	root	--	--	control root 12h	PRJDB5677	4177351	0.8417	2019-04-14
SRX8082213	HHZ_root_rep2	37.8	77.6	87.2	0	29.2	root	HHZ	--	--	PRJNA623803	29522077	0.8395	2020-04-10
DRX084370	control root 12h 1	40	31.2	125.8	0	15	root	--	--	control root 12h	PRJDB5677	4903543	0.8388	2019-04-14
SRX6653043	Biomaterial_provider CKSJ_1	163.1	142.5	100.6	0	0	root	Songjing10	--	SJ under control	PRJNA557063	18276355	0.8387	2019-08-06
SRX3598060	DJ-root-2	50.4	80.9	71.1	0	33.9	root	Dongjin	wild type	--	PRJNA431314	23064859	0.8385	2018-01-25
SRX7580160	mhz11_Root_Air_1	59.7	25.1	76.7	1.7	53.5	root	Nipponbare	mhz11	control*	PRJNA600591	25264739	0.8379	2020-01-18
SRX5249825	CK_T03	35.6	49.8	100.2	0.3	23.8	root	Huanghuazhan(HHZ)	--	control	PRJNA513444	20697224	0.8351	2019-01-15
SRX3590895	untreated roots 3 none	21	24.7	109.4	4.7	39.9	root	Vialone Nano	--	control	PRJNA430515	21735612	0.8349	2018-03-15
DRX084373	control root 1h 1	51	25.4	150.4	0	12	root	--	--	control root 1h	PRJDB5677	2872487	0.8348	2019-04-14
SRX5491390	OsC1_14dpi	65.6	39.3	66.3	0.2	37.3	Root	Nipponbare	wild type*	14day control	PRJNA525147	40686896	0.8344	2019-06-17
SRX3598055	Oswrky28-root-2	47.4	74.5	70.5	0.3	37	root	Dongjin	oswrky28 mutants	--	PRJNA431314	21726030	0.8338	2018-01-25
SRX3110957	WT	37.9	39	68	0.1	13.3	root	Illmi	wild type	--	PRJNA399279	34396127	0.8326	2018-02-15
SRX3590908	untreated roots 2 none	42	44.6	94.6	4.6	33.7	root	Baldo	--	control	PRJNA430515	30769580	0.8322	2018-03-15
SRX8082211	9311_root_rep3	50.1	126.3	104.1	0	38.7	root	9311	--	--	PRJNA623803	23347715	0.8318	2020-04-10
SRX3590909	untreated roots 3 none	30.5	47	90.7	3.5	22.4	root	Baldo	--	control	PRJNA430515	24416471	0.8308	2018-03-15
SRX3110962	WT	38	38.9	58.7	0.3	14.4	root	Illmi	wild type	--	PRJNA399279	53498731	0.8295	2018-02-15
SRX7580128	WT_Root_Air_1	73.9	30.6	81.5	2.2	71.5	root	Nipponbare	wild type	control*	PRJNA600591	24980446	0.8294	2020-01-18
SRX3590894	untreated roots 2 none	17.7	20.2	109	4.4	37.2	root	Vialone Nano	--	control	PRJNA430515	19368950	0.8294	2018-03-15
SRX7580129	WT_Root_Air_2	23	31.3	87.9	2.3	61.8	root	Nipponbare	wild type	control*	PRJNA600591	27291625	0.827	2020-01-18
SRX8082215	9311_root_rep1	69	123.2	105.4	0.2	29.6	root	9311	--	--	PRJNA623803	31683148	0.8256	2020-04-10
SRX3590907	untreated roots 1 none	47.5	62	105.3	4	35.1	root	Baldo	--	control	PRJNA430515	24854382	0.8255	2018-03-15
SRX4282527	R23 Lowland rice	49.7	85.7	98	0.2	0.9	root	CH1179	--	--	PRJNA477437	21658492	0.8255	2018-07-17
SRX4274620	control Japonica	56.4	11.5	64.6	0	0.4	root	Japonica	--	control	PRJNA476551	30997838	0.8243	2019-07-10
SRX5491389	OsC2_14dpi	38.3	28.6	62.7	0	22.9	Root	Nipponbare	wild type*	14day control	PRJNA525147	41012237	0.824	2019-06-17
SRX5249824	CK_T02	28.4	59.5	111.1	0.5	29.8	root	Huanghuazhan(HHZ)	--	control	PRJNA513444	20983104	0.8233	2019-01-15
SRX4663571	control	69.9	84.1	77.6	0	4.9	root	--	--	control	PRJNA490050	30296645	0.8233	2019-07-01
SRX4274629	control Dongxiang	86.3	42.9	48.4	0	1.1	root	Dongxiang	--	control	PRJNA476551	28846818	0.823	2019-07-10
SRX3598065	DJ-root-3	48.1	82.3	73.2	0.2	35.1	root	Dongjin	wild type	--	PRJNA431314	19807785	0.8226	2018-01-25
SRX3599262	Root_CK_rep2	30.9	31.4	66	0	19.1	root	Nipponbare	--	control	PRJNA431539	16091406	0.8205	2019-06-20
SRX8544018	ZL20-b5-4-R_0h-3	91.7	156.1	77.1	0	4.8	root	Nipponbare	--	control	PRJNA639386	15344412	0.8202	2020-06-14
SRX4274624	control Dongxiang	86.5	38.6	48.4	0	0.3	root	Dongxiang	--	control	PRJNA476551	22967748	0.8201	2019-07-10
SRX8082216	9311_root_rep2	76.3	131.1	104.5	0.4	34.6	root	9311	--	--	PRJNA623803	29893875	0.8194	2020-04-10
SRX4274631	control Dongxiang	74	36.8	50	0	1.2	root	Dongxiang	--	control	PRJNA476551	23594299	0.8185	2019-07-10
SRX8544004	ZL20-NIP-R_0h-3	102.8	152.5	63.2	0	1.4	root	Nipponbare	--	control	PRJNA639386	12671006	0.8167	2020-06-14
SRX9428966	control_Root replicate 3	51	72.2	97.8	0.2	44.2	root	Kitaake	--	control	PRJNA673826	24480521	0.8157	2020-11-04
SRX3599258	Root_CK_rep1	32.3	45.4	63.2	0	18.7	root	Nipponbare	--	control	PRJNA431539	17087684	0.8124	2019-06-20
SRX6653049	Biomaterial_provider CKSJ_3	163.2	146.8	118.7	0	1.2	root	Songjing10	--	SJ under control	PRJNA557063	18720644	0.8121	2019-08-06
DRX225155	Rice_root	29.9	36	73	0.7	18.3	root	Koshihikari	--	none	PRJDB10085	53853296	0.809	2020-08-13
SRX2189277	R498 root	21.8	2.8	71.6	0	6.8	root	R498	--	--	PRJNA340081	8157088	0.8077	2018-05-03
DRX084372	control root 12h 3	58	39.4	124.1	0	9.2	root	--	--	control root 12h	PRJDB5677	3893742	0.8074	2019-04-14
SRX3794510	95_control_1	17.4	17.3	102.4	0.7	51.2	root	B1195	--	control	PRJNA438202	25042709	0.8072	2018-03-15
SRX8544002	ZL20-NIP-R_0h-1	106.3	149.9	68	0	1.8	root	Nipponbare	--	control	PRJNA639386	13797529	0.8066	2020-06-14
SRX8082214	HHZ_root_rep3	80.6	105.3	89.9	0	20.2	root	HHZ	--	--	PRJNA623803	31819542	0.8047	2020-04-10
SRX5249823	CK_T01	31.2	35	98.8	0.4	18.4	root	Huanghuazhan(HHZ)	--	control	PRJNA513444	21334935	0.8033	2019-01-15
SRX4072072	control root	61	79.7	53.8	0.8	23.8	root	DX142	--	control	PRJNA362277	50064935	0.8019	2018-05-11
SRX5320528	Sample_WT_1	71.8	36.4	66	0.1	3.4	root	kasalath	wild type	--	PRJNA518165	23121701	0.7999	2020-02-01
SRX3794508	39_control_1	19	28.5	111.4	1	58.9	root	B1139	--	control	PRJNA438202	23526038	0.7995	2018-03-15
SRX3794511	95_control_2	16.4	18.7	103.6	0.6	40.4	root	B1195	--	control	PRJNA438202	24094973	0.7995	2018-03-15
SRX9428980	control_Root replicate 1	51.4	72.9	101.4	0.4	54.1	root	Kitaake	--	control	PRJNA673826	22102492	0.7985	2020-11-04
SRX3787088	Rice melatonin treatment CK	31.4	27.5	64	0.1	13.5	root	Nipponbare	--	control	PRJNA437780	61358266	0.7963	2018-03-13
SRX9428965	control_Root replicate 2	53.2	74.7	97.6	0.6	55.8	root	Kitaake	--	control	PRJNA673826	23439082	0.795	2020-11-04
SRX6769301	control root	34.7	75.9	77.9	0	4.3	root	Triguna	--	control	PRJNA562779	33371475	0.7947	2020-09-27
SRX4274621	control Japonica	49.4	14.2	61.6	0	0.7	root	Japonica	--	control	PRJNA476551	23905737	0.7931	2019-07-10
SRX4282538	R14 Lowland rice	55.4	70.6	78.6	0	0.8	root	CH1086	--	--	PRJNA477437	48020717	0.792	2018-07-17
SRX7426707	MH63 root	49.2	20.8	86	0.5	37.1	root	Minghui 63	--	--	PRJNA597070	18658237	0.792	2020-04-25
SRX4072073	control root	47.8	67.7	57.8	0.3	37.3	root	DX142	--	control	PRJNA362277	50067862	0.7899	2018-05-11
DRX225157	Rice_root	30.3	27.2	122.3	0.5	24.2	root	Koshihikari	--	none	PRJDB10085	13272295	0.7892	2020-08-13
SRX5303098	UbiXA21/Kitaake-Root	33.2	22.3	54.8	0	18.3	root	Kitaake Ubi-Xa21	--	--	PRJNA463062	93435460	0.7892	2019-01-28
SRX4072068	control root	63	70.6	53.9	0.3	17.9	root	DX142	--	control	PRJNA362277	58376106	0.7888	2018-05-11
SRX4282525	R28 Lowland rice	35.1	48.3	93.9	0	1.1	root	CH1198	--	--	PRJNA477437	25518140	0.7883	2018-07-17
SRX4282524	R24 Lowland rice	56.2	91.9	87.7	0.1	0.5	root	CH1183	--	--	PRJNA477437	12699523	0.7869	2018-07-17
DRX084375	control root 1h 3	44.9	21.5	179.8	0	12.3	root	--	--	control root 1h	PRJDB5677	2978717	0.7861	2019-04-14
SRX7426715	ZS97 root	55.1	27.8	106.2	0.2	40.8	root	ZhenShan97	--	--	PRJNA597070	15935438	0.7861	2020-04-25
SRX2066903	Japonica聽root	66.6	67.8	62.6	0.5	17	root	Japonica聽	--	--	PRJNA340947	69910891	0.7853	2018-06-14
SRX5491392	OsC3_14dpi	55.1	37.2	65.8	0	13	Root	Nipponbare	wild type*	14day control	PRJNA525147	40819362	0.785	2019-06-17
SRX8544017	ZL20-b5-4-R_0h-2	94.7	153.1	43.8	0	4	root	Nipponbare	--	control	PRJNA639386	17145329	0.7845	2020-06-14
SRX7426708	MH63 root	44.2	21.4	74.5	0.3	34.8	root	Minghui 63	--	--	PRJNA597070	26157510	0.7829	2020-04-25
SRX8544015	ZL20-b5-4-R_0h-1	91	149	78.3	0	2.7	root	Nipponbare	--	control	PRJNA639386	15939899	0.7827	2020-06-14
SRX3794514	39_control_3	13.9	19.5	102	1	38.4	root	B1139	--	control	PRJNA438202	25805107	0.7826	2018-03-15
SRX7181227	CK_18d-3	59	60.9	101	0	7	root	Nipponbare	--	control 18dpi	PRJNA589993	24729859	0.7819	2020-01-23
SRX5565275	B_Root_R2_WTJ12	54.5	81.6	77.6	0.7	51	root	--	wild type*	--	PRJNA528356	62695896	0.7803	2020-03-23
SRX8544003	ZL20-NIP-R_0h-2	101.4	146.9	66.2	0	2.6	root	Nipponbare	--	control	PRJNA639386	15149816	0.7801	2020-06-14
SRX5833537	O. rufipogon CC_roots	38.7	23.4	48.2	0	30.5	root	O. rufipogon	--	control	PRJNA543028	31906860	0.7794	2019-11-21
SRX3773594	rich nutrient	42.7	44.5	110.8	0	52.9	root	Koshihikari	--	control	PRJNA437192	4245247	0.7789	2018-03-08
SRX3146281	Root at 14 days	18.4	35.4	78	0.4	51.1	Root	Ilmi	--	--	PRJNA401663	17849922	0.7771	2020-04-17
SRX4316120	Tillering stage	110.5	83.7	212.5	0	11.1	root	W1411	--	--	PRJNA478144	20085268	0.7768	2018-06-28
SRX8606632	root (CK)	35.9	50.3	101.3	0.3	23.9	root	Huanghuazhan	--	control	PRJNA612597	20697224	0.7767	2020-06-24
SRX3773628	rich nutrient	54.6	47.5	117.6	5.2	63.7	root	Koshihikari	--	control	PRJNA437192	4822434	0.7765	2018-03-08
SRX5565273	A_Root_R2_WTJ07	107.3	103	100.8	0	13.2	root	--	wild type*	--	PRJNA528356	41503385	0.7748	2020-03-23
SRX3773601	rich nutrient	37.3	36.8	115.7	1.2	56.7	root	Koshihikari	--	control	PRJNA437192	3633643	0.7725	2018-03-08
DRX084374	control root 1h 2	42.2	24.7	146.8	0	12.9	root	--	--	control root 1h	PRJDB5677	3463021	0.7685	2019-04-14
SRX5275988	uninfected_control_roots	52.6	16.8	83.9	0	21.4	root	Nipponbare	--	uninfected_control	PRJNA516355	15698189	0.7675	2020-01-23
SRX9474687	Roots_TG2R_2	41.4	42.2	64.5	0.3	9.3	root	ZH11*	OsTCP19-OX	--	PRJNA676105	72193526	0.7658	2020-11-12
DRX094805	OL_root_singleton	136.8	340.6	72.8	0	15.2	root	IRGC110404	--	--	PRJDB6351	2138200	0.7658	2018-01-04
SRX9474686	Roots_TG2R_1	42.1	42	64.4	0	9.6	root	ZH11*	OsTCP19-OX	--	PRJNA676105	71677644	0.7651	2020-11-12
SRX9474688	Roots_TG2R_3	42.3	42.5	66.2	0	9.8	root	ZH11*	OsTCP19-OX	--	PRJNA676105	69867388	0.7648	2020-11-12
SRX4778956	FL478- Root - Normal condition, r2	81	71.9	97.3	0.4	43.2	root	FL478	--	control	PRJNA493923	30429790	0.7643	2019-03-06
SRX9474682	Roots_WTR_3	49.8	38.2	60	0	10.6	root	ZH11*	wild type	--	PRJNA676105	70221464	0.7637	2020-11-12
SRX5275994	uninfected_ascorbate oxidase(AO)_roots	51	12.6	88.2	0	14.3	root	Nipponbare	--	uninfected_AO	PRJNA516355	14367354	0.7607	2020-01-23
SRX9474681	Roots_WTR_2	49.3	37	63.3	0	9.3	root	ZH11*	wild type	--	PRJNA676105	61439476	0.7602	2020-11-12
SRX5565269	C_Root_R2_WTJ14	87.7	88.7	87.1	0.2	13.4	root	--	wild type*	--	PRJNA528356	71996611	0.7599	2020-03-23
SRX9474680	Roots_WTR_1	50.2	37	61.8	0	7.4	root	ZH11*	wild type	--	PRJNA676105	64935596	0.7585	2020-11-12
SRX5833538	O. rufipogon CC_roots	56.7	28.2	57.1	0	28.6	root	O. rufipogon	--	control	PRJNA543028	38040986	0.7561	2019-11-21
SRX5275987	uninfected_control_roots	50.2	15.4	85.6	0	17.8	root	Nipponbare	--	uninfected_control	PRJNA516355	12624313	0.7559	2020-01-23
SRX9474684	Roots_TG1R_2	48.6	41.9	60.7	0	9	root	ZH11*	OsTCP19-OX	--	PRJNA676105	70865900	0.7558	2020-11-12
SRX5275992	uninfected_ascorbate oxidase(AO)_roots	45.7	14.7	89.6	0	19.6	root	Nipponbare	--	uninfected_AO	PRJNA516355	14460430	0.7556	2020-01-23
SRX5565271	D_Root_R2_WTJ24	95.5	105.2	96.5	0.4	19.3	root	--	wild type*	--	PRJNA528356	49291067	0.7554	2020-03-23
SRX4282526	R1 Lowland rice	61.2	74.2	80.6	0.1	1.1	root	CH1008	--	--	PRJNA477437	55824680	0.7552	2018-07-17
DRX225156	Rice_root	24.2	28.4	93.9	0	14.6	root	Koshihikari	--	none	PRJDB10085	23611351	0.7543	2020-08-13
SRX9474685	Roots_TG1R_3	48.2	41.6	61.6	0	9.4	root	ZH11*	OsTCP19-OX	--	PRJNA676105	70223552	0.7529	2020-11-12
SRX7181225	CK_18d-1	69.9	29.2	91.2	0	2	root	Nipponbare	--	control 18dpi	PRJNA589993	34878034	0.7526	2020-01-23
SRX9474683	Roots_TG1R_1	48	41.2	60.4	0	9.2	root	ZH11*	OsTCP19-OX	--	PRJNA676105	68001902	0.7503	2020-11-12
SRX7426716	ZS97 root	52.3	30.3	96.9	0.2	41.4	root	ZhenShan97	--	--	PRJNA597070	22577817	0.7495	2020-04-25
SRX3794509	39_control_2	9.4	7.1	96.9	0.1	14	root	B1139	--	control	PRJNA438202	23411556	0.7493	2018-03-15
SRX4778917	FL478- Root - Normal condition, r1	68.5	48.4	102.5	0.7	44.8	root	FL478	--	control	PRJNA493923	27788789	0.7469	2019-03-06
SRX8606631	root (CK)	28.5	59.9	112	0.6	30	root	Huanghuazhan	--	control	PRJNA612597	20983104	0.7466	2020-06-24
SRX4316105	Tillering stage	70.4	42.2	192.3	0	16.9	root	IRGC104165	--	--	PRJNA478144	19295796	0.7462	2018-06-28
SRX4779394	IR29- Root - Normal condition, r2	62.3	56.9	99.6	0.7	43.3	root	IR	--	control	PRJNA493951	27199255	0.7452	2019-03-06
DRX084377	control root 24h 3	51.5	31.8	113.8	0	2.2	root	--	--	control root 24h	PRJDB5677	4216913	0.745	2019-04-14
SRX4779353	IR29- Root - Normal condition, r1	43.3	37.8	97.9	0.6	51.4	root	IR	--	control	PRJNA493951	27168811	0.7443	2019-03-06
SRX7181224	CK_6d-3	55	65.8	118.7	0	3.8	root	Nipponbare	--	control 6dpi	PRJNA589993	32818516	0.7398	2020-01-23
SRX3794504	95_control_3	9.2	18.7	99.5	0	35.4	root	B1195	--	control	PRJNA438202	24999607	0.738	2018-03-15
SRX3773595	rich nutrient	44	45	106.6	1.4	46.9	root	Koshihikari	--	control	PRJNA437192	4052482	0.7354	2018-03-08
SRX5275993	uninfected_ascorbate oxidase(AO)_roots	41.4	14.2	86.4	0	19.1	root	Nipponbare	--	uninfected_AO	PRJNA516355	16320275	0.7328	2020-01-23
SRX4316103	Tillering stage	129.9	90.2	91	0.4	38.6	root	DXCWR	--	--	PRJNA478144	17779412	0.7306	2018-06-28
SRX4274626	control Japonica	61.6	17	58.8	0	0.3	root	Japonica	--	control	PRJNA476551	21971778	0.7264	2019-07-10
SRX2190057	R498 root	20.7	2.9	68.7	0.1	22.7	root	R498	--	--	PRJNA340081	24004898	0.7258	2018-05-03
SRX7181221	CK_6d-2	47.3	48.7	136.4	0.7	11.7	root	Nipponbare	--	control 6dpi	PRJNA589993	28948140	0.7231	2020-01-23
DRX094797	OL_root_paired	112.6	175.4	55.7	1.7	9.2	root	IRGC110404	--	--	PRJDB6351	7634800	0.7199	2018-01-04
SRX8606630	root (CK)	31.4	35.3	99.6	0.4	18.5	root	Huanghuazhan	--	control	PRJNA612597	21334935	0.7142	2020-06-24
SRX2189662	R498 root	17.4	2.1	70.2	0.5	17.1	root	R498	--	--	PRJNA340081	7844521	0.7133	2018-05-03
SRX7181226	CK_18d-2	84.6	60.7	139.1	0	5.2	root	Nipponbare	--	control 18dpi	PRJNA589993	32015238	0.7102	2020-01-23
SRX5565283	F_Root_R2_WTJ37	96.4	111.4	97.8	0.3	17.8	root	--	wild type*	--	PRJNA528356	42611223	0.7061	2020-03-23

## Sheet: stem
Sample	SampleName	LOC_OS08G36320	LOC_OS03G13300	LOC_OS03G51080	LOC_OS04G37460	LOC_OS04G37500	Tissue	Cultivar	Genotype	Treatment	Project	TotalReads	UniquelyMappedRate	ReleaseDate
SRX3902656	Oryza sativa Japonica taipei 309 transcriptome - 877-43-4	58.8	1.1	38.7	0.1	25.4	stem	Japonica taipei 309	--	--	PRJNA441018	21869179	0.9432	2018-04-07
SRX3902653	Oryza sativa Japonica taipei 309 Transgenic RNA Sequencing	69.9	0.5	27	0.2	20.9	stem	Japonica taipei 309	--	--	PRJNA441020	28035685	0.9406	2018-04-07
SRX3902649	Oryza sativa Japonica taipei 309 transcriptome - 35-47-4	61.6	0.2	30.4	0.2	24.2	stem	Japonica taipei 309	--	--	PRJNA440886	31608140	0.9344	2018-04-07
SRX2189651	R498 stem	77.7	3	57.4	0	7.8	stem	R498	--	--	PRJNA340081	13378082	0.9322	2018-05-03
SRX3902646	Oryza sativa Japonica taipei 309 transcriptome - 126-20-1	79.6	0.1	22.9	0.2	14.7	stem	Japonica taipei 309	--	--	PRJNA440887	6432069	0.9265	2018-04-07
SRX3902658	Oryza sativa Japonica taipei 309 transcriptome - 126-20-3	79.5	0	21.1	0	14.3	stem	Japonica taipei 309	--	--	PRJNA440889	8476990	0.9254	2018-04-07
SRX3902655	Oryza sativa Japonica taipei 309 Transgenic RNA Sequencing	61.1	0.1	23.6	0.2	14.9	stem	Japonica taipei 309	--	--	PRJNA441022	10751348	0.9248	2018-04-07
SRX3902650	Oryza sativa Japonica taipei 309 transcriptome - 126-20-2	68.8	0	22.5	0	15.7	stem	Japonica taipei 309	--	--	PRJNA440888	12696211	0.9243	2018-04-07
SRX3902645	Oryza sativa Japonica taipei 309 transcriptome - 35-47-3	74.3	0	22	0	12.4	stem	Japonica taipei 309	--	--	PRJNA440885	7295139	0.9233	2018-04-07
SRX3902654	Oryza sativa Japonica taipei 309 Transgenic RNA Sequencing	71.7	0.1	27.4	0	18.7	stem	Japonica taipei 309	--	--	PRJNA441021	7469664	0.9218	2018-04-07
SRX3902657	Oryza sativa Japonica taipei 309 transcriptome - 877-43-2	54.6	1	34.3	0.1	24.6	stem	Japonica taipei 309	--	--	PRJNA440892	31408570	0.9195	2018-04-07
SRX3902659	Oryza sativa Japonica taipei 309 transcriptome - 126-20-4	71.8	0.2	28.3	0.2	19.4	stem	Japonica taipei 309	--	--	PRJNA440890	11901402	0.9191	2018-04-07
SRX3902651	Oryza sativa Japonica taipei 309 transcriptome - 35-47-2	68.8	0.2	22.2	0	13	stem	Japonica taipei 309	--	--	PRJNA440884	12026061	0.9189	2018-04-07
SRX5303102	UbiXA21/Kitaake-Stem	72	7.4	37.6	0.1	6.9	stem	Kitaake Ubi-Xa21	--	--	PRJNA463060	78804204	0.9147	2019-01-28
SRX3902660	Oryza sativa Japonica taipei 309 transcriptome - 877-43-1	58.3	0.3	21.4	0	16.3	stem	Japonica taipei 309	--	--	PRJNA440891	9629351	0.9129	2018-04-07
SRX2190059	R498 stem	68.4	4.5	56.7	0.3	22	stem	R498	--	--	PRJNA340081	23551143	0.9083	2018-05-03
SRX4881239	Stem_1	63.8	5.1	36.1	0.4	26.3	stem	Nipponbare	--	--	PRJNA482217	96423363	0.9055	2019-11-10
SRX3902648	Oryza sativa Japonica taipei 309 transcriptome - 877-43-3	75.3	0.5	37.9	0	18	stem	Japonica taipei 309	--	--	PRJNA441017	9082803	0.905	2018-04-07
SRX3902647	Oryza sativa Japonica taipei 309 transcriptome - 877-58-1	72.8	0.2	23.2	0	15.2	stem	Japonica taipei 309	--	--	PRJNA441019	11383924	0.9037	2018-04-07
SRX2189663	R498 stem	68.4	3.6	53.4	0	15	stem	R498	--	--	PRJNA340081	14413896	0.9033	2018-05-03
SRX3902652	Oryza sativa Japonica taipei 309 transcriptome - 35-47-1	61.3	0.1	22.7	0	11.6	stem	Japonica taipei 309	--	--	PRJNA440883	8024245	0.9003	2018-04-07
SRX4881240	Stem_2	66.4	4.6	37.7	0.6	28.6	stem	Nipponbare	--	--	PRJNA482217	100751979	0.8925	2019-11-10
SRX3575402	Oryza sativa Japonica taipei 309 Transgenic line transcriptome - 876-18-2	70	1.1	26.4	0.3	22	stem	Japonica taipei 309	--	--	PRJNA410954	16486393	0.8764	2018-01-19
ERX4273318	HR05_CK-1	66.9	85.1	92.4	0	3.5	stem	HR05	--	control	PRJEB39101	16120623	0.864	2020-07-10
SRX3575421	Oryza sativa Japonica taipei 309 Transgenic line transcriptome - 876-18-1	75.3	0.2	25.7	0.1	31.7	stem	Japonica taipei 309	--	--	PRJNA410953	13993273	0.8637	2018-01-19
SRX3575403	Oryza sativa Japonica taipei 309 Transgenic line transcriptome - 876-18-4	73.4	0.9	28	0	26.4	stem	Japonica taipei 309	--	--	PRJNA410956	16770458	0.8602	2018-01-19
SRX3575401	Oryza sativa Japonica taipei 309 Transgenic line transcriptome - 876-18-3	66.5	1.2	27.3	0.2	23	stem	Japonica taipei 309	--	--	PRJNA410955	12604718	0.8567	2018-01-19
ERX4268169	TN1_CK-1	49.3	120.1	132.4	0	4.2	stem	TN1	--	control	PRJEB39101	13936531	0.8543	2020-07-10
ERX4268170	TN1_CK-2	35.6	72.6	101.5	0	1.7	stem	TN1	--	control	PRJEB39101	11602246	0.8511	2020-07-10
ERX4267826	GH308_CK-3	94.6	90.1	110.8	0.5	27.6	stem	GH308	--	control	PRJEB39101	19553010	0.8501	2020-07-10
SRX3575414	Oryza sativa Japonica taipei 309 Transgenic line transcriptome - 891-21-1	76.5	0.4	33.1	0.2	27.9	stem	Japonica taipei 309	--	--	PRJNA410949	15834240	0.8484	2018-01-19
ERX4267825	GH308_CK-2	112.9	99.8	124.8	0	17	stem	GH308	--	control	PRJEB39101	15022771	0.8483	2020-07-10
ERX4273192	TN1_CK-3	66.4	138.1	129.1	0	10.3	stem	TN1	--	control	PRJEB39101	16409550	0.8481	2020-07-10
SRX3575404	Oryza sativa Japonica taipei 309 Transgenic line transcriptome - 126-35-1	71.9	0.7	31.8	0	33.2	stem	Japonica taipei 309	--	--	PRJNA410945	18518616	0.8454	2018-01-19
SRX3575418	Oryza sativa Japonica taipei 309 Transgenic line transcriptome - 891-21-3	73	0.4	33.7	0.3	27.9	stem	Japonica taipei 309	--	--	PRJNA410951	15762114	0.8445	2018-01-19
SRX3575399	Oryza sativa Japonica taipei 309 Transgenic line transcriptome - 126-35-3	60.3	0.9	32.3	0.3	29.5	stem	Japonica taipei 309	--	--	PRJNA410947	17375364	0.8438	2018-01-19
ERX4267828	HR05_CK-2	61.4	148.3	135.5	0.2	7.3	stem	HR05	--	control	PRJEB39101	14992649	0.8419	2020-07-10
ERX4274753	GH308_CK-1	78.5	119.3	129.4	0	3.5	stem	GH308	--	control	PRJEB39101	17754472	0.8417	2020-07-10
SRX3575410	Oryza sativa Japonica taipei 309 Transgenic line transcriptome - 126-35-2	62.4	0	27.5	0	30	stem	Japonica taipei 309	--	--	PRJNA410946	12264963	0.8413	2018-01-19
SRX3575409	Oryza sativa Japonica taipei 309 Transgenic line transcriptome - 891-21-4	69.1	0.8	30.8	0	30.3	stem	Japonica taipei 309	--	--	PRJNA410952	14308585	0.8411	2018-01-19
SRX3575398	Oryza sativa Japonica taipei 309 Transgenic line transcriptome - 126-35-4	64.9	0.8	29.1	0.1	27.7	stem	Japonica taipei 309	--	--	PRJNA410948	16635705	0.8408	2018-01-19
SRX3575408	Oryza sativa Japonica taipei 309 Transgenic line transcriptome - 891-21-2	69.9	0.2	33.9	0.2	29.4	stem	Japonica taipei 309	--	--	PRJNA410950	18018715	0.8341	2018-01-19
SRX3575407	Oryza sativa Japonica taipei 309 Transgenic line transcriptome - 876-9-3	57.3	0.4	20.8	0	14.7	stem	Japonica taipei 309	--	--	PRJNA410943	17982611	0.8327	2018-01-19
SRX2955143	jointing-booting stage BC2F12	45.4	46.1	63.6	2.7	25.8	stem	--	--	--	PRJNA390558	60021113	0.8216	2018-03-04
SRX3575406	Oryza sativa Japonica taipei 309 Transgenic line transcriptome - 876-9-4	56	0.6	19.5	0.3	13.1	stem	Japonica taipei 309	--	--	PRJNA410944	17545233	0.8197	2018-01-19
ERX4267829	HR05_CK-3	79.8	138.9	101.1	0	8.2	stem	HR05	--	control	PRJEB39101	17896818	0.808	2020-07-10
SRX3575400	Oryza sativa Japonica taipei 309 Transgenic line transcriptome - 891-10-3	61.3	0.6	24.5	0	10.6	stem	Japonica taipei 309	--	--	PRJNA410939	15429412	0.8013	2018-01-19
SRX4881241	Stem_3	63.2	8.9	36	0.4	27.7	stem	Nipponbare	--	--	PRJNA482217	131458871	0.7906	2019-11-10
SRX3575413	Oryza sativa Japonica taipei 309 Transgenic line transcriptome - 876-9-1	61.5	0.7	22.5	0	17.3	stem	Japonica taipei 309	--	--	PRJNA410941	17675890	0.7896	2018-01-19
SRX3575417	Oryza sativa Japonica taipei 309 Transgenic line transcriptome - 891-10-1	59.1	0.8	20.2	0	10.1	stem	Japonica taipei 309	--	--	PRJNA410937	17866955	0.7889	2018-01-19
SRX7094975	Rep-I(Control)	12.2	5.2	41.5	0	12.8	stem	TR3	--	control	PRJNA577384	37382969	0.7804	2020-11-13
SRX3575412	Oryza sativa Japonica taipei 309 Transgenic line transcriptome - 891-10-4	71	0.8	23.5	0.2	14.8	stem	Japonica taipei 309	--	--	PRJNA410940	19428782	0.779	2018-01-19
SRX3575411	Oryza sativa Japonica taipei 309 Transgenic line transcriptome - 126-25-1	56.3	2.4	26	0.3	16.5	stem	Japonica taipei 309	--	--	PRJNA410933	16435344	0.7747	2018-01-19
SRX3575420	Oryza sativa Japonica taipei 309 Transgenic line transcriptome - 126-25-2	58.9	1.2	23.5	0.3	16.1	stem	Japonica taipei 309	--	--	PRJNA410934	18409440	0.774	2018-01-19
SRX3575419	Oryza sativa Japonica taipei 309 Transgenic line transcriptome - 126-25-3	58.8	0.7	22.9	0.4	15.1	stem	Japonica taipei 309	--	--	PRJNA410935	15215145	0.7662	2018-01-19
SRX3575405	Oryza sativa Japonica taipei 309 Transgenic line transcriptome - 876-9-2	60.3	0	19.1	0	12.9	stem	Japonica taipei 309	--	--	PRJNA410942	15206861	0.7636	2018-01-19
SRX3575416	Oryza sativa Japonica taipei 309 Transgenic line transcriptome - 126-25-4	59.5	0.7	25.7	0.2	20	stem	Japonica taipei 309	--	--	PRJNA410936	15433266	0.7483	2018-01-19
SRX2414085	O.longistaminata(stem)	50.7	24.6	35.3	0	9.3	stem	--	--	--	PRJNA355631	9749193	0.7459	2020-02-15
SRX3575415	Oryza sativa Japonica taipei 309 Transgenic line transcriptome - 891-10-2	100.7	2	30.4	0	23.6	stem	Japonica taipei 309	--	--	PRJNA410938	8081330	0.7115	2018-01-19

## Sheet: leaf
Sample	SampleName	LOC_OS08G36320	LOC_OS03G13300	LOC_OS03G51080	LOC_OS04G37460	LOC_OS04G37500	Tissue	Cultivar	Genotype	Treatment	Project	TotalReads	UniquelyMappedRate	ReleaseDate
SRX5197523	control	48.4	0.4	44.6	0	16.3	Leaf	Tainung 67	wild type	control	PRJNA512592	13378496	0.9604	2020-01-03
SRX5197521	control	49.3	0.3	38	0	19.3	Leaf	Tainung 67	wild type	control	PRJNA512592	13626726	0.9587	2020-01-03
SRX5197509	control	39.4	1	37.3	0	15.7	Leaf	Tainung 67	wild type	control	PRJNA512592	12965432	0.9435	2020-01-03

## Sheet: flower
Sample	SampleName	LOC_OS08G36320	LOC_OS03G13300	LOC_OS03G51080	LOC_OS04G37460	LOC_OS04G37500	Tissue	Cultivar	Genotype	Treatment	Project	TotalReads	UniquelyMappedRate	ReleaseDate
SRX3146282	Flowers before pollination were collected in the range of 0.5-1.5-cm panicles (P1cm)	17.4	2.6	14.3	0	1	flower	Ilmi	--	--	PRJNA401663	17815835	0.8724	2020-04-17
SRX3146283	Flowers before pollination were collected in the range of 0.5-1.5-cm panicles (P1cm)	11	2.6	13.9	0	1.5	flower	Ilmi	--	--	PRJNA401663	13463047	0.9355	2020-04-17

## Sheet: anther
Sample	SampleName	LOC_OS08G36320	LOC_OS03G13300	LOC_OS03G51080	LOC_OS04G37460	LOC_OS04G37500	Tissue	Cultivar	Genotype	Treatment	Project	TotalReads	UniquelyMappedRate	ReleaseDate
SRX6811685	ERY_CONTROL_rep3	50.2	3.1	83	29.9	4.8	anther	ERYTHROCEROS HOKKAIDO	--	control (24掳C)	PRJNA564250	38602235	0.9631	2019-09-08
SRX6811691	SAND_CONTROL_rep3	43	3	62.7	27.6	23.9	anther	SANT ANDREA	--	control (24掳C)	PRJNA564250	48101310	0.9556	2019-09-08
ERX3351720	E-MTAB-7974:MatureAnther3	63.9	4.3	149.7	146.9	4.8	anther	Dongjin	wild type	--	PRJEB32629	23583370	0.9379	2020-07-11
ERX4651394	E-MTAB-9726:MatureAnther_3	63.9	4.3	149.7	146.9	4.8	anther	Dongjin	wild type	--	PRJEB41068	23583370	0.9379	2020-11-04
SRX6811684	ERY_CONTROL_rep2	47.5	4.5	70.3	37.3	4.6	anther	ERYTHROCEROS HOKKAIDO	--	control (24掳C)	PRJNA564250	66099172	0.9319	2019-09-08
SRX6811683	ERY_CONTROL_rep1	58.1	3.6	83.6	64.6	7.2	anther	ERYTHROCEROS HOKKAIDO	--	control (24掳C)	PRJNA564250	48070662	0.9318	2019-09-08
SRX5661691	SSTL-F_YM	34.4	6.2	29.4	0.8	6.1	anther	Tainung 67	control	--	PRJNA531854	13806662	0.9302	2019-04-15
ERX4651389	E-MTAB-9726:gori2_1	57.6	5.8	110.6	119	6.1	anther	Dongjin	gori knockout	--	PRJEB41068	25976641	0.9292	2020-11-04
SRX5661694	sstl-s_LpM	39.5	5.2	34.2	8.9	7.3	anther	Tainung 67	semi-sterile mutant (sstl)	--	PRJNA531854	14457535	0.9289	2019-04-15
ERX4651390	E-MTAB-9726:gori2_2	59.2	5.9	117.4	126.2	5.2	anther	Dongjin	gori knockout	--	PRJEB41068	23514081	0.9289	2020-11-04
ERX4651391	E-MTAB-9726:gori2_3	57.9	3.8	109.2	116.4	6.1	anther	Dongjin	gori knockout	--	PRJEB41068	26886643	0.9264	2020-11-04
SRX5471881	neo-tetraploid rice pollen during meiosis stage	50.5	7.2	15	1.1	0.4	anther	--	--	--	PRJNA524942	20924272	0.9252	2019-03-05
SRX6811689	SAND_CONTROL_rep1	43.9	2.3	57.7	29.9	13.3	anther	SANT ANDREA	--	control (24掳C)	PRJNA564250	62978732	0.924	2019-09-08
DRX182111	Osatg7-1 anther stage 11 rep 1	74	4	64.7	17.9	2.5	anther	Nipponbare	Osatg7-1	--	PRJDB8792	16391420	0.9233	2020-01-22
DRX182109	WT anther stage 11 rep 2	78.7	4	71.8	41.4	3.6	anther	Nipponbare	wild type	--	PRJDB8792	17491175	0.9226	2020-01-22
DRX182102	WT anther stage 10L rep 1	55.4	29.3	62	10.5	2.4	anther	Nipponbare	wild type	--	PRJDB8792	15420600	0.9222	2020-01-22
DRX182108	WT anther stage 11 rep 1	74.3	0.4	78.8	35.5	3.3	anther	Nipponbare	wild type	--	PRJDB8792	16371917	0.9221	2020-01-22
ERX3351719	E-MTAB-7974:MatureAnther2	62.9	3.3	149.4	148.2	5	anther	Dongjin	wild type	--	PRJEB32629	23720908	0.9214	2020-07-11
ERX4651393	E-MTAB-9726:MatureAnther_2	62.9	3.3	149.4	148.2	5	anther	Dongjin	wild type	--	PRJEB41068	23720908	0.9214	2020-11-04
SRX5471877	neo-tetraploid rice pollen during meiosis stage	40	3.8	43.8	1.5	0.5	anther	--	--	--	PRJNA524942	20777375	0.9213	2019-03-05
DRX182106	Osatg7-1 anther stage 10L rep 2	56.3	2.3	64.9	12.2	6.2	anther	Nipponbare	Osatg7-1	--	PRJDB8792	16862597	0.9212	2020-01-22
SRX6811690	SAND_CONTROL_rep2	49.2	2.8	66.2	31.9	12.4	anther	SANT ANDREA	--	control (24掳C)	PRJNA564250	28932822	0.9211	2019-09-08
DRX182103	WT anther stage 10L rep 2	54.2	1.1	54	5.1	2.5	anther	Nipponbare	wild type	--	PRJDB8792	15657316	0.921	2020-01-22
DRX182104	WT anther stage 10L rep 3	48.6	11.8	62.6	0.8	2	anther	Nipponbare	wild type	--	PRJDB8792	15484701	0.9209	2020-01-22
DRX182112	Osatg7-1 anther stage 11 rep 2	75.5	1.1	66.2	15.8	3	anther	Nipponbare	Osatg7-1	--	PRJDB8792	17513131	0.9208	2020-01-22
DRX182105	Osatg7-1 anther stage 10L rep 1	49.2	4	54.1	3.2	3.8	anther	Nipponbare	Osatg7-1	--	PRJDB8792	15921491	0.9202	2020-01-22
DRX182113	Osatg7-1 anther stage 11 rep 3	98.2	0.7	79.8	39.7	3.1	anther	Nipponbare	Osatg7-1	--	PRJDB8792	17531791	0.9202	2020-01-22
DRX182096	WT anther stage 10E rep 1	50.4	0.9	37.3	15.3	8.8	anther	Nipponbare	wild type	--	PRJDB8792	15767693	0.92	2020-01-22
DRX182107	Osatg7-1 anther stage 10L rep 3	47.8	0.5	45.8	5.2	3	anther	Nipponbare	Osatg7-1	--	PRJDB8792	15517796	0.9195	2020-01-22
DRX182110	WT anther stage 11 rep 3	71	0.3	77.9	98.4	5.8	anther	Nipponbare	wild type	--	PRJDB8792	17527083	0.9191	2020-01-22
ERX3351718	E-MTAB-7974:MatureAnther1	62.1	3.8	167.9	168	7.8	anther	Dongjin	wild type	--	PRJEB32629	25629659	0.9183	2020-07-11
ERX4651392	E-MTAB-9726:MatureAnther_1	62.1	3.8	167.9	168	7.8	anther	Dongjin	wild type	--	PRJEB41068	25629659	0.9183	2020-11-04
SRX5471879	neo-tetraploid rice pollen during meiosis stage	53.9	7.8	21.5	1.2	0.5	anther	--	--	--	PRJNA524942	20826139	0.9179	2019-03-05
DRX182098	WT anther stage 10E rep 3	45.3	1.8	49	33.7	8.2	anther	Nipponbare	wild type	--	PRJDB8792	16249029	0.9179	2020-01-22
DRX182095	Osatg7-1 anther stage 9 rep 3	40.3	0.7	17.4	1.2	0.5	anther	Nipponbare	Osatg7-1	--	PRJDB8792	17923765	0.9173	2020-01-22
SRX5471883	neo-tetraploid rice pollen during meiosis stage	33.1	16.1	22.3	0.5	2.6	anther	--	--	--	PRJNA524942	20490901	0.9172	2019-03-05
DRX182092	WT anther stage 9 rep 3	40.9	5.3	25.6	11	2.9	anther	Nipponbare	wild type	--	PRJDB8792	16113678	0.9169	2020-01-22
DRX182101	Osatg7-1 anther stage 10E rep 3	42	1.7	30.1	7.8	3.6	anther	Nipponbare	Osatg7-1	--	PRJDB8792	15220188	0.9164	2020-01-22
DRX182085	WT anther stage 8 rep 2	43.8	14	15.8	1.4	0.5	anther	Nipponbare	wild type	--	PRJDB8792	17368341	0.9163	2020-01-22
DRX182091	WT anther stage 9 rep 2	43.7	12.9	19.3	3.4	0.6	anther	Nipponbare	wild type	--	PRJDB8792	17423814	0.9161	2020-01-22
DRX182090	WT anther stage 9 rep 1	41.7	1.9	16.1	2.1	0.5	anther	Nipponbare	wild type	--	PRJDB8792	15875465	0.9159	2020-01-22
DRX182097	WT anther stage 10E rep 2	52	12.3	43.8	22.7	10.8	anther	Nipponbare	wild type	--	PRJDB8792	16416939	0.9158	2020-01-22
DRX182094	Osatg7-1 anther stage 9 rep 2	29.3	2.5	16	0.5	0.3	anther	Nipponbare	Osatg7-1	--	PRJDB8792	17782315	0.9154	2020-01-22
DRX182099	Osatg7-1 anther stage 10E rep 1	43.9	1.4	27.6	3.4	1.5	anther	Nipponbare	Osatg7-1	--	PRJDB8792	16163159	0.9152	2020-01-22
SRX5471880	neo-tetraploid rice pollen during meiosis stage	44.7	5.1	27.6	3	1.1	anther	--	--	--	PRJNA524942	20973134	0.9151	2019-03-05
DRX182089	Osatg7-1 anther stage 8 rep 3	29.7	2.5	15.2	0	0.2	anther	Nipponbare	Osatg7-1	--	PRJDB8792	16687757	0.9141	2020-01-22
SRX5471884	neo-tetraploid rice pollen during meiosis stage	40.3	21.2	15.4	0.8	0.1	anther	--	--	--	PRJNA524942	20748486	0.9139	2019-03-05
SRX5471889	neo-tetraploid rice pollen during meiosis stage	35.3	11.2	34.4	6	1.7	anther	--	--	--	PRJNA524942	20762083	0.9137	2019-03-05
DRX182088	Osatg7-1 anther stage 8 rep 2	22.4	2.4	22.5	0.4	1.5	anther	Nipponbare	Osatg7-1	--	PRJDB8792	16263221	0.9136	2020-01-22
DRX182084	WT anther stage 8 rep 1	32.6	2.8	22.9	0.9	0.3	anther	Nipponbare	wild type	--	PRJDB8792	17039618	0.9135	2020-01-22
DRX182087	Osatg7-1 anther stage 8 rep 1	23.1	2	21.8	0.5	0.4	anther	Nipponbare	Osatg7-1	--	PRJDB8792	16608814	0.9134	2020-01-22
SRX5661692	SSTL-F_LpM	37.7	3.4	46.2	10.9	9.6	anther	Tainung 67	control	--	PRJNA531854	16575267	0.9132	2019-04-15
SRX5471888	neo-tetraploid rice pollen during meiosis stage	52.7	33.6	29	2.9	0.2	anther	--	--	--	PRJNA524942	20517045	0.9116	2019-03-05
SRX5471886	neo-tetraploid rice pollen during meiosis stage	62.4	28.7	29.6	1.8	0.7	anther	--	--	--	PRJNA524942	20482900	0.9114	2019-03-05
SRX5471887	neo-tetraploid rice pollen during meiosis stage	67.8	30.1	16.1	2.6	0	anther	--	--	--	PRJNA524942	20652447	0.9112	2019-03-05
SRX5471876	neo-tetraploid rice pollen during meiosis stage	50	8.8	24.6	0.9	0.1	anther	--	--	--	PRJNA524942	20959915	0.91	2019-03-05
SRX5471882	neo-tetraploid rice pollen during meiosis stage	63.1	13.3	24.6	9.5	1.7	anther	--	--	--	PRJNA524942	20031267	0.91	2019-03-05
SRX5471885	neo-tetraploid rice pollen during meiosis stage	57.1	21.7	33.3	2.1	0.6	anther	--	--	--	PRJNA524942	20101544	0.9097	2019-03-05
DRX182093	Osatg7-1 anther stage 9 rep 1	37.9	2.9	19.5	2.1	0	anther	Nipponbare	Osatg7-1	--	PRJDB8792	16527510	0.9082	2020-01-22
SRX5471891	neo-tetraploid rice pollen during meiosis stage	44.7	36.5	28.8	2.3	0.5	anther	--	--	--	PRJNA524942	20921540	0.9076	2019-03-05
DRX182100	Osatg7-1 anther stage 10E rep 2	32.6	3.3	18.4	12.9	5.1	anther	Nipponbare	Osatg7-1	--	PRJDB8792	16955387	0.9057	2020-01-22
SRX5471890	neo-tetraploid rice pollen during meiosis stage	48.5	11.9	27	13.1	2.1	anther	--	--	--	PRJNA524942	20884450	0.9014	2019-03-05
DRX182086	WT anther stage 8 rep 3	33.8	3.3	15.9	0.3	0.2	anther	Nipponbare	wild type	--	PRJDB8792	16138552	0.8869	2020-01-22
SRX8950376	AF-S2	28.9	5.1	36.4	7.1	3.8	anther	AF1聽(F1聽Autotetraploid hybrid)*	--	--	PRJNA656120	22166374	0.8852	2020-09-11
SRX8950373	E24-4X-MA2	37.4	9.2	25.6	1.2	1.3	anther	E24-4x (Autotetraploid parent)*	--	--	PRJNA656120	20409023	0.8843	2020-09-11
SRX5768448	RP-s-2	82.9	122.9	103.4	3.8	22.6	anther	IRAT216	--	--	PRJNA540398	18146769	0.8817	2019-05-08
SRX8950374	E24-4X-MA1	42.8	29.7	26.7	1.4	0.6	anther	E24-4x (Autotetraploid parent)*	--	--	PRJNA656120	18927057	0.8791	2020-09-11
SRX8950375	AF-S3	55.7	34.4	50.4	13.6	6.7	anther	AF1聽(F1聽Autotetraploid hybrid)*	--	--	PRJNA656120	19707919	0.8791	2020-09-11
SRX8950377	AF-S1	72.6	32.9	60.1	18.7	27	anther	AF1聽(F1聽Autotetraploid hybrid)*	--	--	PRJNA656120	26721021	0.879	2020-09-11
SRX7049349	Rice_L449-01-T31_good_2	11.3	6.4	17.3	1.1	0.2	anther	Taichung-65*	OsPUB73聽mutants*	--	PRJNA578476	29070492	0.8777	2019-11-26
SRX8950394	E24-4X-MA3	40.3	33.7	26.6	1.3	0.8	anther	E24-4x (Autotetraploid parent)*	--	--	PRJNA656120	21393045	0.8755	2020-09-11
SRX5768449	NIL-g-1	52.2	64.7	67.6	0.2	18	anther	NIL-g	--	--	PRJNA540398	38716144	0.8752	2019-05-08
SRX8950381	DF-S3	92.5	64.5	67.7	6.8	6.5	anther	DF1 (F1 diploid hybrid)*	--	--	PRJNA656120	21166512	0.8745	2020-09-11
SRX5768450	NIL-g-2	54.7	65.8	81.8	0.4	11.8	anther	NIL-g	--	--	PRJNA540398	26381293	0.8727	2019-05-08
SRX5768445	F1-1	63.7	76.2	61.9	0	16.5	anther	F1	--	--	PRJNA540398	30964150	0.869	2019-05-08
SRX7049346	Rice_L449-01-T21_good_1	14.5	6.1	40.7	2.1	7.6	anther	Taichung-65*	wild type*	--	PRJNA578476	30664290	0.8688	2019-11-26
SRX7049345	Rice_L449-01-T20_good_1	13.8	5.2	38.6	1.7	5.5	anther	Taichung-65*	wild type*	--	PRJNA578476	33720086	0.8679	2019-11-26
SRX5520655	Anther-H1-3	36.4	36.1	28	7.7	3.6	anther	T449	--	--	PRJNA526133	19436401	0.867	2020-04-10
SRX7049344	Rice_L449-01-T19_good_1	14.5	5.5	40.9	2	6.5	anther	Taichung-65*	wild type*	--	PRJNA578476	33486662	0.8643	2019-11-26
SRX7049348	Rice_L449-01-T30_good_1	25	6.6	17	1.4	0.1	anther	Taichung-65*	OsPUB73聽mutants*	--	PRJNA578476	30416980	0.8643	2019-11-26
SRX7049347	Rice_L449-01-T29_good_2	27.6	7.2	17.8	1.2	0.2	anther	Taichung-65*	OsPUB73聽mutants*	--	PRJNA578476	32680360	0.8634	2019-11-26
SRX8950383	DF-S1	72.9	6.5	73.6	5.1	1.2	anther	DF1 (F1 diploid hybrid)*	--	--	PRJNA656120	18254986	0.8613	2020-09-11
SRX8950371	E24-4X-S3	48.4	33.6	44.5	13.9	7.1	anther	E24-4x (Autotetraploid parent)*	--	--	PRJNA656120	18544314	0.8584	2020-09-11
SRX5768447	RP-s-1	69.7	97.8	85.6	0.1	17.2	anther	IRAT216	--	--	PRJNA540398	25699708	0.8579	2019-05-08
SRX5520650	Anther-H1-2	37.2	38	26.1	9.8	2.4	anther	T449	--	--	PRJNA526133	25219664	0.8564	2020-04-10
SRX8950389	E24-4X-S1	40.5	19.3	56.5	38.6	5.8	anther	E24-4x (Autotetraploid parent)*	--	--	PRJNA656120	19935056	0.8554	2020-09-11
SRX5768446	F1-2	68.3	72.5	63.4	0.9	12.6	anther	F1	--	--	PRJNA540398	32337936	0.8551	2019-05-08
SRX8950382	DF-S2	77.5	34.9	73.1	7.1	1.2	anther	DF1 (F1 diploid hybrid)*	--	--	PRJNA656120	21753059	0.8546	2020-09-11
SRX8950379	AF-MA2	43.3	8	12.8	7.7	6.9	anther	AF1聽(F1聽Autotetraploid hybrid)*	--	--	PRJNA656120	19253052	0.8543	2020-09-11
SRX5661693	sstl-s_YM	27.6	17	23.3	0.8	4.5	anther	Tainung 67	semi-sterile mutant (sstl)	--	PRJNA531854	16595701	0.8542	2019-04-15
SRX8950388	E24-S2	47.8	20.4	49.1	18.9	4	anther	E24 (Diploid Parent)*	--	--	PRJNA656120	17920714	0.8524	2020-09-11
SRX5501303	Anther-T1-1	38.5	39.3	24.5	6.3	2.9	anther	T449	--	--	PRJNA526133	23554332	0.8515	2020-03-10
SRX8950386	DF-MA1	56.7	24.4	28.9	0.7	0	anther	DF1 (F1 diploid hybrid)*	--	--	PRJNA656120	17861883	0.8503	2020-09-11
SRX8950380	AF-MA1	64	25.6	23.8	1.7	11.8	anther	AF1聽(F1聽Autotetraploid hybrid)*	--	--	PRJNA656120	17382331	0.8498	2020-09-11
SRX8950372	E24-4X-S2	49.3	36.5	50.2	17	3.7	anther	E24-4x (Autotetraploid parent)*	--	--	PRJNA656120	18285262	0.8496	2020-09-11
SRX8950378	AF-MA3	58.7	10.9	14.8	0.9	0.6	anther	AF1聽(F1聽Autotetraploid hybrid)*	--	--	PRJNA656120	17828620	0.8471	2020-09-11
SRX8950384	DF-MA3	54.3	22.8	31.9	1	0.2	anther	DF1 (F1 diploid hybrid)*	--	--	PRJNA656120	22254168	0.8465	2020-09-11
SRX8950385	DF-MA2	55.6	25.1	30.7	0.4	0	anther	DF1 (F1 diploid hybrid)*	--	--	PRJNA656120	18553043	0.8434	2020-09-11
SRX8950391	E24-MA3	37.3	59.3	23.6	0	0.3	anther	E24 (Diploid Parent)*	--	--	PRJNA656120	18001646	0.8429	2020-09-11
SRX5501304	Anther-T1-2	39.1	39.5	25.3	4.9	2.1	anther	T449	--	--	PRJNA526133	23564822	0.8414	2020-03-10
SRX8950390	E24-S1	49.1	20.8	64.3	18	3.9	anther	E24 (Diploid Parent)*	--	--	PRJNA656120	18022807	0.8404	2020-09-11
SRX5803813	osmyb80-st9-R3 (stage 9)	84.2	6.5	19.3	2.1	0.9	anther	Huanghuazhan	osmyb80	--	PRJNA541117	24631406	0.8384	2020-05-31
SRX5803809	HHZ-st9-R1 (stage 9)	83.2	16.9	21.5	5.3	1.5	anther	Huanghuazhan	wild type	--	PRJNA541117	28469836	0.8378	2020-05-31
SRX5520649	Anther-H1-1	38.7	40	26.8	4.1	2.5	anther	T449	--	--	PRJNA526133	21988597	0.837	2020-04-10
SRX5803815	osmyb80-st9-R1 (stage 9)	79.6	13.8	20	2.8	1.1	anther	Huanghuazhan	osmyb80	--	PRJNA541117	31343663	0.837	2020-05-31
SRX3038535	Anther-2x-2	31.2	16.9	22.8	2	14.3	anther	--	--	--	PRJNA395615	50762856	0.8367	2020-02-03
SRX8950387	E24-S3	46.9	27.4	48.3	16.9	8.9	anther	E24 (Diploid Parent)*	--	--	PRJNA656120	17527950	0.8359	2020-09-11
SRX5803816	osmyb80-st9-R2 (stage 9)	78.2	15.3	20	2.4	2	anther	Huanghuazhan	osmyb80	--	PRJNA541117	26866606	0.8356	2020-05-31
SRX5501305	Anther-T1-3	36.6	40.3	23.4	7.1	2.7	anther	T449	--	--	PRJNA526133	20331245	0.8342	2020-03-10
SRX5501306	Anther-T2-1	74.4	65.1	80	131.4	8.1	anther	T449	--	--	PRJNA526133	19186447	0.8339	2020-03-10
SRX5803810	HHZ-st9-R2 (stage 9)	81	35.9	41.2	6.6	3.9	anther	Huanghuazhan	wild type	--	PRJNA541117	27747487	0.8331	2020-05-31
SRX3041406	Anther-2x-3	34	9.1	17.7	1.5	3.6	anther	--	--	--	PRJNA395615	50136939	0.8324	2020-02-03
SRX8950392	E24-MA2	33.9	19.8	26.8	0.9	0.6	anther	E24 (Diploid Parent)*	--	--	PRJNA656120	17073101	0.8323	2020-09-11
SRX5803807	HHZ-st9-R3 (stage 9)	76.5	18.3	33.1	5.3	4.6	anther	Huanghuazhan	wild type	--	PRJNA541117	26737886	0.8287	2020-05-31
SRX6639658	HA-R1	55.2	48.7	34.4	1.2	6.7	anther	HHZ	--	--	PRJNA557342	44165352	0.8286	2020-03-19
SRX6639659	HA-R2	54.7	35.4	32.6	1.3	6.9	anther	HHZ	--	--	PRJNA557342	49701068	0.8263	2020-03-19
SRX3035695	Anther-2x	21.1	23.1	25.2	2.2	21	anther	--	--	--	PRJNA395615	42094117	0.8196	2020-02-03
SRX5501307	Anther-T2-2	75.6	62.3	77.7	130.2	8.2	anther	T449	--	--	PRJNA526133	20651028	0.8189	2020-03-10
SRX5501308	Anther-T2-3	83.1	66.1	89.5	137.3	7.1	anther	T449	--	--	PRJNA526133	22827782	0.813	2020-03-10
SRX5366959	O_glaberrima_60d_RNASEQ	80.5	1.2	58.9	0	1.5	anther	--	--	--	PRJNA521881	31280322	0.8113	2019-12-02
SRX3047177	Anther-4x-3	35.1	10.4	16.1	5.9	5.5	anther	--	--	--	PRJNA395615	45821870	0.8097	2020-02-03
SRX8336612	AP1	61.5	43.4	49.1	0.7	43.3	anther	Nipponbare	AP1*	--	PRJNA631555	48304864	0.8075	2020-05-13
SRX3046945	Anther-4x-2	22.9	11.4	14.9	5.8	6.4	anther	--	--	--	PRJNA395615	46326239	0.8042	2020-02-03
SRX3045316	Anther-4x	32	9.7	14.9	5.8	6.3	anther	--	--	--	PRJNA395615	48316967	0.8024	2020-02-03
SRX8336611	WT	66.9	62.4	49.3	0.7	20.6	anther	Nipponbare	wild type*	--	PRJNA631555	44281788	0.802	2020-05-13
SRX8351854	CK-MH-3	27.2	26.9	38.2	0.7	11.6	anther	MH	--	control	PRJNA633211	20637212	0.7979	2020-11-18
SRX8950393	E24-MA1	25.2	13.7	31.1	0.5	2.2	anther	E24 (Diploid Parent)*	--	--	PRJNA656120	16693376	0.7966	2020-09-11
SRX8351850	CK-MH-1	35.2	16.8	49.7	0.5	19.4	anther	MH	--	control	PRJNA633211	20089086	0.7921	2020-11-18
SRX8351853	CK-MH-2	36.2	17.1	50.6	0.9	17.6	anther	MH	--	control	PRJNA633211	20116401	0.7921	2020-11-18
SRX8351852	CK-SD-2	31.8	2.4	45.3	0.5	12.8	anther	SD	--	control	PRJNA633211	20715927	0.7903	2020-11-18
SRX5507581	Anther-F1-1	31.5	27.7	38.6	9.7	1.8	anther	T449	--	--	PRJNA526133	22161041	0.7846	2020-04-09
SRX8351843	CK-SD-3	30.1	1.7	44.8	0.4	25.7	anther	SD	--	control	PRJNA633211	20655156	0.7803	2020-11-18
SRX8351851	CK-SD-1	31.1	3.6	39.3	0.1	14.7	anther	SD	--	control	PRJNA633211	20068377	0.7743	2020-11-18
SRX5507583	Anther-F1-3	30.7	26.7	37	9.4	1.5	anther	T449	--	--	PRJNA526133	22721539	0.7728	2020-04-09
SRX5507582	Anther-F1-2	32.9	33.8	36	8.5	2.9	anther	T449	--	--	PRJNA526133	25420849	0.7683	2020-04-09
SRX5507585	Anther-F2-2	97.6	26.5	75.1	142.6	9.9	anther	T449	--	--	PRJNA526133	22283889	0.7664	2020-04-09
SRX5507584	Anther-F2-1	93.5	30.5	71.1	139.9	11.1	anther	T449	--	--	PRJNA526133	21849582	0.7525	2020-04-09
SRX5507586	Anther-F2-3	89.5	34.2	67	132	10.4	anther	T449	--	--	PRJNA526133	24255606	0.7408	2020-04-09
SRX5520654	Anther-H2-3	69.2	34.9	79.1	152.3	2.8	anther	T449	--	--	PRJNA526133	24071965	0.7109	2020-04-10

## Sheet: pollen
Sample	SampleName	LOC_OS08G36320	LOC_OS03G13300	LOC_OS03G51080	LOC_OS04G37460	LOC_OS04G37500	Tissue	Cultivar	Genotype	Treatment	Project	TotalReads	UniquelyMappedRate	ReleaseDate
ERX3351722	E-MTAB-7974:Pollen2	0.8	0	0.4	83.6	0	pollen	Dongjin	wild type	--	PRJEB32629	30134689	0.9605	2020-07-11
ERX3351721	E-MTAB-7974:Pollen1	0.6	0	0.5	49.4	0.3	pollen	Dongjin	wild type	--	PRJEB32629	27487543	0.9543	2020-07-11
ERX3351723	E-MTAB-7974:Pollen3	1.6	0	0.6	50.5	0	pollen	Dongjin	wild type	--	PRJEB32629	26209576	0.9472	2020-07-11

## Sheet: ovule
Sample	SampleName	LOC_OS08G36320	LOC_OS03G13300	LOC_OS03G51080	LOC_OS04G37460	LOC_OS04G37500	Tissue	Cultivar	Genotype	Treatment	Project	TotalReads	UniquelyMappedRate	ReleaseDate
SRX7228920	MO replicate 3	2.8	24.5	8.2	3.3	0.3	Ovules at mature stage	ZH11	--	--	PRJNA591969	36560388	0.9224	2020-03-01
SRX7228919	MO replicate 2	0.8	3.7	10.4	0.1	0.8	Ovules at mature stage	ZH11	--	--	PRJNA591969	32145209	0.9164	2020-03-01
SRX7228934	MO replicate 1	1.5	3.7	9.5	0.5	0.2	Ovules at mature stage	ZH11	--	--	PRJNA591969	31934489	0.9124	2020-03-01

## Sheet: seed
Sample	SampleName	LOC_OS08G36320	LOC_OS03G13300	LOC_OS03G51080	LOC_OS04G37460	LOC_OS04G37500	Tissue	Cultivar	Genotype	Treatment	Project	TotalReads	UniquelyMappedRate	ReleaseDate
SRX7582271	CK_1 (rep1)	48.4	76.4	43.8	0	2.8	seed	--	--	control	PRJNA602156	26040486	0.8924	2020-01-21
SRX7582272	CK_2 (rep2)	50.1	66.1	45	0.1	3.3	seed	--	--	control	PRJNA602156	40771516	0.8893	2020-01-21
SRX5891282	WT_8h_2	165.4	109.2	2.7	0.5	3.2	seed	Nipponbare	wild type*	--	PRJNA544406	23281143	0.8885	2019-05-24
SRX8927816	WR_AZ-1	73.6	38.2	50.5	0.4	2.6	seeds	WR04-6	--	--	PRJNA656624	21269102	0.8881	2020-08-15
SRX5880876	WT_0h_3	166	36.7	2.6	0.1	4.7	seed	Nipponbare	wild type*	--	PRJNA543951	37570682	0.888	2019-05-22
SRX5891280	WT_0h_3	166	36.7	2.6	0.1	4.7	seed	Nipponbare	wild type*	--	PRJNA544406	37570682	0.888	2019-05-24
SRX7582273	CK_3 (rep3)	40.3	80.5	46.6	0	2.8	seed	--	--	control	PRJNA602156	41521439	0.8878	2020-01-21
SRX8927818	WR_AZ-3	74.6	40.4	54.9	0.6	3.4	seeds	WR04-6	--	--	PRJNA656624	21628778	0.8869	2020-08-15
SRX8927817	WR_AZ-2	82.4	36.7	58.5	0.3	1.7	seeds	WR04-6	--	--	PRJNA656624	4034452	0.8867	2020-08-15
SRX5891283	WT_8h_3	173.1	114.3	3.1	0	3	seed	Nipponbare	wild type*	--	PRJNA544406	20324148	0.8866	2019-05-24
SRX5891281	WT_8h_1	170.9	113.3	1.5	0.1	2.1	seed	Nipponbare	wild type*	--	PRJNA544406	21979310	0.884	2019-05-24
SRX5880878	WT_0h_1	164.3	27.7	2.7	0	3.5	seed	Nipponbare	wild type*	--	PRJNA543951	34965196	0.8837	2019-05-22
SRX5891278	WT_0h_1	164.3	27.7	2.7	0	3.5	seed	Nipponbare	wild type*	--	PRJNA544406	34965196	0.8837	2019-05-24
SRX5880877	WT_0h_2	168.7	27.8	3.4	0.3	5.2	seed	Nipponbare	wild type*	--	PRJNA543951	36002137	0.8801	2019-05-22
SRX5891279	WT_0h_2	168.7	27.8	3.4	0.3	5.2	seed	Nipponbare	wild type*	--	PRJNA544406	36002137	0.8801	2019-05-24
SRX7354660	9B-1	21.9	19.6	26.4	0	1.7	seed	--	wild type	--	PRJNA595348	18810121	0.8791	2019-12-16
SRX5175616	wild type, ZH11	54	3.4	31	1.7	12.4	Seed	ZH11	wild type	--	PRJNA511507	24858375	0.8736	2019-05-22
SRX3773932	WT_8h_2	166.5	109.9	2.8	0.5	3.2	seed	japonica	wild type	--	PRJNA437217	23281143	0.8725	2018-03-08
SRX3146285	Seeds at 20-30 days after pollination (S21DAP) were collected at the internal ripening stage of the grains.	95.3	1.8	16.2	0.2	5.8	Seeds	Ilmi	--	--	PRJNA401663	12115803	0.8723	2020-04-17
SRX3773935	WT_8h_3	174.4	115.3	3.1	0	3	seed	japonica	wild type	--	PRJNA437217	20324148	0.87	2018-03-08
SRX7354661	9C-1	24.2	9.5	27.9	0	1.7	seed	--	wild type	--	PRJNA595348	20360254	0.8699	2019-12-16
SRX3773936	osipms1 mutant	163.9	90.6	3.3	0.1	3.1	seed	japonica	osipms1 mutant	--	PRJNA437217	26004297	0.8679	2018-03-08
SRX3773934	osipms1 mutant	155.6	85.7	1.8	0	3.1	seed	japonica	osipms1 mutant	--	PRJNA437217	30816921	0.8678	2018-03-08
SRX3773933	WT_8h_1	172.2	114.1	1.5	0.1	2.1	seed	japonica	wild type	--	PRJNA437217	21979310	0.8677	2018-03-08
SRX8927819	SN_AZ-1	108.4	15.7	52.3	0.5	2.3	seeds	SN9816	--	--	PRJNA656624	21213724	0.8676	2020-08-15
SRX3146284	Seeds at 20-30 days after pollination (S21DAP) were collected at the internal ripening stage of the grains.	61.9	0.6	18.6	0.3	4.4	Seeds	Ilmi	--	--	PRJNA401663	13593536	0.8669	2020-04-17
SRX3773937	osipms1 mutant	173.8	85.7	1.8	0.5	4	seed	japonica	osipms1 mutant	--	PRJNA437217	23493931	0.8666	2018-03-08
SRX8927815	SN_AZ-3	131.8	14.4	55.6	0.5	1.5	seeds	SN9816	--	--	PRJNA656624	6514555	0.8658	2020-08-19
SRX8100246	mutant 1	55.1	29	42	0	5.3	seed	Dongjin	mutant	--	PRJNA624793	16306009	0.8657	2020-08-02
SRX7354664	7B	22.6	23.4	23.6	0.3	1.4	seed	--	MADS79-OE	--	PRJNA595348	18893353	0.8638	2019-12-16
SRX8927814	SN_AZ-2	98.3	16.5	55.2	0.2	3.4	seeds	SN9816	--	--	PRJNA656624	20207903	0.8579	2020-08-15
SRX6862884	Sample_6_0_1	236.5	17.8	1.7	0.4	3	seed	giant rice	--	--	PRJNA566021	25579014	0.8575	2020-06-10
SRX4881232	Seed_3	88.4	6.8	12.1	0.3	8.8	seed	Nipponbare	--	--	PRJNA482217	108846409	0.8537	2019-11-10
SRX8100249	WT 2	39.5	6.5	23.2	0.6	0.5	seed	Dongjin	wild type	--	PRJNA624793	9783687	0.8489	2020-08-02
SRX8100247	mutant 2	46.3	46.1	51.6	0	1.9	seed	Dongjin	mutant	--	PRJNA624793	10598783	0.8472	2020-08-02
SRX6862885	Sample_6_0_2	289.5	14.4	0	0	1.7	seed	giant rice	--	--	PRJNA566021	24394477	0.843	2020-06-10
SRX7354662	5B	18.7	6.8	26.6	0	1.9	seed	--	MADS78-OE	--	PRJNA595348	18480069	0.8424	2019-12-16
SRX6862889	Sample_8_0_2	248.3	9	1.3	0.2	3	seed	giant rice	--	--	PRJNA566021	27626681	0.834	2020-06-10
SRX7354665	7C	32.1	19.9	29.8	0	1.6	seed	--	MADS79-OE	--	PRJNA595348	18016021	0.8335	2019-12-16
SRX8100248	WT 1	38.6	3	20.7	0	0.7	seed	Dongjin	wild type	--	PRJNA624793	8155149	0.8299	2020-08-02
SRX7354663	5C	27.4	8.7	28.4	0	1	seed	--	MADS78-OE	--	PRJNA595348	18584255	0.8247	2019-12-16
SRX5175621	RBP-L knockdown line	60	1.1	35.2	1.7	21.8	Seed	ZH11	RBP-L knockdown line	--	PRJNA511507	25856792	0.82	2019-05-22
SRX5175619	RBP-L knockdown line	57.5	1	38	1.3	22.7	Seed	ZH11	RBP-L knockdown line	--	PRJNA511507	25825847	0.8135	2019-05-22
SRX8680704	B-04DAF_MM13_EN	45	2.5	5.3	0	0	seed	Nipponbare	--	--	PRJNA644606	13467734	0.8122	2020-09-16
SRX5175618	wild type, ZH11	49.1	3.3	34	1.6	10.6	Seed	ZH11	wild type	--	PRJNA511507	27309947	0.8035	2019-05-22
SRX6862888	Sample_8_0_1	278.6	8.8	1.8	0	4.6	seed	giant rice	--	--	PRJNA566021	24420366	0.8007	2020-06-10
SRX4807023	Seed_1	102.5	5.8	11.1	0.1	5.4	seed	Nipponbare	--	--	PRJNA482217	73441791	0.7802	2019-11-03
SRX4807026	Seed_2	106.6	5.6	11	0.1	6.5	seed	Nipponbare	--	--	PRJNA482217	60095379	0.7784	2019-11-03
SRX5175620	RBP-L knockdown line	55.1	2.4	34.9	1.3	22.5	Seed	ZH11	RBP-L knockdown line	--	PRJNA511507	28094712	0.7757	2019-05-22
SRX5175617	wild type, ZH11	46.5	2.1	34.4	1.3	10.6	Seed	ZH11	wild type	--	PRJNA511507	23792947	0.7597	2019-05-22
SRX8680721	B-16DAF_MM18_NE	155.5	0	0.5	0	1	seed	Nipponbare	--	--	PRJNA644606	104703749	0.7562	2020-09-16
SRX8680708	B-16DAF_MM04_AL	199.3	0	0.8	0	0	seed	Nipponbare	--	--	PRJNA644606	33191748	0.7548	2020-09-16
SRX7756130	Cold-tolerant rice under control solution, biological rep1	46.1	11.9	77.3	0.2	16.6	Seeds	indica	cold-tolerant line	control	PRJNA607661	32455681	0.7372	2020-02-22
SRX7756131	Cold-tolerant rice under control solution, biological rep2	35.8	7.9	60.6	0	10.2	Seeds	indica	cold-tolerant line	control	PRJNA607661	35399291	0.7272	2020-02-22
SRX9008762	RNAi_7AP9_Rep2_001	145	32.6	15.6	1.4	88.5	seed	PB1*	RNAi 7AP9 (Silencing of an ubiquitin ligase)	--	PRJNA659415	33037829	0.7261	2020-12-01
SRX7756133	Cold-sensitive rice under control solution, biological rep2	39.3	8.2	57.6	0	11.8	Seeds	indica	cold-sensitive line	control	PRJNA607661	36431586	0.721	2020-02-22
SRX7756132	Cold-sensitive rice under control solution, biological rep1	34.3	8.1	65.4	0	10.7	Seeds	indica	cold-sensitive line	control	PRJNA607661	33518992	0.7055	2020-02-22
SRX9008761	RNAi_7AP9_Rep1_001	109.2	25.4	14.6	0.4	56.2	seed	PB1*	RNAi 7AP9 (Silencing of an ubiquitin ligase)	--	PRJNA659415	41366738	0.7041	2020-12-01

## Sheet: embryo
Sample	SampleName	LOC_OS08G36320	LOC_OS03G13300	LOC_OS03G51080	LOC_OS04G37460	LOC_OS04G37500	Tissue	Cultivar	Genotype	Treatment	Project	TotalReads	UniquelyMappedRate	ReleaseDate
SRX5833592	The embryos of fresh wet seeds	77.6	21.3	8.3	0.4	9.8	embryo	Nipponbare	mir156abcdfghikl mutant	--	PRJNA543036	80879273	0.8765	2019-09-03
SRX5833591	The embryos of fresh wet seeds	79.9	34.9	6.6	0	3.1	embryo	Nipponbare	wild type	--	PRJNA543036	89432635	0.8763	2019-09-03
SRX5780902	N9_tetraploid4	84.9	84.5	42.6	3	0.1	embryo	N9 tetraploid	--	--	PRJNA540689	52189061	0.8721	2020-05-01
SRX5780897	Nipponbare_rep_1	119.7	127.3	46.3	0.1	0	embryo	Nipponbare	--	--	PRJNA540689	28677410	0.8598	2020-05-01
SRX5780898	N9_tetraploid2	101.9	114.3	39.2	2.1	0	embryo	N9 tetraploid	--	--	PRJNA540689	28916234	0.857	2020-05-01
SRX3417793	IR64-SUB1	3.7	122.7	66.1	1.1	2.3	embryo	IR64	IR64(SUB1)	--	PRJNA419572	31463283	0.8545	2020-09-02
SRX5780895	93-11_rep_1	78.3	111.6	18	1.5	0.3	embryo	9311	--	--	PRJNA540689	40967361	0.8539	2020-05-01
SRX5780899	N9_tetraploid1	90.1	39.5	51.1	3.6	0.1	embryo	N9 tetraploid	--	--	PRJNA540689	40720309	0.8538	2020-05-01
SRX5780901	N9_hybrid_1	116.5	104.1	26.3	0.2	0.2	embryo	N9 hybrid	--	--	PRJNA540689	37660086	0.8532	2020-05-01
SRX5780894	93-11_rep_2	92.9	111.4	16	0.5	0.1	embryo	9311	--	--	PRJNA540689	37318351	0.85	2020-05-01
SRX5780900	N9_hybrid_2	111.2	93.1	14.4	0.7	0.1	embryo	N9 hybrid	--	--	PRJNA540689	38430618	0.8485	2020-05-01
SRX3417819	IR64-SUB1	3.9	111.4	57.3	0.9	1.9	embryo	IR64	IR64(SUB1)	--	PRJNA419572	23237517	0.8468	2020-09-02
SRX3417797	IR64	13.5	118	53.4	1.3	1.4	embryo	IR64	wild type	--	PRJNA419572	28414546	0.8466	2020-09-02
SRX3417794	IR64	7.5	119.2	61.2	1.3	1.8	embryo	IR64	wild type	--	PRJNA419572	19669041	0.8444	2020-09-02
SRX3417780	IR64-AG1	7.7	111.6	61.1	1.2	2	embryo	IR64	IR64(AG1)	--	PRJNA419572	28923637	0.8412	2020-09-02
SRX3417815	IR64-AG1SUB1	4.4	146.3	65.7	1	2.3	embryo	IR64	IR64(AG1SUB1)	--	PRJNA419572	18455283	0.8403	2020-09-02
SRX3417795	IR64	7.2	122.6	54.3	1	2.2	embryo	IR64	wild type	--	PRJNA419572	21863253	0.8401	2020-09-02
SRX5780896	Nipponbare_rep_2	92.3	112.9	45.2	0.1	0.2	embryo	Nipponbare	--	--	PRJNA540689	36465737	0.8364	2020-05-01
SRX3417778	IR64-AG1	9.8	113.2	64.7	1	1.5	embryo	IR64	IR64(AG1)	--	PRJNA419572	24553101	0.8351	2020-09-02
SRX3417779	IR64-AG1	6.1	111.7	67.5	1.2	1.7	embryo	IR64	IR64(AG1)	--	PRJNA419572	19245016	0.8319	2020-09-02
SRX3417820	IR64-SUB1	5.8	122.2	59.7	1.6	1.7	embryo	IR64	IR64(SUB1)	--	PRJNA419572	18153813	0.8289	2020-09-02
SRX4169468	dry seed 0 h Replicate 1	124.5	11.2	0	0.4	0.3	embryo	Amaroo	--	dry seed 0 h Replicate 1	PRJNA474721	21847418	0.7953	2018-06-12
SRX4169469	dry seed 0 h Replicate 2	119.3	11.9	0	0	0	embryo	Amaroo	--	dry seed 0 h Replicate 2	PRJNA474721	23564668	0.7944	2018-06-12
SRX3417814	IR64-AG1SUB1	4	165.3	58.9	1.5	3.1	embryo	IR64	IR64(AG1SUB1)	--	PRJNA419572	22825690	0.7788	2020-09-02
SRX5780903	N9_tetraploid3	88.5	52.8	26	1.8	0.4	embryo	N9 tetraploid	--	--	PRJNA540689	33802067	0.7784	2020-05-01
SRX4803496	IAC600 10 day embryo-3	135.4	10.3	2.9	0	0.3	embryo	IAC600	--	--	PRJNA494864	82037074	0.7077	2018-10-09

[truncated: 1 more sheets: seedling]
