# Supplementary material for: Evolutionary dynamics and transcriptional diversification of GAD gene family in plants: a pan-species perspective in silico analysis
Source: BMC Plant Biol. 2025 Nov 22;25:1746. doi: 10.1186/s12870-025-07691-4 (PMC12750563; doi:10.1186/s12870-025-07691-4)
Supplement: Supplementary file 3 — Supplementary Material 3. [file 12870_2025_7691_MOESM3_ESM.xlsx]

## Sheet: root tip
Sample	SampleName	Gohir.D12G272800	Gohir.D12G156600	Gohir.D09G168600	Gohir.D02G138300	Gohir.D01G136200	Gohir.A12G272000	Gohir.A12G153200	Gohir.A09G172900	Gohir.A03G113900	Gohir.A01G144400	Tissue	Cultivar	Genotype	Treatment	Project	TotalReads	UniquelyMappedRate	ReleaseDate
SRX1122166	TM-1_root_tip_rep1	0.2	37.2	2.9	2.4	2.9	0	38.2	0	4.2	1.1	root tip	TM-1	--	--	PRJNA291194	55702587	0.8073	2016-10-03
SRX1122167	TM-1_root_tip_rep2	0.4	37.2	2.9	2.9	4.1	0.1	39.4	0	3.7	1.4	root tip	TM-1	--	--	PRJNA291194	61147447	0.8024	2016-10-03
SRX1122168	TM-1_root_tip_rep3	0.2	37.3	2.2	3.2	3.4	0.1	35.6	0	4.1	0.9	root tip	TM-1	--	--	PRJNA291194	53827026	0.7838	2016-10-03

## Sheet: root
Sample	SampleName	Gohir.D12G272800	Gohir.D12G156600	Gohir.D09G168600	Gohir.D02G138300	Gohir.D01G136200	Gohir.A12G272000	Gohir.A12G153200	Gohir.A09G172900	Gohir.A03G113900	Gohir.A01G144400	Tissue	Cultivar	Genotype	Treatment	Project	TotalReads	UniquelyMappedRate	ReleaseDate
SRX12749107	Bacteria_C1	23.5	7.9	0.1	3.1	1.4	31.8	24	0	3	1.3	root	J668	--	control	PRJNA773864	24717065	0.8525	2021-10-24
SRX12749108	Bacteria_C2	24.5	8.1	0.2	3.7	1	32.3	24.4	0	3.5	1	root	J668	--	control	PRJNA773864	22565724	0.8562	2021-10-24
SRX12749109	Bacteria_C3	23.9	8.4	0.2	4.1	1.7	33.1	23.7	0	4.2	1	root	J668	--	control	PRJNA773864	22474798	0.8526	2021-10-24
SRX6749672	C201_UT	20.6	41.9	0.2	12.1	15.6	8.9	62.5	0	12.6	5.3	root	Coker201	--	control	PRJNA561409	23254660	0.6665	2019-08-21
SRX7278663	CCRI41/CCRI41_mRNA	18.6	45.1	0.2	24.3	14.3	32.7	53.2	0	32.4	4.4	root	CCRI41	--	--	PRJNA593864	50028218	0.8435	2021-10-31
SRX5680394	CK_0h-1	20.7	14.2	0.2	2.4	10.9	8.5	30.7	0	2.3	4.5	root	--	--	control	PRJNA532694	19548754	0.8602	2019-06-20
SRX5680393	CK_0h-2	24.1	12.5	0.1	1.8	6.9	13.6	31.4	0	2.8	4.9	root	--	--	control	PRJNA532694	17973872	0.8587	2019-06-20
SRX5680396	CK_0h-3	18.6	18.1	0.1	2.6	10	8.2	32.9	0	2.8	6.4	root	--	--	control	PRJNA532694	20821603	0.8594	2019-06-20
SRX12638425	CKR1	27	11.5	0	1.1	1.5	9	24	0	1	0.8	root	not collected	--	control	PRJNA771715	21695694	0.5291	2021-10-15
SRX12638424	CKR2	24.6	17.4	0	0.5	1.8	10.4	28.3	0	2.2	1.5	root	not collected	--	control	PRJNA771715	21692012	0.525	2021-10-15
SRX12638423	CKR3	23.9	7.4	0	0	2	4.1	24.9	0	0.8	0.7	root	not collected	--	control	PRJNA771715	21521546	0.5211	2021-10-15
SRX3200284	Control check	11.6	17.9	1.3	6.1	24.3	4.9	19.6	0	8.2	19.1	root	Xinluzao 33	--	control	PRJNA408075	27935276	0.9319	2017-09-20
SRX1631224	GhirsutumRoot_TillageTrial	16.8	7.2	0.5	3.4	3.6	20.5	11.7	0	4.4	1.3	root	Siokra-L23	--	--	PRJNA315139	258650480	0.5637	2018-10-01
SRX5386643	GSM3611031	7.9	25	0	3.5	13.5	13.2	36.3	0	3.8	7.3	whole root hair	--	--	control	PRJNA522910	27236751	0.7999	2019-04-26
SRX5386644	GSM3611032	12.1	28.6	0	1.8	28.9	7.9	27.5	0	5.5	9.2	whole root hair	--	--	control	PRJNA522910	32195454	0.8144	2019-04-26
SRX5386645	GSM3611033	19.2	24.5	0	2.6	26.7	16.7	25.6	0	4.4	9.7	whole root hair	--	--	control	PRJNA522910	26072002	0.8222	2019-04-26
SRX7665915	GSM4293425	15.7	14.8	0.1	6.6	11.7	10.6	34.9	0	4.5	7.3	root	SJ48	--	--	PRJNA604570	26906716	0.731	2020-02-20
SRX7665916	GSM4293426	11.7	13.8	0.1	6.3	10.5	7.8	32.6	0	5	7.4	root	SJ48	--	--	PRJNA604570	24221350	0.7719	2020-02-20
SRX7665917	GSM4293427	12.7	14.2	0.1	6.3	11.1	9.4	32	0	4.6	6.9	root	SJ48	--	--	PRJNA604570	25564048	0.781	2020-02-20
SRX7665921	GSM4293431	15.7	16.3	0.1	4.5	5.4	8.7	32.3	0	2	4.1	root	Z98-15	--	--	PRJNA604570	28291443	0.801	2020-02-20
SRX7665922	GSM4293432	14.9	14	0.1	4.1	6.7	7.6	33.4	0	2.1	4.9	root	Z98-15	--	--	PRJNA604570	25985279	0.7687	2020-02-20
SRX7665923	GSM4293433	16.1	14.9	0.3	4.3	6	8.1	32.7	0	2.1	5.8	root	Z98-15	--	--	PRJNA604570	26883927	0.7772	2020-02-20
SRX7665927	GSM4293437	11.5	21.7	0.2	5.2	10.7	8.1	33.9	0	3	5.9	root	851-2	--	--	PRJNA604570	25477047	0.7428	2020-02-20
SRX7665928	GSM4293438	12.9	18.2	0.1	5.6	11.8	7.7	35.2	0	3.7	5.6	root	851-2	--	--	PRJNA604570	24176696	0.7349	2020-02-20
SRX7665929	GSM4293439	12.6	13	0	4	6.5	7.5	31.3	0	2	4.8	root	851-2	--	--	PRJNA604570	26497483	0.7579	2020-02-20
SRX7665933	GSM4293443	15.1	10.9	0	2.8	5.8	11.9	29.4	0.1	2.2	8.5	root	DT-8	--	--	PRJNA604570	28103063	0.6893	2020-02-20
SRX7665934	GSM4293444	15.4	14.1	0	3.8	5.6	11	30.3	0	1.7	8.4	root	DT-8	--	--	PRJNA604570	27271093	0.7081	2020-02-20
SRX7665935	GSM4293445	16.2	10	0	1.6	3.3	10.9	25.2	0	1.3	8.2	root	DT-8	--	--	PRJNA604570	23877706	0.7032	2020-02-20
SRX7665939	GSM4293449	20.2	12.3	0.1	5.7	6.8	12.4	27.9	0	4.1	5.3	root	SJ48-Z98-15	--	--	PRJNA604570	21757343	0.8058	2020-02-20
SRX7665940	GSM4293450	16.5	11.1	0.2	3.5	4.3	8.8	25.9	0	1.4	3.6	root	SJ48-Z98-15	--	--	PRJNA604570	22736761	0.7461	2020-02-20
SRX7665941	GSM4293451	18.9	11.9	0.2	3	4.7	11.2	26.8	0	1.3	2.5	root	SJ48-Z98-15	--	--	PRJNA604570	20217815	0.7657	2020-02-20
SRX7665945	GSM4293455	21.4	14.2	0.2	4.4	4	15	25.8	0	1.7	4.6	root	SJ48-DT-8	--	--	PRJNA604570	24688969	0.7541	2020-02-20
SRX7665946	GSM4293456	17	17.4	0	2.9	6.2	13	30.7	0	1.4	3.2	root	SJ48-DT-8	--	--	PRJNA604570	20992663	0.7543	2020-02-20
SRX7665947	GSM4293457	17.6	13.2	0	3.6	3.8	12.6	27.1	0	1.6	3.3	root	SJ48-DT-8	--	--	PRJNA604570	22320993	0.754	2020-02-20
SRX7665951	GSM4293461	17.9	13.2	0.1	3.6	6.1	11.8	27.9	0	1.5	3.1	root	SJ48-851-2	--	--	PRJNA604570	19834364	0.7788	2020-02-20
SRX7665952	GSM4293462	18	10.1	0.2	4	6.1	11.3	27.3	0	1.7	3.7	root	SJ48-851-2	--	--	PRJNA604570	25037317	0.6843	2020-02-20
SRX7665953	GSM4293463	17.2	14.1	0.1	3.7	5.8	13	28.5	0	1.9	3.9	root	SJ48-851-2	--	--	PRJNA604570	24536620	0.7614	2020-02-20
SRX10133666	GSM5093664	15.3	26.2	0.1	2.9	17	10.5	23.7	0	4.9	8.2	root	--	--	control	PRJNA703009	24805333	0.7543	2021-08-07
SRX10133667	GSM5093665	15.5	34	0	3.7	17.6	10.7	26.8	0	6.7	12	root	--	--	control	PRJNA703009	17318797	0.746	2021-08-07
SRX10133668	GSM5093666	14.3	15.9	0	3.1	18.5	6.1	23.6	0	4.2	6.6	root	--	--	control	PRJNA703009	22722737	0.7725	2021-08-07
SRX4550589	H15_CK_1	15.4	14	0	3.9	10.6	8.9	22.5	0	8.8	6.6	root	H15	--	control	PRJNA485838	20554402	0.8646	2018-08-14
SRX4550588	H15_CK_2	21.1	7.6	0.1	1.8	6.3	9.1	20.1	0	3.6	5.5	root	H15	--	control	PRJNA485838	20067783	0.8428	2018-08-14
SRX4550587	H15_CK_3	19.1	16.1	0	2.2	8.1	12.9	26.5	0	5.4	4.4	root	H15	--	control	PRJNA485838	20020633	0.8741	2018-08-14
SRX7270588	HR0A	52.9	8.6	0	0.7	3.4	41.2	17.1	0	1.4	3.1	equal root and stem	Shidalukang 1	--	control	PRJNA593765	25444117	0.9369	2020-12-04
SRX7270589	HR0B	47.7	7.3	0	1	4.2	42.1	9.8	0	1.9	3.1	equal root and stem	Shidalukang 1	--	control	PRJNA593765	24921946	0.9409	2020-12-04
SRX7270600	HR0C	46.3	9.1	0.1	1.2	5.5	37.9	19.3	0	3.4	2.6	equal root and stem	Shidalukang 1	--	control	PRJNA593765	25136361	0.8996	2020-12-04
SRX7270592	HS0A	51.3	14.5	0	3.8	8.3	36.3	28.5	0	7.5	4.3	equal root and stem	Junmian 1	--	control	PRJNA593765	27718109	0.9383	2020-12-04
SRX7270593	HS0B	48.2	13.6	0	2.1	8	40.8	22.5	0	5.7	3.3	equal root and stem	Junmian 1	--	control	PRJNA593765	27457089	0.9198	2020-12-04
SRX7270594	HS0C	51	15.3	0.1	2.8	8.2	40.9	22.9	0	5.7	4.8	equal root and stem	Junmian 1	--	control	PRJNA593765	27587414	0.9376	2020-12-04
SRX1509044	I632	27.2	14.5	0.9	1.8	5.2	12.4	31.5	0	2.3	0.4	root	08-WZ-51	--	--	PRJNA307071	12113983	0.8412	2018-01-01
SRX1509045	I635	23.9	10.5	1	5.4	41.6	36.9	16.3	0	27.3	25.1	root	MD26ne	--	--	PRJNA307071	12114004	0.8372	2018-01-01
SRX1509059	I636	7.5	30.6	0.2	1.4	12.3	3.6	52.8	0	2.8	0.8	root	Mac7-0238	--	--	PRJNA307071	11586028	0.835	2018-01-01
SRX9676951	LCKRd1	12.1	18.4	0.2	3.2	2.4	5.8	37	0	3.5	5.5	root	L37	--	control	PRJNA684671	32493051	0.886	2021-04-09
SRX9676950	LCKRd2	11.3	18.7	0.4	2.6	2.1	6.1	37.9	0	2.9	4.6	root	L37	--	control	PRJNA684671	33788191	0.8798	2021-04-09
SRX9676947	LCKRd3	11.2	21.2	0.2	2.5	2.2	5.4	44	0.1	2.9	5.8	root	L37	--	control	PRJNA684671	29292219	0.8695	2021-04-09
SRX8604841	LfJ02-508-R1	20.4	37.7	0	30.8	30.3	21.7	48	0	43.7	25.7	root	J02-508	--	--	PRJNA634606	78102857	0.8185	2021-01-22
SRX8604842	LfJ02-508-R2	20.3	36	0.1	30.4	28.8	20.6	46.4	0	42.1	24	root	J02-508	--	--	PRJNA634606	90378154	0.8255	2021-01-22
SRX8604843	LfJ02-508-R3	19.6	37.4	0	31	29.8	21.7	47.9	0	43.3	24.6	root	J02-508	--	--	PRJNA634606	77857009	0.8181	2021-01-22
SRX6749675	M120_UT	12.5	41.2	0.8	6.7	9.7	6.1	70.2	0	8	3.2	root	M120	--	control	PRJNA561409	19653814	0.6669	2019-08-21
SRX10896167	NDM8_root	14.3	14.6	0.5	2	3.5	16.2	22.1	0	1.6	1.3	root	NDM8	--	--	PRJNA680449	26755012	0.9046	2021-05-19
SRX1508529	PI154015	25.7	0	0	9.8	29	12.5	7.9	0	10.8	15.8	root	--	--	--	PRJNA307071	14529155	0.7909	2018-01-01
SRX1509070	PI154026	22.4	11.5	0	1.9	17.1	7.5	23.9	0	2	2.8	root	TX-0018	--	--	PRJNA307071	15009921	0.8069	2018-01-01
SRX1509082	PI154055	25.5	27.6	0	2	11.3	30.6	33.4	0	2.9	1.6	root	TX-0044	--	--	PRJNA307071	22083982	0.8637	2018-01-01
SRX1509096	PI158521	16.1	54.1	0	7	51.6	5.6	54.1	0	10.7	10	root	TX-0479	--	--	PRJNA307071	10179864	0.8106	2018-01-01
SRX1509109	PI158523	25.6	6.5	0.5	0.8	2.6	11.5	25.1	0	1.2	2	root	TX-0480	--	--	PRJNA307071	15884845	0.8385	2018-01-01
SRX1509121	PI158532	3.8	11.7	0.7	1.8	7.8	0.7	26.6	0	2.6	2.9	root	TX-0665	--	--	PRJNA307071	14449015	0.8668	2018-01-01
SRX1509133	PI158533	30.4	10.5	1.3	1.9	3.7	18.9	23.6	0	1.7	1.4	root	TX-1236	--	--	PRJNA307071	18486903	0.8224	2018-01-01
SRX1509140	PI158547	14.4	22	0	3.2	16.2	1.4	39.8	0	4.2	2.3	root	TX-0488	--	--	PRJNA307071	11320816	0.8258	2018-01-01
SRX1509046	PI163603	24.8	14.2	0.3	1.2	4.9	33.3	21.2	0	2	5.1	root	TX-0379	--	--	PRJNA307071	12047747	0.7984	2018-01-01
SRX1509047	PI163606	18.6	19	0.1	5.5	33.4	5.9	30.6	0	5.4	9.6	root	TX-0376	--	--	PRJNA307071	17516983	0.8127	2018-01-01
SRX1509048	PI163612	26	9.9	0	21.9	41	32.7	15.3	0	39.5	20.1	root	TX-0097	--	--	PRJNA307071	12907531	0.775	2018-01-01
SRX1509049	PI163634	12.1	38.5	0.4	7.8	40.2	5.7	51.3	0	9.1	8.6	root	TX-0168	--	--	PRJNA307071	11426018	0.6697	2018-01-01
SRX1509050	PI163655	29.2	8.6	0.6	3.2	6.4	18	26.8	0	3.1	11.2	root	TX-0198	--	--	PRJNA307071	13452514	0.8417	2018-01-01
SRX1509051	PI163670	14.1	33	0	5.4	27	10	45.6	0	6.7	6.2	root	TX-0200	--	--	PRJNA307071	10392482	0.7745	2018-01-01
SRX1509055	PI163690	12.6	21.2	0	4.4	12.6	0.7	40	0	5.1	3.7	root	TX-0112	--	--	PRJNA307071	11538760	0.8351	2018-01-01
SRX1509056	PI163692	50.4	16	0	0.7	12.5	2	39.9	0	1.6	1.5	root	TX-0142	--	--	PRJNA307071	10559262	0.8023	2018-01-01
SRX1509057	PI163706	25.2	14.3	0.1	3.5	7.2	12	35.8	0	4.1	2.1	root	TX-0221	--	--	PRJNA307071	16648515	0.8402	2018-01-01
SRX1509058	PI165234	26.7	4.7	0.1	3.2	9.1	10	16.8	0	6	2.2	root	TX-0189	--	--	PRJNA307071	13532157	0.6517	2018-01-01
SRX1509060	PI165261	14	27.5	0	1.9	12.7	1.7	39	0	1.3	2.2	root	TX-0126	--	--	PRJNA307071	13072329	0.8201	2018-01-01
SRX1509061	PI165276	17	22.8	1.1	6.6	29.4	17	32.9	0.1	16.3	5.6	root	TX-0136	--	--	PRJNA307071	15878076	0.778	2018-01-01
SRX1509062	PI165306	16.8	15.3	0	1	19.8	3.3	28.4	0	3.2	2.8	root	TX-0282	--	--	PRJNA307071	25001734	0.8466	2018-01-01
SRX1509063	PI165331	23.9	16.3	0.3	2	13.5	2.6	26.5	0	3.1	2.3	root	TX-0702	--	--	PRJNA307071	12381029	0.8149	2018-01-01
SRX1509064	PI224704	1.9	32.8	0	4.1	11	5.8	32.4	0	6.1	8.2	root	TX-0775	--	--	PRJNA307071	16881262	0.7669	2018-01-01
SRX1509065	PI232874	20.1	11.5	0.4	2.2	9.3	9.4	39.9	0	1.6	3.4	root	TX-1037	--	--	PRJNA307071	13315540	0.8099	2018-01-01
SRX1509066	PI249422	12.8	82	0.2	7.2	29.4	1.8	73.2	0	9.9	2.3	root	TX-1025	--	--	PRJNA307071	12664588	0.8237	2018-01-01
SRX1509067	PI265142	20.1	28.8	1	5	11.9	11.5	36.1	0	3.8	3.5	root	TX-0704	--	--	PRJNA307071	31728566	0.8563	2018-01-01
SRX1509068	PI265144	12.9	27.3	0.1	4.6	21.4	3.3	43.1	0	4.5	3.2	root	TX-0707	--	--	PRJNA307071	13017917	0.8246	2018-01-01
SRX1509069	PI265148	12.7	9.8	0.3	8	39.9	3.8	16.8	0	10.1	20.4	root	TX-0712	--	--	PRJNA307071	12952947	0.7049	2018-01-01
SRX1509071	PI265152	21	38.4	0	2.4	18.4	3	53.4	0	6	2.8	root	TX-0718	--	--	PRJNA307071	12335752	0.835	2018-01-01
SRX1509072	PI265154	13.5	26.7	0.2	1.1	8.7	6.6	41.4	0	3.4	1.3	root	TX-0720	--	--	PRJNA307071	15857206	0.824	2018-01-01
SRX1509073	PI265175	8.1	6.7	0.5	1.7	8.5	0	28.2	0	0.7	1.5	root	TX-0786	--	--	PRJNA307071	10188301	0.7099	2018-01-01
SRX1509074	PI376034	18.5	29.3	0.1	1.1	14.3	4.9	45.6	0	3.1	2.6	root	TX-1209	--	--	PRJNA307071	16504940	0.8232	2018-01-01
SRX1509075	PI415115	25.4	13.5	0.7	2.2	7.8	14	30.4	0	2.6	3.7	root	TX-1391	--	--	PRJNA307071	27070589	0.8821	2018-01-01
SRX1509077	PI438554	36.3	17.1	0.2	2.6	14.4	22.6	28.7	0	9.7	6.1	root	TX-1442	--	--	PRJNA307071	15731316	0.7974	2018-01-01
SRX1509078	PI501331	5	2.9	0	4	27.9	11.1	18.8	0	4.8	9.8	root	TX-2150	--	--	PRJNA307071	11217224	0.6111	2018-01-01
SRX1509079	PI501446	28.6	41.5	0.1	4.8	7.7	4.6	65.2	0	6.1	2.8	root	TX-2266	--	--	PRJNA307071	13590892	0.8041	2018-01-01
SRX1509080	PI501483	19.6	49.4	0	4.4	20.1	2.4	55.7	0	11	1.5	root	TX-2076	--	--	PRJNA307071	12373726	0.8298	2018-01-01
SRX1509081	PI501496	17.4	13.7	0	5.3	7.6	20.7	28.5	0.1	5.9	2.6	root	TX-2089	--	--	PRJNA307071	17193879	0.8456	2018-01-01
SRX1509084	PI501497	5.6	15.1	1.6	4.5	15.5	0.2	34.5	0	3.2	7.6	root	TX-2090	--	--	PRJNA307071	16381003	0.8507	2018-01-01
SRX1509085	PI501498	14.3	11.5	0.3	3	5.1	16	27.6	0	1.8	1.8	root	TX-2091	--	--	PRJNA307071	14657872	0.7524	2018-01-01
SRX1509086	PI501499	20.9	12.1	0.2	3.1	7.4	12.6	27.6	0	3	4.6	root	TX-2092	--	--	PRJNA307071	15120512	0.8278	2018-01-01
SRX1509087	PI501501	17.8	37.5	1.8	5.2	9.1	5.6	49.7	0	6.7	4.7	root	TX-2094	--	--	PRJNA307071	23209580	0.7779	2018-01-01
SRX1509088	PI501502	4.7	19.2	1	4.1	15	1.3	38.1	0	5.4	11.1	root	TX-2095	--	--	PRJNA307071	15629927	0.8519	2018-01-01
SRX1509091	PI501503	5.6	32	0.6	4.3	8.3	3.8	50	0	6	2.4	root	TX-2096	--	--	PRJNA307071	16534258	0.8182	2018-01-01
SRX1509092	PI501517	21.1	29.9	0.8	2.3	15.1	12.9	33.6	0	5.7	3.9	root	TX-2110	--	--	PRJNA307071	14764177	0.8781	2018-01-01
SRX1509093	PI513392	19	24.1	0	0.8	0.7	23.8	26.7	0	1.7	1	root	CS-8610	--	--	PRJNA307071	15129274	0.8112	2018-01-01
SRX1509094	PI517936	25.6	7	0	0.8	6	10.2	26.4	0	0.8	3.9	root	M-188 RNR	--	--	PRJNA307071	10287444	0.7553	2018-01-01
SRX1509095	PI528617	15.4	23.9	0.3	6.2	10.9	4.7	37.7	0	4.4	5.6	root	Coker''s Clevewilt	--	--	PRJNA307071	12896369	0.798	2018-01-01
SRX1509098	PI528649	25.3	16.8	0.7	7.4	20.7	10	39.1	0	10.5	11.4	root	Rowden	--	--	PRJNA307071	15128529	0.7677	2018-01-01
SRX1509099	PI528820	28.6	12.3	0.6	0.8	2.1	39.3	21.5	0	1.6	1.9	root	Paymaster 54	--	--	PRJNA307071	13636339	0.8663	2018-01-01
SRX1509100	PI528969	26.1	13.3	0.9	2.2	8.3	5.7	28	0	3.4	3.6	root	Deltapine 6	--	--	PRJNA307071	11058466	0.7147	2018-01-01
SRX1509101	PI528984	13.3	30.6	0	1.9	2.1	21.9	27.6	0	2.6	1.7	root	New Boykin	--	--	PRJNA307071	10872768	0.8718	2018-01-01
SRX1509102	PI529073	16.9	27.2	0.5	2.5	8	7	44.1	0	4	2.8	root	Storm King TPSA NO 1	--	--	PRJNA307071	12485271	0.8513	2018-01-01
SRX1509103	PI529179	12.4	14.5	0.4	0.6	1.1	22.2	19	0	1.6	2.6	root	Empire	--	--	PRJNA307071	20688227	0.7604	2018-01-01
SRX1509104	PI529215	16.6	26.2	0.3	3.6	10.2	4.6	43.2	0	4.5	4.8	root	Auburn 56	--	--	PRJNA307071	16517795	0.8287	2018-01-01
SRX1509106	PI529232	25.3	24.7	0.5	5.4	11.8	5.5	45.9	0	6.3	5.5	root	Christidis 53D7	--	--	PRJNA307071	14652074	0.836	2018-01-01
SRX1509107	PI529247	15.9	24.5	0	1	1.6	20.7	25.1	0	1.2	1.4	root	Coker 201	--	--	PRJNA307071	25829667	0.8304	2018-01-01
SRX1509108	PI529305	18.2	20.4	0.5	4	12.3	11.4	38.2	0	3.7	4.6	root	BPA 68 CB 4030	--	--	PRJNA307071	15674323	0.8374	2018-01-01
SRX1509110	PI529318	17.2	23.2	0.3	2.7	6.8	10.5	39.7	0	0.8	1.9	root	Allen 333	--	--	PRJNA307071	11897442	0.7506	2018-01-01
SRX1509111	PI529339	21.5	12.9	0	0.8	10.5	8.5	27.4	0	5.2	5.7	root	ALA 70-236	--	--	PRJNA307071	14460604	0.7974	2018-01-01
SRX1509113	PI529358	22.6	21.9	0.4	3.5	7.5	9.7	41.7	0	3.1	4.8	root	Del Cerro	--	--	PRJNA307071	12898637	0.8337	2018-01-01
SRX1509114	PI529382	17.1	19.6	0	0.7	1.6	22.8	27.5	0	0.8	0.5	root	BJAG1 NECT	--	--	PRJNA307071	7147601	0.8098	2018-01-01
SRX1509115	PI529386	36.3	4.3	0	0.7	2.6	15.2	14	0	1.5	1.8	root	Reba P279	--	--	PRJNA307071	8695071	0.6803	2018-01-01
SRX1509116	PI529405	16.9	24.2	1.2	4.4	7.2	3.5	50.5	0	2.2	4.7	root	IAC 18	--	--	PRJNA307071	13192888	0.3155	2018-01-01
SRX1509117	PI529448	29	14.9	1.1	2.9	9.1	13.2	29.7	0	2.5	7.5	root	Tashkent II	--	--	PRJNA307071	15119789	0.8191	2018-01-01
SRX1509118	PI529462	19.9	27	0.6	3.1	11.5	8.6	43.1	0	3	3.9	root	Bulgaria P73	--	--	PRJNA307071	16265174	0.8242	2018-01-01
SRX1509119	PI529520	18.3	13.1	0	2.2	2.2	24.3	24.9	0	1.7	5	root	DES 56	--	--	PRJNA307071	15443214	0.8139	2018-01-01
SRX1509120	PI529609	27.4	5.9	0	2.9	5.2	9.4	17.4	0	4.2	6.7	root	Paymaster 792	--	--	PRJNA307071	16561168	0.7373	2018-01-01
SRX1509122	PI529618	10	16.4	0	1	1	15.9	24.4	0	1	1.4	root	PD 2165	--	--	PRJNA307071	19835430	0.8069	2018-01-01
SRX1509123	PI529634	24.1	20.8	0.9	3.8	17.9	2.7	42	0	2.6	3.5	root	TAMCOT SP-21	--	--	PRJNA307071	12764447	0.6279	2018-01-01
SRX1509124	PI529807	12.2	12	0	2.5	12.3	4.6	21.1	0	4.4	5	root	TX-0390	--	--	PRJNA307071	6692249	0.4982	2018-01-01
SRX1509125	PI529825	15	32	0	5	39.9	3.7	45.2	0	5.8	8.4	root	TX-0811	--	--	PRJNA307071	11081036	0.8234	2018-01-01
SRX1509126	PI529849	33.7	15.5	0.7	1	1.8	42.9	24.9	0	0.7	1.7	root	TX-0867	--	--	PRJNA307071	11737262	0.8217	2018-01-01
SRX1509127	PI529877	5.4	34.3	0.1	3.2	15.8	0.2	55.2	0	3.4	2	root	TX-0959	--	--	PRJNA307071	7741767	0.8217	2018-01-01
SRX1509128	PI529922	27.2	4.8	0	2.8	11.3	14.8	16.8	0	5.8	2.2	root	TX-1069	--	--	PRJNA307071	17237436	0.6366	2018-01-01
SRX1509130	PI529944	3.7	20.2	1	1.9	12.6	0.1	35.2	0	2.7	3	root	TX-1110	--	--	PRJNA307071	16779981	0.8704	2018-01-01
SRX1509131	PI529994	33.3	6.3	0	5.2	15.6	23.9	20.9	0	13.7	6.8	root	TX-1229	--	--	PRJNA307071	13845239	0.816	2018-01-01
SRX1509132	PI530000	9.2	50.6	0.5	17.6	61.5	3.2	60.8	0	33	27.7	root	TX-1240	--	--	PRJNA307071	12771208	0.8397	2018-01-01
SRX1509134	PI530080	28.7	14.1	0.2	5.9	47.8	11.8	34.4	0	13.5	21.3	root	TX-1352	--	--	PRJNA307071	11707975	0.6201	2018-01-01
SRX1509136	PI530161	23.7	25.3	0.1	3.9	31.4	19.2	36.7	0	5.1	6.3	root	TX-1530	--	--	PRJNA307071	12968043	0.8242	2018-01-01
SRX1509137	PI530224	26.5	36.4	0	1.6	10	5.1	64.9	0	2.3	2	root	TX-1593	--	--	PRJNA307071	10892394	0.5967	2018-01-01
SRX1509138	PI530275	14.9	28.9	0	3.7	37.2	2.9	40.4	0.1	5.6	9	root	TX-1644	--	--	PRJNA307071	14772065	0.8317	2018-01-01
SRX1509139	PI530292	13.6	33.5	0.5	5.4	19.3	6.5	47.9	0	4	4.6	root	TX-1661	--	--	PRJNA307071	15259971	0.8374	2018-01-01
SRX1540666	PI530426	18.7	38.4	0	3.1	5.3	19.2	46.5	0	3.5	0.4	root	TX-1795	--	--	PRJNA307071	14271842	0.794	2018-02-28
SRX1509143	PI530432	23.1	37.9	0.1	9.4	38.9	16.5	45	0	12.2	11.2	root	TX-1801	--	--	PRJNA307071	12472758	0.8205	2018-01-01
SRX1509144	PI530554	29	12.2	0.2	6.4	29.6	17.3	34	0	8.2	7.2	root	TX-1923	--	--	PRJNA307071	8300152	0.821	2018-01-01
SRX1509167	PI530557	20.9	25.2	0.2	5.2	26.4	14.3	34.8	0	11.3	9.8	root	TX-1926	--	--	PRJNA307071	11975887	0.7932	2018-01-01
SRX1509169	PI530619	21.1	34.3	0.4	10.6	4.4	5.3	68.6	0	10.3	2.4	root	TX-1988	--	--	PRJNA307071	16118586	0.7826	2018-01-01
SRX1509170	PI530633	20.8	13.7	0.9	4.4	8.6	8.3	22	0	4	4.3	root	TX-2002	--	--	PRJNA307071	23346516	0.8488	2018-01-01
SRX1509172	PI540885	23.3	13.2	0.2	5.2	3.4	29.6	29.7	0	3	3.3	root	Acala Maxxa	--	--	PRJNA307071	15566940	0.8453	2018-01-01
SRX1509173	PI549148	14.7	36.1	0.4	4.9	14.8	7.2	55.9	0	4.3	4.8	root	TX-0021	--	--	PRJNA307071	10773663	0.794	2018-01-01
SRX1509174	PI549150	13.7	20.5	0	2.8	3.3	4.8	35.4	0	2	9.9	root	TX-0040	--	--	PRJNA307071	11943182	0.8252	2018-01-01
SRX1509175	PI573281	26.9	7.7	0.3	1.4	4.1	11.7	27.7	0	1	5.3	root	PD 93001 (Brown)	--	--	PRJNA307071	12673510	0.8163	2018-01-01
SRX1509176	PI591418	25.6	14.5	0.4	4.4	17.9	10.6	35.3	0	6.3	6.7	root	PD 93007	--	--	PRJNA307071	10904807	0.8047	2018-01-01
SRX1509146	PI592511	29.3	9.9	0.2	4.6	15.6	14.3	31	0	6.9	7.5	root	M-240 RNR	--	--	PRJNA307071	19909844	0.7819	2018-01-01
SRX1509147	PI592517	24.6	13.8	0.3	3.2	14.4	11.1	28	0.1	7.3	7.1	root	Lambright 2020A	--	--	PRJNA307071	13090258	0.7923	2018-01-01
SRX1509148	PI603003	16.9	46.2	0	0.7	0.7	20.2	38	0	1.6	0.8	root	CD3HCABCUH-1-89	--	--	PRJNA307071	16081160	0.6176	2018-01-01
SRX1509149	PI606806	18.6	13.3	0.6	1	8.8	9.9	29.2	0	0.9	3.3	root	PD 2	--	--	PRJNA307071	15371915	0.8307	2018-01-01
SRX1509150	PI606819	26.8	19.2	0	1.3	6.8	14.4	44.8	0	2.6	4.8	root	Guazuncho II	--	--	PRJNA307071	11865174	0.8489	2018-01-01
SRX1509151	PI607732	22.5	28	0	0.8	3.6	7.3	45.1	0	0.8	0.6	root	TX-2427	--	--	PRJNA307071	13761971	0.8332	2018-01-01
SRX1509158	PI628634	27.5	15.1	0.7	1.9	6.4	11.4	39	0	3.7	2.2	root	Arkot 8606	--	--	PRJNA307071	12470179	0.8382	2018-01-01
SRX1509160	PI630195	19.3	26.9	0.4	1.7	37	11.3	31	0	0.9	30.7	root	S-6524	--	--	PRJNA307071	14384610	0.8003	2018-01-01
SRX1075617	Root	18.3	12.7	0.1	1.3	1.9	8.7	21.5	0	1.2	1.2	root	--	--	--	PRJNA288462	24047556	0.0022	2016-02-29
SRX9369447	Root	24.1	34.5	0.5	3.7	8.6	41.6	61.5	0	15.7	2.6	root	Xinluzao 33	--	--	PRJNA672231	11345655	0.8812	2020-10-27
SRX9369448	Root	27.4	7.1	0	0.2	0.3	48.5	10.1	0.1	0.2	0.9	root	Xinluzao 33	--	--	PRJNA672231	12170166	0.8806	2020-10-27
SRX1532028	root of NaCl free	16.1	18.2	0	1.3	4.5	11.1	28.7	0	5.6	2	root	K836	--	--	PRJNA308871	26748751	0.4883	2016-11-26
SRX1532030	root of non-saline side	17.6	10.9	0	0.9	3.8	12.9	21.8	0	6	1.3	root	K836	--	--	PRJNA308871	26345694	0.5051	2016-11-26
SRX1532031	root of saline side	7	28.9	0.1	10.4	30.4	10.7	19.1	0	18.4	6.5	root	K836	--	--	PRJNA308871	33951332	0.5127	2016-11-26
SRX1532029	root of uniform salinity treatment	14.3	9.3	0	2.1	7.1	6.4	19.4	0	3.6	1.3	root	K836	--	--	PRJNA308871	24807581	0.5049	2016-11-26
SRX3974542	Root replicate 1	21.8	19.9	0.3	1.4	1.4	8.3	44.3	0	1.2	2	root	Coker312	--	--	PRJNA450980	20548816	0.8704	2021-05-01
SRX3974543	Root replicate 2	21.4	20.1	0.3	1.3	1	7.3	41.7	0	0.6	2	root	Coker312	--	--	PRJNA450980	20591666	0.8618	2021-05-01
SRX3974544	Root replicate 3	21.1	15.3	0.2	0.8	0.7	7	38.7	0	0.7	2.2	root	Coker312	--	--	PRJNA450980	19353069	0.8576	2021-05-01
SRX1509163	SA3206	23.9	16	0.2	4	10.6	16.1	28.7	0	9.5	4.1	root	Zhong Mian Suo 8 hao/CCRI-8	--	--	PRJNA307071	14051060	0.7935	2018-01-01
SRX1509165	SA3232	20.8	46.7	0	7.3	21.6	3.9	56.1	0	5.7	5.9	root	VIR-5850/PAK-22	--	--	PRJNA307071	15597810	0.7555	2018-01-01
SRX1509168	SA3237	32.3	14.9	0.3	2.5	5.2	14.3	27.8	0	2.1	1.6	root	VIR-5913/BANCROFT M 64/153	--	--	PRJNA307071	11887460	0.8049	2018-01-01
SRX4549236	Sample_Root-3d-2	17.1	45.4	0	38.3	23.6	4.6	53.2	0	40.8	9.2	root	Coker	--	--	PRJNA485772	32744298	0.8962	2018-08-13
SRX7278664	SCRC22/CCRI41_mRNA	17	49.2	0	22.5	10.7	18.8	55.2	0	30.3	3.4	root	CCRI41, SCRC22	--	--	PRJNA593864	47227030	0.8279	2021-10-31
SRX8604877	SfZRI015-R1	19.9	44.2	0	37	34.1	20.4	55.1	0	48.5	29.4	root	ZRI015	--	--	PRJNA634606	73013818	0.8138	2021-01-22
SRX8604878	SfZRI015-R2	19.6	45.4	0	37.8	34.1	20.9	54.4	0	49	29.3	root	ZRI015	--	--	PRJNA634606	68786829	0.8173	2021-01-22
SRX8604879	SfZRI015-R3	19.2	42.4	0	35.7	32.8	20	52	0	45.3	28.3	root	ZRI015	--	--	PRJNA634606	90095150	0.8151	2021-01-22
SRX3974550	Soil grown Root replicate 1	25.2	23.4	0	1.8	2.5	20.5	29.4	0	6.6	2.4	root	Coker312	--	--	PRJNA450980	32712453	0.6778	2021-05-01
SRX3974549	Soil grown Root replicate 2	26.7	24	0	1.1	2.8	18.7	28.8	0	6.4	2.6	root	Coker312	--	--	PRJNA450980	23934889	0.6796	2021-05-01
SRX3974548	Soil grown Root replicate 3	27.1	24.1	0.1	1.2	2.5	20	29.6	0	6.7	1.9	root	Coker312	--	--	PRJNA450980	22235141	0.6838	2021-05-01
SRX5056517	T21_CK_XLZ-45	31.9	9.5	0.3	3.1	3.1	21.3	19.6	0	3.6	2	root	T21_CK_XLZ-45	--	--	PRJNA506317	24382349	0.6879	2019-12-01
SRX5056518	T22_CK_XLZ-45	29.3	17.7	0.6	6.8	10	19.2	29.9	0	6.4	6	root	T22_CK_XLZ-45	--	--	PRJNA506317	24033707	0.6888	2019-12-01
SRX5056523	T23_CK_LMY-24	27.5	25.9	0.3	8.5	14.6	17.3	39.8	0	3.7	6.3	root	T23_CK_LMY-24	--	--	PRJNA506317	22796486	0.6933	2019-12-01
SRX5056524	T24_CK_LMY-24	25.3	48.5	0.2	39.9	18	14.4	85.4	0	29.7	7.2	root	T24_CK_LMY-24	--	--	PRJNA506317	21304640	0.6929	2019-12-01
SRX5056521	T25_CS-1_XLZ-45	27.1	28.4	0.8	10.3	21.9	22.7	41.2	0	20.9	8.9	root	T25_CS-1_XLZ-45	--	--	PRJNA506317	21175543	0.7192	2019-12-01
SRX5056522	T26_CS-1_XLZ-45	31.1	74.2	0.6	26.8	17.9	24.9	97.8	0.1	49.3	7.2	root	T26_CS-1_XLZ-45	--	--	PRJNA506317	24274002	0.7229	2019-12-01
SRX5056515	T27_CS-1_LMY-24	34.7	23.4	0.8	12.2	13.6	24.4	39.2	0	13	4.8	root	T27_CS-1_LMY-24	--	--	PRJNA506317	25038285	0.7136	2019-12-01
SRX5056516	T28_CS-1_LMY-24	30.9	69.6	0.4	29.8	8.7	17.9	85.6	0	23.3	2.3	root	T28_CS-1_LMY-24	--	--	PRJNA506317	23166002	0.7236	2019-12-01
SRX5056528	T33_AS-1_XLZ-45	31.7	20.2	0.5	3.1	3.1	18.1	42.4	0	2.5	1.2	root	T33_AS-1_XLZ-45	--	--	PRJNA506317	20610652	0.7233	2019-12-01
SRX5056527	T34_AS-1_XLZ-45	23.7	51.9	0.5	30.4	11.8	13.6	83.7	0	27.6	3.8	root	T34_AS-1_XLZ-45	--	--	PRJNA506317	23532485	0.7207	2019-12-01
SRX5056526	T35_AS-1_LMY-24	32.9	37.2	0.1	1.8	3	21	51.6	0	2.4	1.5	root	T35_AS-1_LMY-24	--	--	PRJNA506317	25175761	0.6919	2019-12-01
SRX5056525	T36_AS-1_LMY-24	33.6	38.8	0.3	7.8	1.1	22.8	72.3	0	5.3	0.8	root	T36_AS-1_LMY-24	--	--	PRJNA506317	24846455	0.7124	2019-12-01
SRX9113723	TGR0-1	28.1	11.4	0.8	2.8	6.2	22.5	24.4	0	3.2	6.7	root	CRI12	--	control	PRJNA663204	26778091	0.8196	2021-10-08
SRX9113724	TGR0-2	31.6	13.4	1.1	5.4	8	26.3	27.9	0	4.3	9.8	root	CRI12	--	control	PRJNA663204	26436730	0.7878	2021-10-08
SRX9113725	TGR0-3	29.3	12.9	1.1	3.9	7.1	22.4	26.5	0	3.2	5.7	root	CRI12	--	control	PRJNA663204	26870424	0.8233	2021-10-08
SRX797898	TM-1 120h root	21.1	27.6	0.1	6.6	10.6	17.4	46.3	0	9.1	4.8	root	TM-1	--	--	PRJNA248163	20029323	0.7918	2015-03-16
SRX797894	TM-1 24h root	7.8	24.3	0.3	2.5	2.8	4.2	51.5	0.1	2.8	3.4	root	TM-1	--	--	PRJNA248163	24824263	0.3305	2015-03-16
SRX797895	TM-1 48h root	14.4	27.3	0.4	3.9	3.5	10.4	46.2	0	3.4	1.1	root	TM-1	--	--	PRJNA248163	18657303	0.7912	2015-03-16
SRX797896	TM-1 72h root	17.2	22.9	0.5	3	3.7	12.2	44.8	0.1	5.6	2.2	root	TM-1	--	--	PRJNA248163	20578699	0.8066	2015-03-16
SRX797897	TM-1 96h root	21	21.9	0.1	3	4.5	15.3	47.5	0	4.6	2	root	TM-1	--	--	PRJNA248163	22436899	0.3146	2015-03-16
SRX797899	TM-1 root	50	4	0.5	2.1	11.3	48.7	0.9	0.1	4.4	7.1	root	TM-1	--	--	PRJNA248163	37499750	0.378	2015-03-16
SRX4916899	TM1_root_1	24	17.5	0.2	2.2	4.5	22	34.5	0	4.5	1.1	root	TM-1	--	--	PRJNA490626	28270418	0.7654	2019-01-16
SRX4916900	TM1_root_2	24	19.8	0.2	2.2	2.4	21	35.7	0	2.8	1.3	root	TM-1	--	--	PRJNA490626	23245207	0.8305	2019-01-16
SRX4916901	TM1_root_3	25.5	15.9	0.3	2.4	2.8	29.4	29.3	0	2.7	1.4	root	TM-1	--	--	PRJNA490626	38976556	0.7883	2019-01-16
SRX1122166	TM-1_root_tip_rep1	0.2	37.2	2.9	2.4	2.9	0	38.2	0	4.2	1.1	root tip	TM-1	--	--	PRJNA291194	55702587	0.8073	2016-10-03
SRX1122167	TM-1_root_tip_rep2	0.4	37.2	2.9	2.9	4.1	0.1	39.4	0	3.7	1.4	root tip	TM-1	--	--	PRJNA291194	61147447	0.8024	2016-10-03
SRX1122168	TM-1_root_tip_rep3	0.2	37.3	2.2	3.2	3.4	0.1	35.6	0	4.1	0.9	root tip	TM-1	--	--	PRJNA291194	53827026	0.7838	2016-10-03
SRX342048	Total RNA from roots of FIBREMAX	17.2	26.4	1.3	3.3	3.7	9.9	44.5	0	4.1	2.1	root	FIBREMAX	--	control	PRJNA217491	36048583	0.5805	2014-08-30
SRX342212	Total RNA from roots of LONREN	39.5	0.1	0.1	0.1	0.2	4.3	0.2	0	0	0	root	LONREN	--	control	PRJNA217491	30676887	0.7258	2014-08-30
SRX8944174	treat with distilled water	20.8	20.6	0	4.6	10.6	10	32.2	0	3.3	6.9	root	resistant	--	control	PRJNA657030	59929241	0.8259	2021-09-07
SRX8944172	treat with distilled water	19	18.3	0.3	4.3	9.2	10	28	0	2.6	6.1	root	resistant	--	control	PRJNA657030	79547902	0.813	2021-09-07
SRX8944173	treat with distilled water	20.1	18.2	0.2	3.9	9.4	9.3	27.8	0	2.5	6.3	root	resistant	--	control	PRJNA657030	79641192	0.7888	2021-09-07
SRX8944178	treat with distilled water	20.4	8.6	0	1.7	4.1	13	19.1	0	1.2	2.8	root	susceptible	--	control	PRJNA657030	66239802	0.8377	2021-09-07
SRX8944169	treat with distilled water	20.1	11.1	0.1	2	5.8	11	24.7	0	2.1	3	root	susceptible	--	control	PRJNA657030	61094302	0.833	2021-09-07
SRX8944170	treat with distilled water	21	16.3	0.1	2.9	6.3	11.9	27.9	0	2	3.5	root	susceptible	--	control	PRJNA657030	76959433	0.8183	2021-09-07
SRX9113677	TRR0-1	32.8	14.8	0.1	4	7.4	32.3	26.7	0	3.8	6.7	root	MR-85	--	control	PRJNA663204	29830606	0.7776	2021-10-08
SRX9113678	TRR0-2	34.3	15	0.2	8.2	8.9	29.6	25.4	0	3.8	8.5	root	MR-85	--	control	PRJNA663204	30418197	0.7834	2021-10-08
SRX9113679	TRR0-3	34.9	9.9	0.6	3.7	7.7	31.3	24.4	0	3.8	7.6	root	MR-85	--	control	PRJNA663204	30236090	0.7934	2021-10-08
SRX9113687	TSR0-1	28.8	13.5	0.2	6.6	13.1	30.2	31.5	0	6	10.5	root	S-40	--	control	PRJNA663204	17777201	0.7693	2021-10-08
SRX9113688	TSR0-2	36	11.2	0	6.1	11	34.6	28.5	0	5.2	13.5	root	S-40	--	control	PRJNA663204	18574094	0.7303	2021-10-08
SRX9113689	TSR0-3	25.7	12.7	0	6.1	8.2	32.6	29.6	0	5.6	12.9	root	S-40	--	control	PRJNA663204	18232500	0.7687	2021-10-08
SRX12749113	Water1	19.9	11.9	0.5	3.4	2.4	22.3	33.3	0	3.6	1.1	root	J668	--	control	PRJNA773864	22374695	0.8507	2021-10-24
SRX12749104	Water2	19.6	11.2	0.4	3.2	2.3	21.1	32.7	0	3.7	1.4	root	J668	--	control	PRJNA773864	22859644	0.8524	2021-10-24
SRX12749105	Water3	19	10.2	0.6	2.6	2.3	20.7	30.7	0	5.6	1.2	root	J668	--	control	PRJNA773864	22921152	0.8594	2021-10-24
SRX9676945	ZCKRd1	17.3	19.6	0.7	5.3	4.7	10.1	36.6	0	8.8	4.7	root	Z12	--	control	PRJNA684671	34505532	0.8836	2021-04-09
SRX9676944	ZCKRd2	17.2	18.8	0.7	5.3	4.3	9.9	37.6	0	8.2	5.2	root	Z12	--	control	PRJNA684671	35930402	0.8869	2021-04-09
SRX9676943	ZCKRd3	17.4	19.9	0.6	4.2	4.4	10.5	38	0	8.3	4.1	root	Z12	--	control	PRJNA684671	30122175	0.8877	2021-04-09
SRX4550581	ZM12_CK_1	17.1	24.3	0	7.1	40.5	7.3	26	0	8.8	11	root	Zhongmiansuo12	--	control	PRJNA485838	20819431	0.8787	2018-08-14
SRX4550582	ZM12_CK_2	15.6	13.1	0	3	7.7	8.8	27.4	0	5.7	5.8	root	Zhongmiansuo12	--	control	PRJNA485838	20091037	0.8848	2018-08-14
SRX4550579	ZM12_CK_3	16.6	21.3	0.1	4.6	18.2	7.3	26.9	0	9.3	8.3	root	Zhongmiansuo12	--	control	PRJNA485838	20676103	0.8832	2018-08-14

## Sheet: stem
Sample	SampleName	Gohir.D12G272800	Gohir.D12G156600	Gohir.D09G168600	Gohir.D02G138300	Gohir.D01G136200	Gohir.A12G272000	Gohir.A12G153200	Gohir.A09G172900	Gohir.A03G113900	Gohir.A01G144400	Tissue	Cultivar	Genotype	Treatment	Project	TotalReads	UniquelyMappedRate	ReleaseDate
SRX10133669	GSM5093667	65.9	17.4	0	0	8.5	59.2	38	0	0.8	9.3	stem	--	--	control	PRJNA703009	18818558	0.7369	2021-08-07
SRX10133670	GSM5093668	61.8	15.7	0	0.6	3.9	59.9	38.1	0	0.6	5.1	stem	--	--	control	PRJNA703009	16743196	0.7439	2021-08-07
SRX10133671	GSM5093669	58.1	16.3	0	0.2	8	61.7	34.6	0	0.8	9.3	stem	--	--	control	PRJNA703009	20367430	0.7293	2021-08-07
SRX8604834	LfJ02-508-S1	41.9	30.1	0	13.8	21.2	38.9	21.9	0	30	20.7	stem	J02-508	--	--	PRJNA634606	66015840	0.8438	2021-01-22
SRX8604835	LfJ02-508-S2	42.9	31.2	0.1	14.2	22	40.5	22.7	0	31.5	21.1	stem	J02-508	--	--	PRJNA634606	56993599	0.8438	2021-01-22
SRX8604836	LfJ02-508-S3	40.9	28.4	0.2	13.8	20	37.2	20.8	0	27.9	19.6	stem	J02-508	--	--	PRJNA634606	70191686	0.8472	2021-01-22
SRX10896168	NDM8_stem	47.1	5.6	0.3	0.7	0.8	52.7	9.1	0	2.7	0.9	stem	NDM8	--	--	PRJNA680449	34586546	0.9052	2021-05-19
SRX8604870	SfZRI015-S1	39.5	30.1	0.2	12.5	17.7	37.1	27.1	0	29	17.3	stem	ZRI015	--	--	PRJNA634606	71708896	0.8593	2021-01-22
SRX8604871	SfZRI015-S2	37.8	28.5	0.2	11.5	17.9	36.8	26.5	0	26.4	17.2	stem	ZRI015	--	--	PRJNA634606	79232399	0.8473	2021-01-22
SRX8604872	SfZRI015-S3	37.4	27	0.1	11.8	18	35.4	26.2	0	27.6	17.5	stem	ZRI015	--	--	PRJNA634606	87524930	0.8555	2021-01-22
SRX3974554	Soil grown Stem replicate 2	54.8	9	0.2	0.6	1.5	53.6	7.2	0	2	1.4	stem	Coker312	--	--	PRJNA450980	21665654	0.7082	2021-05-01
SRX3974553	Soil grown Stem replicate 3	54.5	8.3	0.5	0.4	1.9	51.5	6.7	0	2	1.6	stem	Coker312	--	--	PRJNA450980	22132582	0.7109	2021-05-01
SRX9369439	Stem	60.2	32.3	0.1	0.5	2.6	58.2	31.9	0	3.8	4.8	stem	Xinluzao 33	--	--	PRJNA672231	13757260	0.8825	2020-10-27
SRX9369440	Stem	67.9	26.3	0	0.8	2.2	59.5	15.5	0.1	7.2	2.5	stem	Xinluzao 33	--	--	PRJNA672231	11291478	0.8742	2020-10-27
SRX10143952	stem (100M GA)	39.5	11.2	0.2	7.4	2.9	43.5	7.6	0	5.2	8.3	stem	Jimian No. 14	--	--	PRJNA703439	21282760	0.8505	2021-02-21
SRX10143954	stem (50M PAC)	49.2	18.2	0.5	4.4	3.1	47.1	22.8	0	3.7	5.3	stem	Jimian No. 14	--	--	PRJNA703439	21932737	0.8626	2021-02-21
SRX10143955	stem (TRV:00 15DPI)	72.9	5.6	0.5	1	4.3	61.2	8.7	0	2.7	7.3	stem	Jimian No. 14	--	--	PRJNA703439	25526688	0.8479	2021-02-21
SRX10143956	stem (TRV:00 20DPI)	65.5	2.9	0	0.7	4.5	57.8	7.4	0	4.4	10.5	stem	Jimian No. 14	--	--	PRJNA703439	27534021	0.8665	2021-02-21
SRX10143957	stem (TRV:GAI1&amp;2 15DPI)	75.2	7.8	0.1	0.6	2.6	58.8	15.5	0	1.4	4.8	stem	Jimian No. 14	--	--	PRJNA703439	25535102	0.8133	2021-02-21
SRX10143958	stem (TRV:GAI1&amp;2 20DPI)	56.5	8.7	0.1	0.2	2	51.9	11.6	0	1.5	6.2	stem	Jimian No. 14	--	--	PRJNA703439	29673613	0.8573	2021-02-21
SRX10143953	stem (water)	40.3	15.8	0.8	1.5	4.7	42.2	14.2	0	3.1	6.3	stem	Jimian No. 14	--	--	PRJNA703439	25725781	0.8474	2021-02-21
SRX3974545	Stem replicate 1	72.7	5.4	0.4	1	1.7	59.4	7.1	0	1.3	2.8	stem	Coker312	--	--	PRJNA450980	20351830	0.8723	2021-05-01
SRX3974538	Stem replicate 2	102.4	2.3	0.5	0.8	1.3	77.2	5.6	0	1.2	2.8	stem	Coker312	--	--	PRJNA450980	19896044	0.8561	2021-05-01
SRX3974539	Stem replicate 3	57.3	4.5	0.7	1.3	1.8	47	9	0	2.1	4.3	stem	Coker312	--	--	PRJNA450980	31688280	0.8736	2021-05-01
SRX797900	TM-1 stem	26.5	19.1	0.2	4	3.5	19.3	60.3	0	3.4	1.7	stem	TM-1	--	--	PRJNA248163	12111450	0.7528	2015-03-16
SRX4916819	TM1_stem_1	64.9	26.7	0.2	2	5	52.7	32.6	0	5	1.4	stem	TM-1	--	--	PRJNA490626	27287414	0.8321	2019-01-16
SRX4916821	TM1_stem_2	65.7	27.4	0.2	1.1	2.1	55.5	45.8	0	6	1.1	stem	TM-1	--	--	PRJNA490626	27617182	0.8219	2019-01-16
SRX4916827	TM1_stem_3	65.6	27.2	0.1	1.5	4.2	56	35.1	0	3.8	1.8	stem	TM-1	--	--	PRJNA490626	32479712	0.8315	2019-01-16

## Sheet: leaf
leaf	SampleName	Gohir.D12G272800	Gohir.D12G156600	Gohir.D09G168600	Gohir.D02G138300	Gohir.D01G136200	Gohir.A12G272000	Gohir.A12G153200	Gohir.A09G172900	Gohir.A03G113900	Gohir.A01G144400	Tissue	Cultivar	Genotype	Treatment	Project	TotalReads	UniquelyMappedRate	ReleaseDate
SRX7288771	Leaf-(AD)1	21.4	2.8	0.1	0.7	9.6	29.6	0.4	0	1.1	16.8	leaf	TM-1	--	--	PRJNA594268	69550066	0.9459	2020-04-04
SRX3051436	Gossypium hirsutum RNA-Seq	23.2	9.5	0	2.4	7.6	29	11.4	0	3.6	10.8	leaf	X16	--	--	PRJNA396502	112454429	0.9267	2017-12-16
SRX6995424	ZY162 of RNA-Seq 15DPA fiber	62.1	74.6	0	0.3	0.4	51.3	55.6	0.2	0.3	2	leaf	X1	--	--	PRJNA433615	44835030	0.9159	2020-01-01
SRX7209991	Non-treat	29.3	13.4	0.1	0.8	2.8	34.4	7.5	0	1.7	4.9	leaf	Jin668	--	control	PRJNA522889	67465750	0.9148	2019-11-28
SRX6995423	ZY161 of RNA-Seq 15DPA fiber	65.7	81.9	0.1	0.1	1	60.5	68.5	0.1	0.3	1.9	leaf	X1	--	--	PRJNA433615	36391763	0.9116	2020-01-01
SRX3598067	dark-immature-leaf	29.5	3.9	0	0.9	10.2	30.3	2.1	0	0.6	12.5	leaf	TX2094	--	--	PRJNA431473	45200652	0.9114	2018-01-25
SRX2678717	RNA-Seq data in regenerated plants of leaves	21.8	13.7	0.4	10.7	13.5	24.2	10.8	0.1	18.6	17.9	leaf	X2	--	--	PRJNA380842	137481807	0.9113	2018-08-07
SRX10896166	NDM8_leaf	66.4	2.4	0	3.5	0.7	72.1	2.4	0	3.2	1.1	leaf	NDM8	--	--	PRJNA680449	32722402	0.907	2021-05-19
SRX3598074	day-mature-leaf	42.8	11	0	3.7	3.8	42.1	6.7	0	5.1	4.4	leaf	TX2094	--	--	PRJNA431473	68256081	0.9054	2018-01-25
SRX3029084	24 Hour Acala Maxxa MS14003 R2	70.4	29.6	0	2.1	10.4	79.8	18	0	1.8	12.5	leaf	Acala Maxxa	--	--	PRJNA395458	4135860	0.9025	2017-07-25
SRX4549238	Sample_Coker-leaf-I1	57.3	90.3	0	16.4	10.6	57.9	74.2	0	18.7	8.2	leaf	Coker	--	--	PRJNA485772	25948604	0.8991	2018-08-13
SRX8044019	C48L2	44.5	11.6	0	0.8	17.9	56.4	9	0	2.9	17.4	leaf	CRI12	--	control	PRJNA622598	21615462	0.8916	2021-04-01
SRX8044018	C48L1	32.4	8.9	0	0.7	22.1	51.8	7	0	1.6	21.4	leaf	CRI12	--	control	PRJNA622598	26272073	0.8904	2021-04-01
SRX5489903	T582-1-leaf	67.6	21.8	0.1	2.2	6.8	69.9	10.7	0	2.7	15.9	leaf	T582	--	--	PRJNA513946	22966387	0.8903	2019-05-14
SRX3598072	day-immature-leaf	56.2	12.1	0	0.8	17.7	55.1	5	0	0.6	23.4	leaf	TX2094	--	--	PRJNA431473	31482093	0.8901	2018-01-25
SRX5489927	Z19-3-leaf	54.2	8.9	0.1	2.5	10.5	55.5	4.5	0	2.2	20.7	leaf	Z19	--	--	PRJNA513946	24913451	0.8887	2019-05-14
SRX5489883	Z20-3-leaf	29.5	9.3	0.1	2.6	10	42.4	3	0	2.4	19.4	leaf	Z20	--	--	PRJNA513946	26111558	0.8878	2019-05-14
SRX10497536	melatonin priming	77	43.6	0	1.3	6.8	68.6	43	0	3.5	11.3	leaf	CCRI12	--	--	PRJNA718688	22892518	0.8871	2021-05-01
SRX10497537	melatonin priming	74.1	73.9	0	4.6	6.8	66.3	66.9	0	12.7	14.1	leaf	CCRI12	--	--	PRJNA718688	23471797	0.8848	2021-05-01
SRX5489928	Z20-1-leaf	25.9	6.4	0.1	2.1	5.7	41.2	1.1	0	1.5	14.3	leaf	Z20	--	--	PRJNA513946	22992688	0.8846	2019-05-14
SRX5489920	Z21-2-leaf	30.2	7	0.1	2	10	48.8	1.8	0	2.2	24	leaf	Z21	--	--	PRJNA513946	22060207	0.8844	2019-05-14
SRX12547850	lncA07-2 knock-out	46.3	5.4	0.1	0.4	6.6	57.4	0.6	0	0.4	13.1	leaf	missing	lncA07-2 knock-out	--	PRJNA769752	34712500	0.8839	2021-10-09
SRX5489921	Z21-3-leaf	43.7	8.1	0.1	3.9	10.5	60.9	2.3	0	2.6	20.6	leaf	Z21	--	--	PRJNA513946	22201577	0.8829	2019-05-14
SRX9369443	leaf	81.5	4.4	0.2	0.7	5.6	75.9	0.3	0.2	1.8	9.6	leaf	Xinluzao 33	--	--	PRJNA672231	12422048	0.8825	2020-10-27
SRX6995374	J60 of RNA-Seq 15DPA fiber	67.6	82.5	0	0	0.4	60.7	62.5	0	0.3	4.2	leaf	X1	--	--	PRJNA433615	46751326	0.8824	2020-01-01
SRX8044020	C48L3	35.6	20.5	0	1.2	19.9	47.2	6.8	0	2.4	15.3	leaf	CRI12	--	control	PRJNA622598	19621851	0.8823	2021-04-01
SRX5489926	Z19-2-leaf	30.1	11	0	2.8	9.3	40.4	4.6	0	1.9	15.8	leaf	Z19	--	--	PRJNA513946	20168237	0.8817	2019-05-14
SRX5489929	Z20-2-leaf	23.9	7.8	0	3.9	7	38.3	1.8	0	2.5	11.9	leaf	Z20	--	--	PRJNA513946	23320577	0.8813	2019-05-14
SRX10497533	melatonin priming and salt stress	59.8	92.8	0.1	6.5	20.7	57.3	72.8	0	13.3	19.7	leaf	CCRI12	--	--	PRJNA718688	23473588	0.8809	2021-05-01
SRX11367926	control for Yuzaomian 9110	89.9	34.5	0	1.4	16.3	67	12.8	0	3.5	17.4	leaf	Yuzaomian 9110	--	control	PRJNA743559	32601697	0.8807	2021-07-15
SRX12547849	lncA07-2 knock-out	34.7	4.9	0.2	0.5	7.1	46.5	0.8	0	0.5	9.9	leaf	missing	lncA07-2 knock-out	--	PRJNA769752	36355286	0.8804	2021-10-09
SRX5489908	Z19-1-leaf	23.2	9.7	0.1	2.4	8.7	42.7	2.5	0	3.1	19.2	leaf	Z19	--	--	PRJNA513946	22707373	0.8801	2019-05-14
SRX11367918	control for Dexiamian 1	84.7	28.7	0	5.2	13.7	65.7	10.1	0	2.4	14.1	leaf	Dexiamian 1	--	control	PRJNA743559	32114195	0.8801	2021-07-15
SRX4896804	GhPAP1D over-expresser	12.4	9.6	0	3.3	2.6	33	2.3	0	1.2	4.5	leaf	Jimian No.14	GhPAP1D over-expresser	--	PRJNA497204	27311435	0.8792	2018-10-17
SRX8635886	Mother lines B0011	40.7	12.7	0.1	1.2	6.5	46.5	15.7	0	3.1	5.6	leaf	--	--	--	PRJNA393079	24119425	0.879	2020-06-30
SRX2541676	w0_1	66.9	14.9	0.1	0.4	4.9	66.3	12.1	0	1.2	8	leaf	--	wild type	--	PRJNA369440	35891270	0.879	2018-02-01
SRX3974536	Leaf replicate 3	51.6	17.6	0.1	0.9	9.4	54.4	22.3	0	1.5	14.7	leaf	Coker312	--	--	PRJNA450980	26906964	0.8787	2021-05-01
SRX9369444	leaf	65.8	3.5	0	0.9	4.7	65.4	0.5	0.1	1	7.3	leaf	Xinluzao 33	--	--	PRJNA672231	13869706	0.8783	2020-10-27
SRX2541675	w0_2	65.2	15.6	0.1	1.3	3.7	69.1	12	0	2.2	7.3	leaf	--	wild type	--	PRJNA369440	28274218	0.8782	2018-02-01
SRX8635885	Mother lines B0011	42.2	11.7	0.1	1.7	8.2	47.6	15.7	0	5.9	6.7	leaf	--	--	--	PRJNA393079	23019339	0.8778	2020-06-30
SRX8635882	hybrid F1 H318	37.3	14.2	0.1	2.7	8.2	40.5	19.9	0	5.4	7.3	leaf	--	--	--	PRJNA393079	23196200	0.8774	2020-06-30
SRX8635880	Father lines 4-5	41.4	12.5	0.3	1.2	6.2	47.5	15	0	2.7	6.5	leaf	--	--	--	PRJNA393079	24439225	0.8773	2020-06-30
SRX8635883	hybrid F1 H318	41.4	9.8	0.5	1.2	5.4	46.6	13.1	0	2.9	6.2	leaf	--	--	--	PRJNA393079	25884212	0.8773	2020-06-30
SRX5489902	T582-2-leaf	74.4	32.3	0	1.8	6.1	77.8	18.5	0	5.3	9.6	leaf	T582	--	--	PRJNA513946	26261300	0.8773	2019-05-14
SRX7665920	GSM4293430	27.9	14.8	0	2.1	5.3	37.8	13.7	0	1.4	12.7	leaf	SJ48	--	--	PRJNA604570	26245544	0.8771	2020-02-20
SRX11367927	control for Yuzaomian 9110	89.8	43.4	0	1.4	14.8	71	14.6	0	3.9	16.6	leaf	Yuzaomian 9110	--	control	PRJNA743559	29166097	0.877	2021-07-15
SRX6995417	ZY147 of RNA-Seq 15DPA fiber	67.7	87.1	0	0	0.4	64.7	65.2	0	0.3	1.5	leaf	X1	--	--	PRJNA433615	46103372	0.8767	2020-01-01
SRX2541673	lmm_1	20.6	12.9	0.1	10.2	14.8	33.1	1.4	0	8.6	11.4	leaf	--	lmm mutant	--	PRJNA369440	33840713	0.8767	2018-02-01
SRX6995422	ZY160 of RNA-Seq 15DPA fiber	63.7	78	0	0.1	1.2	61.1	63.2	0.5	0.3	3.4	leaf	X1	--	--	PRJNA433615	37539450	0.8763	2020-01-01
SRX10497530	No melatonin priming	66.1	46.4	0	0.5	6.7	62.7	41.8	0	1.6	14.2	leaf	CCRI12	--	control	PRJNA718688	21790408	0.876	2021-05-01
SRX7665918	GSM4293428	28	7.6	0.1	1.3	5	40.6	6.1	0	1.7	10.7	leaf	SJ48	--	--	PRJNA604570	23862293	0.8759	2020-02-20
SRX10497541	melatonin priming and salt stress	58.9	80.9	0	3.9	17.8	47.6	59.3	0	9.7	17.3	leaf	CCRI12	--	--	PRJNA718688	23920963	0.8758	2021-05-01
SRX8635881	hybrid F1 H318	44.8	22.9	0.2	3.3	9	49.1	26.2	0	5.4	7.7	leaf	--	--	--	PRJNA393079	23001211	0.8756	2020-06-30
SRX8635884	Mother lines B0011	45.4	20.8	0.1	2.5	7.2	49.5	24.4	0	2.6	7	leaf	--	--	--	PRJNA393079	21664348	0.8756	2020-06-30
SRX4680266	unsilenced WT-1	37.1	8.2	0	2.8	5.3	48.4	8.1	0	4.8	8.7	leaf	ND601	wild type	--	PRJNA490422	30379296	0.8756	2018-11-20
SRX5489909	T582-3-leaf	64.4	26.3	0	3.1	6.5	66.5	16.1	0.1	3.7	12.1	leaf	T582	--	--	PRJNA513946	26961234	0.8752	2019-05-14
SRX6995229	ZY302 of RNA-Seq 15DPA fiber	68.6	77	0	0.1	0.5	63.7	59.4	0.2	0.2	1.3	leaf	X1	--	--	PRJNA433615	52285292	0.875	2020-01-01
SRX6995360	J45 of RNA-Seq 15DPA fiber	69.8	88.5	0	0.1	0.6	63.9	74.7	0.4	0.6	2.5	leaf	X1	--	--	PRJNA433615	38036424	0.8747	2020-01-01
SRX6995224	ZY286 of RNA-Seq 15DPA fiber	68.1	81	0	0.1	1	61.6	59.2	0	0.5	2.3	leaf	X1	--	--	PRJNA433615	52316356	0.8744	2020-01-01
SRX6995286	F5 of RNA-Seq 15DPA fiber	73.8	93.3	0	0	0.9	70.2	72.9	0.2	0	0.9	leaf	X1	--	--	PRJNA433615	38242386	0.8742	2020-01-01
SRX7665925	GSM4293435	37.4	9.6	0	1.8	5	45.7	9	0	1.4	9.8	leaf	Z98-15	--	--	PRJNA604570	26150441	0.8742	2020-02-20
SRX7665919	GSM4293429	27.7	12.6	0	1.9	5.8	40.3	9.7	0	1.8	11.4	leaf	SJ48	--	--	PRJNA604570	25228065	0.8741	2020-02-20
SRX6995397	ZY108 of RNA-Seq 15DPA fiber	68.4	88.6	0	0.1	0.3	57.6	66.2	0	0.2	2.6	leaf	X1	--	--	PRJNA433615	37438174	0.8737	2020-01-01
SRX6995188	ZY190 of RNA-Seq 15DPA fiber	67.4	80.7	0	0	0.5	60.8	59.8	0.1	0.3	2	leaf	X1	--	--	PRJNA433615	40038242	0.8737	2020-01-01
SRX6995220	J13 of RNA-Seq 15DPA fiber	71	82.3	0	0.1	0.2	68.5	60.2	0.2	0.6	0.6	leaf	X1	--	--	PRJNA433615	38257342	0.8735	2020-01-01
SRX6995391	ZY102 of RNA-Seq 15DPA fiber	67.2	85.3	0	0.1	0.2	61.9	68.9	0.2	0.2	1.4	leaf	X1	--	--	PRJNA433615	37926366	0.8735	2020-01-01
SRX2541674	w0_3	66.2	12.8	0.1	0.7	5.3	65	10.5	0	1.5	8.3	leaf	--	wild type	--	PRJNA369440	29139023	0.8735	2018-02-01
SRX4896807	RIL populantion derived from T586Yumian No.1	35.3	15.7	0	3.1	4.8	49	7.2	0	1.9	10.8	leaf	T586Yumian No.1	--	--	PRJNA497204	13022001	0.8733	2018-10-17
SRX4680267	HyPRP1-silenced VIGS-2	35.9	7.9	0	0.6	4.3	47.4	9	0	1.8	9.1	leaf	ND601	HyPRP1-silenced	--	PRJNA490422	31546145	0.8733	2018-11-20
SRX8635878	Father lines 4-5	47.7	25.6	0.3	3.8	8	51.3	28.4	0.2	5.2	8.1	leaf	--	--	--	PRJNA393079	22415819	0.8731	2020-06-30
SRX6995344	J30 of RNA-Seq 15DPA fiber	64.2	77.6	0	0.1	0.5	59.6	60.6	0.1	0.1	2	leaf	X1	--	--	PRJNA433615	40319473	0.8731	2020-01-01
SRX11367925	control for Yuzaomian 9110	84.7	31	0	1	9.2	64.1	18.2	0	3.1	13.5	leaf	Yuzaomian 9110	--	control	PRJNA743559	28694219	0.8731	2021-07-15
SRX7665926	GSM4293436	39.1	8.9	0	1.5	5.3	48.3	8.3	0	1.2	9.8	leaf	Z98-15	--	--	PRJNA604570	22712859	0.873	2020-02-20
SRX5489923	Z21-1-leaf	34	8.2	0.1	2.5	8.4	43.9	1.5	0	1.8	18.2	leaf	Z21	--	--	PRJNA513946	25892866	0.873	2019-05-14
SRX6995260	ZY363 of RNA-Seq 15DPA fiber	66.2	82.7	0	0.1	0.4	63.8	67.8	0	0.7	0.8	leaf	X1	--	--	PRJNA433615	45759861	0.873	2020-01-01
SRX6995335	ZY81 of RNA-Seq 15DPA fiber	70.8	82.3	0	0.1	0.5	62.6	65.4	0	0.1	1.4	leaf	X1	--	--	PRJNA433615	48657476	0.8728	2020-01-01
SRX6995357	J43 of RNA-Seq 15DPA fiber	62.3	80.7	0	0	0.6	61.2	68.4	1.6	0.2	0.8	leaf	X1	--	--	PRJNA433615	38908313	0.8725	2020-01-01
SRX6995305	ZY461 of RNA-Seq 15DPA fiber	62.7	68.2	0	0.1	0.8	55.1	52.9	0	0.4	1.2	leaf	X1	--	--	PRJNA433615	45056141	0.8724	2020-01-01
SRX10497534	No melatonin priming	77.8	39	0	0.6	4.7	72	39.1	0	1.1	9	leaf	CCRI12	--	control	PRJNA718688	21736107	0.8723	2021-05-01
SRX7665937	GSM4293447	48.2	8.6	0	1.3	5.9	51.1	7.7	0	0.7	11.5	leaf	DT-8	--	--	PRJNA604570	21264851	0.8722	2020-02-20
SRX8635879	Father lines 4-5	39.8	12.9	0.3	2.2	7.4	46.6	17.3	0.1	4	5.9	leaf	--	--	--	PRJNA393079	25417064	0.872	2020-06-30
SRX4680268	HyPRP1-silenced VIGS-1	41.5	7.9	0	1.1	5.6	51.4	8.3	0	2.7	8.3	leaf	ND601	HyPRP1-silenced	--	PRJNA490422	29600838	0.872	2018-11-20
SRX6995354	J39 of RNA-Seq 15DPA fiber	66.7	77.3	0.1	0.1	0.4	64.8	63.8	0	0.2	0.8	leaf	X1	--	--	PRJNA433615	41229042	0.8719	2020-01-01
SRX6995294	ZY43 of RNA-Seq 15DPA fiber	76.5	94	0	0	0.8	67.7	70.3	0.1	0.3	2.8	leaf	X1	--	--	PRJNA433615	38238284	0.8718	2020-01-01
SRX6995421	ZY157 of RNA-Seq 15DPA fiber	65.3	83.9	0	0.2	0.7	60.9	61.9	0	0.2	2.6	leaf	X1	--	--	PRJNA433615	40971972	0.8717	2020-01-01
SRX6995249	ZY335 of RNA-Seq 15DPA fiber	72.3	89	0	0.1	0.3	64.3	66.7	0	0.3	2.4	leaf	X1	--	--	PRJNA433615	50042752	0.8717	2020-01-01
SRX6995285	ZY415 of RNA-Seq 15DPA fiber	61.5	74.6	0.1	0.3	0.4	59	58.2	0.1	0.4	0.7	leaf	X1	--	--	PRJNA433615	45153486	0.8717	2020-01-01
SRX6995196	ZY209 of RNA-Seq 15DPA fiber	74.7	95.1	0	0.1	0.8	70.4	68	0	0	1.4	leaf	X1	--	--	PRJNA433615	37105614	0.8715	2020-01-01
SRX4680265	unsilenced WT-2	34.8	9.3	0	3.6	6.2	47.1	8.9	0	4.7	9.8	leaf	ND601	wild type	--	PRJNA490422	28182286	0.8714	2018-11-20
SRX2541671	lmm_3	34.1	12.9	0.1	10	14.7	47.7	2.4	0.1	8.9	11.2	leaf	--	lmm mutant	--	PRJNA369440	27362073	0.8713	2018-02-01
SRX6995346	J3 of RNA-Seq 15DPA fiber	68.4	85.3	0	0.2	0.3	62.4	60.8	0	0.4	1.7	leaf	X1	--	--	PRJNA433615	37577690	0.8712	2020-01-01
SRX10497535	melatonin priming	77.9	78.3	0	4.3	8.8	69.4	69.6	0	13.1	10.5	leaf	CCRI12	--	--	PRJNA718688	23238973	0.8712	2021-05-01
SRX11367917	control for Dexiamian 1	89.6	40.6	0	1.7	9.7	63.3	21	0	1.7	10.4	leaf	Dexiamian 1	--	control	PRJNA743559	26194278	0.8712	2021-07-15
SRX3598073	dark-mature-leaf	38.9	12.7	0	5.6	6.8	40.4	7.5	0	9.2	9	leaf	TX2094	--	--	PRJNA431473	39363094	0.871	2018-01-25
SRX6995331	J28 of RNA-Seq 15DPA fiber	65.9	81.3	0	0.2	0.7	58.6	61.5	0.1	0.1	1.2	leaf	X1	--	--	PRJNA433615	39860508	0.871	2020-01-01
SRX7665924	GSM4293434	45.8	10.9	0	1.9	4	53.7	17	0	1.9	8.9	leaf	Z98-15	--	--	PRJNA604570	25697748	0.8709	2020-02-20
SRX6995246	ZY330 of RNA-Seq 15DPA fiber	64.8	81	0	0.1	0.4	59.4	62.9	0	0.2	4	leaf	X1	--	--	PRJNA433615	44139947	0.8708	2020-01-01
SRX6995299	ZY445 of RNA-Seq 15DPA fiber	68.7	83.6	0	0.1	0.8	61.2	62.2	0.1	0.1	0.9	leaf	X1	--	--	PRJNA433615	40644705	0.8706	2020-01-01
SRX2541672	lmm_2	38.6	14	0	10.6	18.7	52.5	3.9	0	12.6	10.3	leaf	--	lmm mutant	--	PRJNA369440	26589346	0.8703	2018-02-01
SRX6995180	ZY169 of RNA-Seq 15DPA fiber	74.6	89.9	0.1	0	0.1	64.9	70	0.1	0.1	1.9	leaf	X1	--	--	PRJNA433615	39291800	0.8702	2020-01-01
SRX6995211	ZY244 of RNA-Seq 15DPA fiber	65.3	76	0	0	0.8	57.6	59.5	0.1	0.4	1.3	leaf	X1	--	--	PRJNA433615	41470517	0.87	2020-01-01
SRX6995308	ZY468 of RNA-Seq 15DPA fiber	61.5	73.9	0	0.2	0.5	56.1	55.1	0	0.1	3.6	leaf	X1	--	--	PRJNA433615	49109353	0.87	2020-01-01
SRX10497531	No melatonin priming	77.3	44	0	0.5	5.4	70.8	45.3	0	1.9	9.8	leaf	CCRI12	--	control	PRJNA718688	22643363	0.8699	2021-05-01
SRX3974535	Leaf replicate 2	54.7	20.5	0	1.1	6.5	62.5	19.6	0	1.9	10.7	leaf	Coker312	--	--	PRJNA450980	20372191	0.8695	2021-05-01
SRX6995248	ZY333 of RNA-Seq 15DPA fiber	61.6	72.6	0	0.1	0.6	55.5	58.1	0	0.4	1.6	leaf	X1	--	--	PRJNA433615	43454121	0.8694	2020-01-01
SRX6995311	ZY47 of RNA-Seq 15DPA fiber	65.9	84.4	0	0.1	0.4	61.2	64.8	0.1	0.5	0.8	leaf	X1	--	--	PRJNA433615	39591932	0.8693	2020-01-01
SRX6995265	ZY371 of RNA-Seq 15DPA fiber	77.8	98.1	0.1	0	0.2	73.2	70.4	0.1	0	3.1	leaf	X1	--	--	PRJNA433615	35849852	0.8691	2020-01-01
SRX6995282	ZY406 of RNA-Seq 15DPA fiber	71.2	89.3	0	0.1	0.4	66.4	67.7	0.1	0.2	1.6	leaf	X1	--	--	PRJNA433615	49035425	0.869	2020-01-01
SRX6995359	F7 of RNA-Seq 15DPA fiber	61.4	72.7	0.1	0.3	0.4	56.2	58	0.1	0.7	0.9	leaf	X1	--	--	PRJNA433615	40545078	0.8688	2020-01-01
SRX6995388	Jin668 of RNA-Seq 15DPA fiber	73.3	87.9	0	0.1	0.2	62.3	64.2	0	0.7	0.7	leaf	X1	--	--	PRJNA433615	49225063	0.8686	2020-01-01
SRX6995223	ZY275 of RNA-Seq 15DPA fiber	64.7	84.9	0	0.3	0.5	60.2	64.6	0	0.1	3	leaf	X1	--	--	PRJNA433615	41958663	0.8685	2020-01-01
SRX6995419	ZY154 of RNA-Seq 15DPA fiber	67.6	86.9	0	0.5	0.6	62.3	66.1	0.2	0.4	1.9	leaf	X1	--	--	PRJNA433615	40664244	0.8684	2020-01-01
SRX7665932	GSM4293442	38.8	10	0	2.6	3.8	48.9	8.2	0	1.9	10.1	leaf	851-2	--	--	PRJNA604570	20414934	0.8683	2020-02-20
SRX6995395	ZY106 of RNA-Seq 15DPA fiber	66.5	81.7	0.1	0.1	0.5	57.8	66.3	0	0.3	2.1	leaf	X1	--	--	PRJNA433615	41934913	0.8683	2020-01-01
SRX6995297	ZY443 of RNA-Seq 15DPA fiber	78.4	99.3	0	0.2	0.2	72.3	72.3	0	0	0.8	leaf	X1	--	--	PRJNA433615	35695988	0.8682	2020-01-01
SRX6995358	J44 of RNA-Seq 15DPA fiber	70.3	88	0	0	0.3	65.4	64.7	0.2	0.3	1	leaf	X1	--	--	PRJNA433615	46619019	0.8681	2020-01-01
SRX6995350	J34 of RNA-Seq 15DPA fiber	73.4	93.9	0	0.2	0.4	65.1	66.8	0.2	0.6	2.7	leaf	X1	--	--	PRJNA433615	35017079	0.868	2020-01-01
SRX4947399	25 degree celsius for 24 h	37.4	27.3	0	1.1	3.2	54.8	27.1	0	1.7	4.8	leaf	ZMS NO.36	--	control	PRJNA498759	22899410	0.868	2018-10-29
SRX6995384	J77 of RNA-Seq 15DPA fiber	70.7	87.5	0	0	0.4	65.1	70	0.3	0.1	1.5	leaf	X1	--	--	PRJNA433615	45247310	0.8678	2020-01-01
SRX6995328	ZY67 of RNA-Seq 15DPA fiber	69	74	0	0.1	0.5	60	60	0.1	0.1	0.6	leaf	X1	--	--	PRJNA433615	45477087	0.8677	2020-01-01
SRX6995206	ZY230 of RNA-Seq 15DPA fiber	65.5	77.5	0	0.3	0.5	59.9	61.5	0	0.6	2.4	leaf	X1	--	--	PRJNA433615	42715715	0.8676	2020-01-01
SRX6995414	J105 of RNA-Seq 15DPA fiber	73.1	91	0	0.2	0.8	67.8	73.7	0.1	0.1	0.9	leaf	X1	--	--	PRJNA433615	39076511	0.8674	2020-01-01
SRX6995218	ZY264 of RNA-Seq 15DPA fiber	65.5	84.4	0	0	0.4	58.2	66.7	0	0.4	2.2	leaf	X1	--	--	PRJNA433615	45089306	0.8674	2020-01-01
SRX6995214	ZY259 of RNA-Seq 15DPA fiber	68.6	90.4	0	0	0.6	62.3	67	0	0.3	4.1	leaf	X1	--	--	PRJNA433615	38592910	0.8671	2020-01-01
SRX6995375	J61 of RNA-Seq 15DPA fiber	68.4	83.9	0	0.1	0.3	61.8	64.1	0.1	0.1	1.8	leaf	X1	--	--	PRJNA433615	38634581	0.867	2020-01-01
SRX6995254	ZY35 of RNA-Seq 15DPA fiber	68.3	82.7	0.1	0.2	0.5	61.1	64.1	0	0.3	1.6	leaf	X1	--	--	PRJNA433615	39064989	0.867	2020-01-01
SRX6995402	ZY122 of RNA-Seq 15DPA fiber	61	79.4	0	0.1	0.1	58.5	61.5	0.2	0.6	1.5	leaf	X1	--	--	PRJNA433615	38235447	0.8669	2020-01-01
SRX6995204	ZY222 of RNA-Seq 15DPA fiber	63.5	74.2	0.1	0.1	0.3	59.2	58.3	0.2	0.3	0.5	leaf	X1	--	--	PRJNA433615	43859139	0.8668	2020-01-01
SRX10497532	melatonin priming and salt stress	73.4	67.3	0	0.7	9.3	66.3	47.6	0	1.8	16.3	leaf	CCRI12	--	--	PRJNA718688	23024432	0.8667	2021-05-01
SRX6995268	ZY377 of RNA-Seq 15DPA fiber	64	80.2	0	0.1	0.4	58.9	63.8	0.1	0.1	1.9	leaf	X1	--	--	PRJNA433615	37649764	0.8667	2020-01-01
SRX6995278	ZY40 of RNA-Seq 15DPA fiber	67.4	85.3	0	0.1	0.7	62.4	65.5	0	0.1	1.9	leaf	X1	--	--	PRJNA433615	43822480	0.8667	2020-01-01
SRX6995217	ZY263 of RNA-Seq 15DPA fiber	68.6	87.4	0	0.1	0.7	58.5	69.2	0	0.1	2.3	leaf	X1	--	--	PRJNA433615	40582070	0.8666	2020-01-01
SRX4896806	RIL populantion derived from T586Yumian No.1	41	20	0	3.2	4.1	52.9	10.2	0	4	12.3	leaf	T586Yumian No.1	--	--	PRJNA497204	15569486	0.8665	2018-10-17
SRX6995186	ZY189 of RNA-Seq 15DPA fiber	59.6	71.6	0.1	0.3	0.5	56.6	56.2	0.2	0.2	0.9	leaf	X1	--	--	PRJNA433615	45873698	0.8665	2020-01-01
SRX6995347	J32 of RNA-Seq 15DPA fiber	71.8	91.6	0	0.2	0.4	62.9	69.1	0.1	0.1	0.6	leaf	X1	--	--	PRJNA433615	35640122	0.8664	2020-01-01
SRX6995256	ZY357 of RNA-Seq 15DPA fiber	63.8	75.7	0	0.3	0.3	57.3	58.8	0	0.6	1.6	leaf	X1	--	--	PRJNA433615	43449293	0.8664	2020-01-01
SRX6995324	ZY61 of RNA-Seq 15DPA fiber	60.6	78	0	0.5	0.1	57.9	62.5	0.1	0.8	2.3	leaf	X1	--	--	PRJNA433615	41702939	0.8664	2020-01-01
SRX3341064	SN91-11 S_CK	32.5	20.7	0.5	1.2	7.2	34.5	26.7	0	2.3	10	leaf	SN91-11	--	control	PRJNA416197	41155499	0.8663	2017-11-07
SRX6995337	ZY84 of RNA-Seq 15DPA fiber	61.8	70.2	0	0.1	0.4	53	57.1	0	0.4	2.9	leaf	X1	--	--	PRJNA433615	49959863	0.8662	2020-01-01
SRX8103002	ZY7-2	59.6	2.6	0.1	0	8.7	68.5	0.6	0	0.5	10.5	leaf	Junmian1	--	control	PRJNA592349	41322918	0.866	2020-12-09
SRX6995355	J40 of RNA-Seq 15DPA fiber	66.2	80.4	0	0.2	0.3	57.3	55.2	0.2	1	1.7	leaf	X1	--	--	PRJNA433615	49364300	0.8659	2020-01-01
SRX6995390	ZY10 of RNA-Seq 15DPA fiber	69	88.6	0	0.1	0.4	62.7	68.5	0	0.1	1.4	leaf	X1	--	--	PRJNA433615	35448366	0.8659	2020-01-01
SRX6995339	ZY90 of RNA-Seq 15DPA fiber	59.5	67.5	0	0.3	0.4	52.7	56.2	0	0.8	2.3	leaf	X1	--	--	PRJNA433615	49395680	0.8659	2020-01-01
SRX6995259	ZY36 of RNA-Seq 15DPA fiber	65.3	85.1	0.1	0	0.4	61.1	65.7	0	0.3	1.6	leaf	X1	--	--	PRJNA433615	40428067	0.8658	2020-01-01
SRX8103001	ZY7-1	69.7	1.8	0	0	11.9	71.7	1.1	0	0.3	13.5	leaf	Junmian1	--	control	PRJNA592349	35120552	0.8657	2020-12-09
SRX6995178	ZY164 of RNA-Seq 15DPA fiber	65.4	82.8	0.1	0.3	0.5	60.4	63.9	0	0.2	1.8	leaf	X1	--	--	PRJNA433615	35345470	0.8652	2020-01-01
SRX6995205	ZY229 of RNA-Seq 15DPA fiber	58.1	71.2	0	0.4	0.7	55.6	57.5	0	0.8	1	leaf	X1	--	--	PRJNA433615	43331400	0.8652	2020-01-01
SRX6995176	J110 of RNA-Seq 15DPA fiber	65.3	78.2	0	0.1	0.4	61.2	64.1	0.1	0.4	1	leaf	X1	--	--	PRJNA433615	40121052	0.8649	2020-01-01
SRX6995210	ZY243 of RNA-Seq 15DPA fiber	79.6	96.5	0.1	0.1	0.3	68.4	67.3	0.1	0.1	1.1	leaf	X1	--	--	PRJNA433615	42882533	0.8649	2020-01-01
SRX6995201	ZY214 of RNA-Seq 15DPA fiber	61.2	78.7	0	0.2	0.2	58.2	61.3	0.3	0.5	0.8	leaf	X1	--	--	PRJNA433615	48284547	0.8646	2020-01-01
SRX12547852	lncA07-3 knock-out	11.5	1.3	0.1	0.3	5.8	33.7	0.1	0	0.2	9.4	leaf	missing	lncA07-3 knock-out	--	PRJNA769752	31643247	0.8643	2021-10-09
SRX6995316	ZY506 of RNA-Seq 15DPA fiber	61.4	73.9	0.1	0.4	1	56.5	58.2	0	0.2	2.8	leaf	X1	--	--	PRJNA433615	52928522	0.8642	2020-01-01
SRX6995403	J103 of RNA-Seq 15DPA fiber	68.4	84.9	0	0.2	0.8	63.8	64.7	0	0.1	1.6	leaf	X1	--	--	PRJNA433615	37285140	0.8641	2020-01-01
SRX8103005	ZY168-1	81.8	2.1	0	0	9.2	88.9	1.4	0	0.9	14.9	leaf	Wankangmian9	--	control	PRJNA592349	28021145	0.8639	2020-12-09
SRX6995230	ZY305 of RNA-Seq 15DPA fiber	67.8	73.4	0	0.1	0.6	61.1	65.1	0.1	0.3	0.8	leaf	X1	--	--	PRJNA433615	42766287	0.8634	2020-01-01
SRX12547851	lncA07-3 knock-out	16.9	1.3	0.2	0.2	5.4	34.7	0	0	0.1	10.9	leaf	missing	lncA07-3 knock-out	--	PRJNA769752	32217464	0.8633	2021-10-09
SRX9113676	TSL0-3	58.5	10.4	0	0.6	6.4	62.4	26.1	0	1.4	19	leaf	S-40	--	control	PRJNA663204	28051544	0.8628	2021-10-08
SRX3341093	SN91-11 S_CK	31.5	20.6	0.2	1.4	7.6	33.6	26.7	0	2.3	9.9	leaf	SN91-11	--	control	PRJNA416197	43388560	0.8626	2017-11-07
SRX8103006	ZY168-2	79.8	1.3	0.1	0.1	8.7	89	0.7	0	0.6	12.2	leaf	Wankangmian9	--	control	PRJNA592349	33045037	0.8626	2020-12-09
SRX6995250	ZY338 of RNA-Seq 15DPA fiber	67.7	86.9	0.1	0.6	0.4	60.8	66.8	0	0.6	1.7	leaf	X1	--	--	PRJNA433615	45393940	0.8622	2020-01-01
SRX6995270	ZY38 of RNA-Seq 15DPA fiber	66.7	83	0	0.1	0.3	59.9	65.5	0	0.2	2.3	leaf	X1	--	--	PRJNA433615	41741639	0.8619	2020-01-01
SRX12547848	lncD09-4 knock-out	19.3	1.8	0.1	0.1	5.6	37.6	0.1	0	0.1	10.2	leaf	missing	lncD09-4 knock-out	--	PRJNA769752	32176240	0.8616	2021-10-09
SRX6995185	ZY188 of RNA-Seq 15DPA fiber	67.1	80.7	0.1	0.2	0.6	62	69.2	0.1	0.2	2.5	leaf	X1	--	--	PRJNA433615	36307464	0.8614	2020-01-01
SRX6995179	ZY168 of RNA-Seq 15DPA fiber	67.2	87.5	0	0.3	0.7	59	65.1	0	0.5	3.2	leaf	X1	--	--	PRJNA433615	39809868	0.861	2020-01-01
SRX12547843	wild type	19.3	1.5	0.2	0.2	8.5	36.9	0.2	0	0.4	13.7	leaf	missing	wild type	--	PRJNA769752	31799717	0.8609	2021-10-09
SRX9113707	TGL0-2	62.1	22.5	0.2	0.7	9.7	74.1	28.5	0	1.9	15.5	leaf	CRI12	--	control	PRJNA663204	26421162	0.8609	2021-10-08
SRX7665931	GSM4293441	32.1	9.4	0	1.2	2.2	43.6	7.5	0	1.1	10.2	leaf	851-2	--	--	PRJNA604570	20550329	0.8605	2020-02-20
SRX6995221	ZY270 of RNA-Seq 15DPA fiber	67.7	86	0	0	0.8	63.7	66.1	0	0.3	1.2	leaf	X1	--	--	PRJNA433615	37765827	0.8598	2020-01-01
SRX7665938	GSM4293448	45.6	11	0	1.6	4.5	48.2	11.1	0	1.1	10.3	leaf	DT-8	--	--	PRJNA604570	24396433	0.8595	2020-02-20
SRX7665936	GSM4293446	42.7	9.4	0	1.2	4.6	48.1	7.9	0.1	1.6	9.9	leaf	DT-8	--	--	PRJNA604570	20414173	0.8594	2020-02-20
SRX6995393	ZY103 of RNA-Seq 15DPA fiber	59.6	70.7	0.1	0.3	0.5	53.2	54.7	0	0.5	1.3	leaf	X1	--	--	PRJNA433615	50004139	0.8594	2020-01-01
SRX6995240	ZY32 of RNA-Seq 15DPA fiber	64.2	78.7	0	0	0.3	61	62.4	0.3	0.2	0.3	leaf	X1	--	--	PRJNA433615	41075819	0.8592	2020-01-01
SRX6995293	ZY431 of RNA-Seq 15DPA fiber	60.8	72.3	0	0.2	0.5	59.3	61.8	0.6	0.3	0.7	leaf	X1	--	--	PRJNA433615	41295489	0.8592	2020-01-01
SRX7665930	GSM4293440	32.9	13.9	0	1.3	3.4	47.4	7.5	0	1.1	8.4	leaf	851-2	--	--	PRJNA604570	22387334	0.8591	2020-02-20
SRX6995320	J27 of RNA-Seq 15DPA fiber	59.5	72.3	0.1	0.2	0.4	52.8	55.3	0	0.2	2	leaf	X1	--	--	PRJNA433615	42043864	0.859	2020-01-01
SRX11367921	control for Dexiamian 1	90.2	23.6	0	1.9	16.2	64.3	8.6	0	2.9	19.7	leaf	Dexiamian 1	--	control	PRJNA743559	40138404	0.8589	2021-07-15
SRX6995175	F2 of RNA-Seq 15DPA fiber	73.2	88.5	0	0.3	0.2	64.5	70.5	0.2	0.3	0.7	leaf	X1	--	--	PRJNA433615	45745368	0.8587	2020-01-01
SRX4896805	GhPAP1D over-expresser	14.8	8	0	2.5	2.8	32.6	1.5	0	0.9	6.5	leaf	Jimian No.14	GhPAP1D over-expresser	--	PRJNA497204	29013131	0.8587	2018-10-17
SRX6995399	ZY112 of RNA-Seq 15DPA fiber	69.2	87.5	0	0.3	0.6	61.6	66	0.1	0.2	2.4	leaf	X1	--	--	PRJNA433615	38862132	0.8586	2020-01-01
SRX6995281	ZY405 of RNA-Seq 15DPA fiber	65.7	79.5	0	0.3	0.2	61.1	62.1	0	0.4	0.7	leaf	X1	--	--	PRJNA433615	41254089	0.8585	2020-01-01
SRX6995368	J53 of RNA-Seq 15DPA fiber	64.4	79.1	0.1	0.3	0.6	58.3	60	0.1	0.4	1.9	leaf	X1	--	--	PRJNA433615	37177211	0.8582	2020-01-01
SRX10081373	p43	13.6	3.3	0	0.2	1	20.6	0.2	0	0.8	0.4	leaf	Xuzhou1818	--	--	PRJNA699338	24677276	0.858	2021-03-05
SRX6995365	J51 of RNA-Seq 15DPA fiber	72.5	83.5	0	0.2	0.2	65.8	68.6	0.2	0.3	0.7	leaf	X1	--	--	PRJNA433615	45015199	0.8579	2020-01-01
SRX6995263	ZY370 of RNA-Seq 15DPA fiber	70.2	88.6	0	0.3	0.3	63.5	68.7	0.1	0.1	1.9	leaf	X1	--	--	PRJNA433615	35018812	0.8579	2020-01-01
SRX6995389	ZY101 of RNA-Seq 15DPA fiber	71.9	92.7	0	0.1	0.7	59.5	63.9	0	0.2	3.4	leaf	X1	--	--	PRJNA433615	45966116	0.8576	2020-01-01
SRX6995228	ZY30 of RNA-Seq 15DPA fiber	70.8	89.8	0.2	0.2	0.4	61.8	67.1	0	0.5	1.8	leaf	X1	--	--	PRJNA433615	48155427	0.8576	2020-01-01
SRX6995233	ZY307 of RNA-Seq 15DPA fiber	65.2	75.1	0	0.1	0.3	60.1	60.3	0	0.1	1.5	leaf	X1	--	--	PRJNA433615	44488046	0.8575	2020-01-01
SRX6995416	ZY145 of RNA-Seq 15DPA fiber	69.8	86.4	0	0.1	0.3	61.3	63.8	0.1	0.2	1.7	leaf	X1	--	--	PRJNA433615	38508121	0.8572	2020-01-01
SRX6995386	J8 of RNA-Seq 15DPA fiber	63.3	77.3	0.1	0.1	0.7	56.4	62.1	0	0.1	1.8	leaf	X1	--	--	PRJNA433615	42294444	0.8571	2020-01-01
SRX10081362	p33	12.6	8.5	0.1	0.1	0.2	20.5	0.8	0	1.7	0.4	leaf	Lumian1	--	--	PRJNA699338	22933758	0.857	2021-03-05
SRX9113718	TGL0-3	61.7	19.6	0.1	1.5	12.8	74.4	23.5	0	1.4	18.1	leaf	CRI12	--	control	PRJNA663204	29459977	0.8566	2021-10-08
SRX6995326	ZY65 of RNA-Seq 15DPA fiber	80	91	0	0	0.9	65.4	72.3	0.1	0.1	2.6	leaf	X1	--	--	PRJNA433615	46142797	0.8564	2020-01-01
SRX6995317	ZY521 of RNA-Seq 15DPA fiber	63.5	83	0	0.2	0.3	59.2	67.2	0.3	0.6	1.6	leaf	X1	--	--	PRJNA433615	37388811	0.8561	2020-01-01
SRX6995401	ZY121 of RNA-Seq 15DPA fiber	65.8	85.1	0.1	0.1	0.4	59.9	68.2	0.4	0.1	1.2	leaf	X1	--	--	PRJNA433615	38701368	0.8558	2020-01-01
SRX6995362	J47 of RNA-Seq 15DPA fiber	64.1	83.3	0	0	0.3	62.3	61.2	0.6	0.2	0.4	leaf	X1	--	--	PRJNA433615	36412949	0.8557	2020-01-01
SRX6995405	ZY126 of RNA-Seq 15DPA fiber	74	90.3	0	0.3	0.3	67.4	69.2	0	0.3	2.9	leaf	X1	--	--	PRJNA433615	41626352	0.8553	2020-01-01
SRX6995377	J62 of RNA-Seq 15DPA fiber	67.7	85.9	0	0.1	0.3	63.6	68.5	0.4	0.4	2	leaf	X1	--	--	PRJNA433615	39238621	0.855	2020-01-01
SRX6995392	J10 of RNA-Seq 15DPA fiber	67.7	86.2	0	0.1	0.5	61.2	62.9	0	0.2	2.1	leaf	X1	--	--	PRJNA433615	37377768	0.8544	2020-01-01
SRX6995197	ZY210 of RNA-Seq 15DPA fiber	67.8	89.3	0.1	0	0.8	64.7	67	0.2	0.1	1.2	leaf	X1	--	--	PRJNA433615	34794041	0.8542	2020-01-01
SRX6995280	ZY403 of RNA-Seq 15DPA fiber	71.7	89.4	0	0.2	0.5	67.9	72.6	0.1	0.1	2.4	leaf	X1	--	--	PRJNA433615	49043857	0.8541	2020-01-01
SRX6995312	ZY478 of RNA-Seq 15DPA fiber	56.7	67.5	0	0.2	0.3	56.6	53.6	0	1.2	0.4	leaf	X1	--	--	PRJNA433615	36928117	0.8537	2020-01-01
SRX6995322	ZY57 of RNA-Seq 15DPA fiber	63.6	75.9	0	0.3	0.5	61.3	58.6	0.2	0.4	1.9	leaf	X1	--	--	PRJNA433615	40767053	0.8534	2020-01-01
SRX10081371	p41	15.3	3.2	0.1	0	0.1	22.9	0.2	0	0.2	0.3	leaf	Lumian6	--	--	PRJNA699338	24394757	0.8531	2021-03-05
SRX6995343	ZY98 of RNA-Seq 15DPA fiber	65.2	75.9	0	0	0.3	58	58.9	0.1	0.5	1.2	leaf	X1	--	--	PRJNA433615	37133501	0.8529	2020-01-01
SRX6995182	ZY178 of RNA-Seq 15DPA fiber	68.4	85.4	0	0.1	0.2	58.7	61.6	0.2	0.2	1.3	leaf	X1	--	--	PRJNA433615	37364968	0.8527	2020-01-01
SRX6995200	ZY213 of RNA-Seq 15DPA fiber	67.9	89.5	0	0.1	1	60.9	69.1	0	0	3.5	leaf	X1	--	--	PRJNA433615	37115478	0.8527	2020-01-01
SRX6995400	ZY113 of RNA-Seq 15DPA fiber	67.1	81.5	0	0	0.1	57.8	63.5	0	0.1	3.4	leaf	X1	--	--	PRJNA433615	37242703	0.8525	2020-01-01
SRX6995291	ZY425 of RNA-Seq 15DPA fiber	69.1	81.1	0	0.1	0.1	64.4	69.9	0	0.3	2	leaf	X1	--	--	PRJNA433615	36837754	0.8525	2020-01-01
SRX6995237	ZY315 of RNA-Seq 15DPA fiber	68.2	84.3	0	0.2	0.5	64.9	64	0	0.3	0.8	leaf	X1	--	--	PRJNA433615	34682500	0.8522	2020-01-01
SRX6995330	ZY73 of RNA-Seq 15DPA fiber	75.2	96.1	0	0	0.5	68.6	67	0.3	0.2	1.4	leaf	X1	--	--	PRJNA433615	43749670	0.8522	2020-01-01
SRX6995406	ZY127 of RNA-Seq 15DPA fiber	66.3	78.2	0.1	0.1	0.2	62.1	66.5	0.2	0.2	0.6	leaf	X1	--	--	PRJNA433615	38844972	0.8521	2020-01-01
SRX12547847	lncD09-4 knock-out	20.3	1.1	0.2	0.3	10.5	34.6	0.2	0	0.1	18.4	leaf	missing	lncD09-4 knock-out	--	PRJNA769752	31650196	0.8521	2021-10-09
SRX10081349	p21	17.7	2.2	0	0.1	0.3	22.2	0.9	0	0.6	0.1	leaf	ZMS12	--	--	PRJNA699338	23761319	0.852	2021-03-05
SRX6995193	ZY202 of RNA-Seq 15DPA fiber	64.1	81.7	0	0	0.2	58.7	59.8	0.2	0.3	7.2	leaf	X1	--	--	PRJNA433615	40141181	0.8515	2020-01-01
SRX9113674	TRL0-2	74.2	25.7	0	2.7	12.8	81.6	36.1	0	3.2	19.6	leaf	MR-85	--	control	PRJNA663204	26289864	0.8513	2021-10-08
SRX1432404	wild type leaf tissue repeat 1	57.4	19.3	0	0.4	9.2	64.6	25	0	0.7	10.8	leaf	Wild type	wild type	--	PRJNA301536	15860175	0.851	2016-11-12
SRX6995174	F1 of RNA-Seq 15DPA fiber	67.7	84.5	0	0.1	0.3	62.1	66.2	0.1	0.1	3.3	leaf	X1	--	--	PRJNA433615	37075694	0.8497	2020-01-01
SRX6995303	ZY454 of RNA-Seq 15DPA fiber	64.6	82.6	0	0	0.5	59	71.5	0.3	0.4	0.6	leaf	X1	--	--	PRJNA433615	35935908	0.8495	2020-01-01
SRX6995378	J64 of RNA-Seq 15DPA fiber	63.8	77.2	0	0.2	0.3	58.7	59.4	0	0.5	1.7	leaf	X1	--	--	PRJNA433615	34860964	0.8494	2020-01-01
SRX10081372	p42	11.6	4.3	0.1	0.1	0.2	20.5	0.8	0	1	0.5	leaf	Lumian1	--	--	PRJNA699338	25356222	0.8494	2021-03-05
SRX6995177	ZY163 of RNA-Seq 15DPA fiber	71	86.6	0	0	0.3	61.9	64.5	0.1	0	2.3	leaf	X1	--	--	PRJNA433615	37386095	0.8493	2020-01-01
SRX6995371	J56 of RNA-Seq 15DPA fiber	63	74.7	0	0.3	0.4	58.3	62.3	0.2	0.5	1	leaf	X1	--	--	PRJNA433615	45851798	0.8486	2020-01-01
SRX6995370	F9 of RNA-Seq 15DPA fiber	72.2	89.9	0	0.1	1.2	65.6	68	0	0.4	1.6	leaf	X1	--	--	PRJNA433615	51270374	0.8483	2020-01-01
SRX6995267	ZY375 of RNA-Seq 15DPA fiber	68	84.2	0	0.1	0.7	64.6	68.9	0	0.4	0.8	leaf	X1	--	--	PRJNA433615	37876582	0.8482	2020-01-01
SRX6995353	J38 of RNA-Seq 15DPA fiber	63.4	80.8	0	0.1	0.3	56.4	62	0	0.4	1.6	leaf	X1	--	--	PRJNA433615	36864981	0.848	2020-01-01
SRX6995219	ZY267 of RNA-Seq 15DPA fiber	58.9	73.4	0	0.4	0.4	52.9	53.3	0	0.5	1.6	leaf	X1	--	--	PRJNA433615	37019733	0.8479	2020-01-01
SRX4901758	glandless cotton leaves	25.2	4.9	0.1	0.8	6.7	37.5	0.5	0	0.7	13	leaf	cv. CCRI12	--	--	PRJNA493958	23577685	0.8472	2019-11-01
SRX6995222	ZY271 of RNA-Seq 15DPA fiber	54.8	64.4	0.1	0.4	0.5	50.9	49.5	0.1	2.4	0.8	leaf	X1	--	--	PRJNA433615	44366595	0.8471	2020-01-01
SRX6995244	ZY327 of RNA-Seq 15DPA fiber	67.2	82.6	0.1	0.1	0.3	59.4	63.5	0	0.1	1.8	leaf	X1	--	--	PRJNA433615	36704338	0.8468	2020-01-01
SRX6995195	ZY208 of RNA-Seq 15DPA fiber	62.8	82.4	0	0.1	0.5	59	59	0	0.1	2.4	leaf	X1	--	--	PRJNA433615	36890755	0.8464	2020-01-01
SRX4976931	25 degree celsius for 24 h	35.4	22.2	0	0.5	4.3	53.3	19.2	0	1.3	7.2	leaf	ZMS NO.36	--	control	PRJNA498759	22695486	0.8463	2018-11-04
SRX6995369	J55 of RNA-Seq 15DPA fiber	71.3	85.4	0	0.3	0.3	63	68.7	0.6	0.4	0.6	leaf	X1	--	--	PRJNA433615	39902121	0.8462	2020-01-01
SRX12547844	wild type	19.2	2.2	0.1	0.2	7	42.6	0	0	0.3	11.1	leaf	missing	wild type	--	PRJNA769752	32906190	0.8462	2021-10-09
SRX6995313	ZY48 of RNA-Seq 15DPA fiber	69.3	80.9	0.1	0	0.5	61.4	64	0.1	0.2	1.5	leaf	X1	--	--	PRJNA433615	38924634	0.8461	2020-01-01
SRX6995314	ZY487 of RNA-Seq 15DPA fiber	65	79.2	0.1	0.2	0.4	59.9	61	0.1	0.5	2.2	leaf	X1	--	--	PRJNA433615	37196336	0.8458	2020-01-01
SRX9113675	TSL0-2	67.2	12.1	0	2.4	8.4	73.9	20.1	0	3.1	19.3	leaf	S-40	--	control	PRJNA663204	29573705	0.8457	2021-10-08
SRX4901757	glandless cotton leaves	33.8	5	0.1	0.8	5.9	42.5	0.9	0	0.6	11.9	leaf	cv. CCRI12	--	--	PRJNA493958	24775959	0.8456	2019-11-01
SRX10081346	p19	13.2	10.9	0.1	0.1	0.7	18.2	1.4	0	1	0.1	leaf	Simian3	--	--	PRJNA699338	23493053	0.8455	2021-03-05
SRX5665624	LongDayLeaf2_TX2094_replicate1	73.1	3.7	0	0.2	3.2	96.1	0	0	0.3	4.3	leaf	TX2094	--	--	PRJNA529417	27545994	0.845	2020-01-01
SRX10081352	p24	8.6	13.9	0	0.5	0.8	18.8	2.3	0	1.9	0.2	leaf	Lumian1	--	--	PRJNA699338	24710392	0.845	2021-03-05
SRX6995189	ZY192 of RNA-Seq 15DPA fiber	64.9	83.5	0	0.1	0.2	60.9	59.9	0.2	0.6	1.9	leaf	X1	--	--	PRJNA433615	37341763	0.845	2020-01-01
SRX10081351	p23	15.2	3.9	0	0	0.2	24.8	0.1	0	0	0.4	leaf	Lumian6	--	--	PRJNA699338	21881955	0.8447	2021-03-05
SRX6995336	ZY83 of RNA-Seq 15DPA fiber	58.4	67.2	0	0.3	0.2	56.2	57.2	0.7	0.5	0.2	leaf	X1	--	--	PRJNA433615	36965902	0.8447	2020-01-01
SRX12547846	lncD09-1 knock-out	64.1	25.2	0	0.2	4.3	63.4	27.2	0	0.3	8.4	leaf	missing	lncD09-1 knock-out	--	PRJNA769752	36192832	0.8447	2021-10-09
SRX6995396	ZY107 of RNA-Seq 15DPA fiber	67.6	78.3	0	0	0.9	59.6	60.1	0	0.6	1.3	leaf	X1	--	--	PRJNA433615	36718419	0.8439	2020-01-01
SRX6995255	ZY354 of RNA-Seq 15DPA fiber	68.2	86.4	0.1	0.2	0.7	61.8	63.3	0.1	0.3	1.4	leaf	X1	--	--	PRJNA433615	37161519	0.8438	2020-01-01
SRX6995383	J73 of RNA-Seq 15DPA fiber	62.6	77.4	0	0.1	0.3	57.4	60.7	0.1	1.1	1	leaf	X1	--	--	PRJNA433615	37087479	0.8437	2020-01-01
SRX6995387	J9 of RNA-Seq 15DPA fiber	68	81.7	0	0.1	0.4	60.1	62.6	0	0.3	1.2	leaf	X1	--	--	PRJNA433615	41311090	0.8437	2020-01-01
SRX6995187	J111 of RNA-Seq 15DPA fiber	67.4	82.4	0	0.1	0.3	58.7	66.2	0.3	0	1	leaf	X1	--	--	PRJNA433615	37048484	0.8434	2020-01-01
SRX6995411	ZY139 of RNA-Seq 15DPA fiber	70.3	83.3	0	0.1	0.3	60.6	67.7	0.4	0.2	2.3	leaf	X1	--	--	PRJNA433615	35176866	0.8432	2020-01-01
SRX6995271	ZY385 of RNA-Seq 15DPA fiber	67.2	75.1	0.1	0.1	0.2	56.3	57.4	0.1	0.3	0.7	leaf	X1	--	--	PRJNA433615	43954418	0.8432	2020-01-01
SRX10081361	p32	18.7	2.4	0	0.3	0.1	28.2	0.4	0	0.2	0.1	leaf	Lumian6	--	--	PRJNA699338	24561022	0.8431	2021-03-05
SRX6995340	ZY94 of RNA-Seq 15DPA fiber	69.9	82.6	0.1	0	0.5	61.1	63.3	0.1	0.1	1.4	leaf	X1	--	--	PRJNA433615	39272834	0.843	2020-01-01
SRX9113696	TGL0-1	68.9	27.1	0	1.2	13.6	79.1	28.9	0	3.5	20.3	leaf	CRI12	--	control	PRJNA663204	31332411	0.8427	2021-10-08
SRX6995288	ZY420 of RNA-Seq 15DPA fiber	64.4	68.4	0	0.1	0.1	60.1	56.9	0	0.4	0.7	leaf	X1	--	--	PRJNA433615	46460947	0.8425	2020-01-01
SRX6995203	ZY220 of RNA-Seq 15DPA fiber	60	75.4	0.1	0.2	0.2	57.1	60.1	0.6	0.6	0.9	leaf	X1	--	--	PRJNA433615	43448853	0.8424	2020-01-01
SRX6995342	J29 of RNA-Seq 15DPA fiber	68.3	86.2	0	0	0.5	61.8	62.7	0	0.1	3.3	leaf	X1	--	--	PRJNA433615	37471420	0.8422	2020-01-01
SRX6995192	ZY199 of RNA-Seq 15DPA fiber	59.7	72.3	0	0.3	0.5	56.4	60.2	0	0.4	0.6	leaf	X1	--	--	PRJNA433615	36888000	0.842	2020-01-01
SRX6995226	ZY291 of RNA-Seq 15DPA fiber	69	83.1	0.1	0.1	0.5	66.6	63.9	0	0.2	1.1	leaf	X1	--	--	PRJNA433615	35021431	0.842	2020-01-01
SRX6995338	ZY85 of RNA-Seq 15DPA fiber	66.4	85.6	0	0.3	0.2	65.3	68.9	0.1	0.1	0.7	leaf	X1	--	--	PRJNA433615	37171076	0.8417	2020-01-01
SRX4916893	TM1_leaf_3	65.9	29.2	0	5.3	9	71	19.8	0	4.1	14.2	leaf	TM-1	--	--	PRJNA490626	28542733	0.8416	2019-01-16
SRX6995334	ZY80 of RNA-Seq 15DPA fiber	70	82.9	0	0.2	0.5	59.7	64.1	0.1	0.3	1.2	leaf	X1	--	--	PRJNA433615	36160081	0.8416	2020-01-01
SRX6995209	J1 of RNA-Seq 15DPA fiber	60.1	69.3	0	0.2	0.3	52.8	58.8	0.1	1	1.6	leaf	X1	--	--	PRJNA433615	45437367	0.8414	2020-01-01
SRX3974540	Leaf replicate 1	50.2	19	0	1.4	9.3	57.7	20.9	0	1.5	11.3	leaf	Coker312	--	--	PRJNA450980	20668932	0.8413	2021-05-01
SRX10081355	p27	12.3	2.1	0	0.2	4.4	21.8	0.3	0	14.7	2.3	leaf	DPL15	--	--	PRJNA699338	21421454	0.8413	2021-03-05
SRX10081356	p28	15.7	4	0	0.1	0.7	19.9	0.7	0	0.5	0.3	leaf	Simian3	--	--	PRJNA699338	24554772	0.8413	2021-03-05
SRX6995238	ZY316 of RNA-Seq 15DPA fiber	66.7	79.9	0	0.1	0.6	63.4	62.3	0.1	0.1	1.8	leaf	X1	--	--	PRJNA433615	42740144	0.8413	2020-01-01
SRX1432406	wild type leaf tissue repeat 3	34	6	0	0.4	12.3	39.7	1	0	0.4	11.6	leaf	Wild type	wild type	--	PRJNA301536	23352128	0.8412	2016-11-12
SRX1432401	Li1 mutant leaf tissue repeat 1	51.3	6.6	0	0.2	8	64.7	9.5	0	0.7	11.6	leaf	Li1	Li1 mutant	--	PRJNA301536	8102866	0.8411	2016-11-12
SRX6995310	ZY469 of RNA-Seq 15DPA fiber	65.3	83.8	0	0.1	0.3	58.8	63.8	0	0.1	1.3	leaf	X1	--	--	PRJNA433615	37162591	0.8408	2020-01-01
SRX4916782	TM1_leaf_2	75.6	43.2	0	10	7.1	78.1	29.9	0	11	11.6	leaf	TM-1	--	--	PRJNA490626	27544518	0.8407	2019-01-16
SRX6995208	ZY240 of RNA-Seq 15DPA fiber	66.8	79.2	0	0.1	0.3	61.8	61.7	0	0.3	1.6	leaf	X1	--	--	PRJNA433615	41791942	0.8406	2020-01-01
SRX5665630	LongDayLeaf2_Maxxa_replicate1	67.7	11.9	0	0.4	13.1	69.7	6.7	0	0.6	21.2	leaf	Maxxa	--	--	PRJNA529417	30079443	0.8403	2020-01-01
SRX10081365	p36	18.5	2.2	0	0.2	3.1	33.2	0.3	0	13.8	1.6	leaf	DPL15	--	--	PRJNA699338	25312976	0.8402	2021-03-05
SRX5665477	LongDayLeaf7_TXMX_replicate3_FLW	56.9	8	0	0.8	9.9	48.7	6.6	0	0.8	8.7	leaf	Maxxa x TX2094	--	--	PRJNA529417	17564228	0.84	2020-01-01
SRX6995235	ZY311 of RNA-Seq 15DPA fiber	63.7	77.4	0.1	0.1	0.3	62.5	66.2	0.1	0.4	0.7	leaf	X1	--	--	PRJNA433615	38914798	0.8395	2020-01-01
SRX6995295	ZY434 of RNA-Seq 15DPA fiber	63	78.1	0	0.2	0.3	59.1	62.9	0	0.3	1.2	leaf	X1	--	--	PRJNA433615	44527502	0.8392	2020-01-01
SRX6995183	ZY184 of RNA-Seq 15DPA fiber	61.5	77.7	0.1	0.2	0.3	59.6	63.3	0.1	0.7	1.8	leaf	X1	--	--	PRJNA433615	38209868	0.8388	2020-01-01
SRX6995366	J5 of RNA-Seq 15DPA fiber	64.6	77.5	0	1.4	2.7	62	63.4	0.1	3.5	3.3	leaf	X1	--	--	PRJNA433615	33697742	0.838	2020-01-01
SRX6995257	ZY359 of RNA-Seq 15DPA fiber	69.9	90	0	0.2	0.9	61.4	65.9	0.1	0.1	2.7	leaf	X1	--	--	PRJNA433615	37311180	0.838	2020-01-01
SRX6995276	ZY397 of RNA-Seq 15DPA fiber	68.6	82.8	0.1	0.1	0.4	61.6	63.8	0.1	0.2	3.1	leaf	X1	--	--	PRJNA433615	39523585	0.838	2020-01-01
SRX6995301	ZY447 of RNA-Seq 15DPA fiber	67.6	88.3	0.1	0	1	62.5	68.2	0.1	0.3	1.3	leaf	X1	--	--	PRJNA433615	35158375	0.8379	2020-01-01
SRX6995412	ZY14 of RNA-Seq 15DPA fiber	66.6	79.7	0	0.1	0.1	59.9	51	0.1	0.1	1.3	leaf	X1	--	--	PRJNA433615	37184275	0.8374	2020-01-01
SRX6995212	ZY245 of RNA-Seq 15DPA fiber	68.8	84.9	0	0.3	0.6	63.8	68.9	0	0.1	1.7	leaf	X1	--	--	PRJNA433615	40010909	0.8374	2020-01-01
SRX6995408	ZY134 of RNA-Seq 15DPA fiber	60.5	71.3	0.1	0.2	0.4	55.7	56.4	0.1	1	1.9	leaf	X1	--	--	PRJNA433615	36916475	0.8372	2020-01-01
SRX4964911	25 degree celsius for 24 h	23.6	24.4	0.1	0.5	4.9	39.9	20.6	0	1.3	4.2	leaf	ZMS NO.36	--	control	PRJNA498759	24601244	0.8372	2018-11-01
SRX5665526	LongDayLeaf7_TXMX_replicate1	60.6	2.6	0	0.1	8	55.2	1.3	0	0.1	8.7	leaf	Maxxa x TX2094	--	--	PRJNA529417	12229289	0.837	2020-01-01
SRX1432403	Li1 mutant leaf tissue repeat 3	28.5	16.5	0	1.1	7.2	43.6	11	0	0.8	8.9	leaf	Li1	Li1 mutant	--	PRJNA301536	17553034	0.837	2016-11-12
SRX4901753	glanded cotton leaves	9.2	3.2	0	0.4	4.2	14.5	0.2	0	0.3	9.1	leaf	cv. CCRI12	--	--	PRJNA493958	23238964	0.8365	2019-11-01
SRX6995266	ZY37 of RNA-Seq 15DPA fiber	63.6	78	0.1	0.3	0.7	55.3	61.5	0.6	0.7	0.9	leaf	X1	--	--	PRJNA433615	35858960	0.8364	2020-01-01
SRX4901755	glanded cotton leaves	13.1	2.6	0	0.5	2.7	23.8	0.2	0	0.6	5.7	leaf	cv. CCRI12	--	--	PRJNA493958	24272396	0.8362	2019-11-01
SRX6995376	J6 of RNA-Seq 15DPA fiber	64.2	79.1	0	0.2	0.2	59.8	67.2	0.4	0.4	2	leaf	X1	--	--	PRJNA433615	37603800	0.8362	2020-01-01
SRX6995380	J70 of RNA-Seq 15DPA fiber	64	77.4	0	0	0.4	59.4	62.5	0	0.4	0.5	leaf	X1	--	--	PRJNA433615	40384095	0.8361	2020-01-01
SRX5665625	LongDayLeaf2_TX2094_replicate2	85.4	17.6	0	0	6.4	72	16.4	0	0.3	11.6	leaf	TX2094	--	--	PRJNA529417	28872632	0.8359	2020-01-01
SRX6995287	J2 of RNA-Seq 15DPA fiber	56.7	68	0.1	0.1	0.3	52.3	57.1	0	0.9	1.6	leaf	X1	--	--	PRJNA433615	47415817	0.8358	2020-01-01
SRX6995243	ZY326 of RNA-Seq 15DPA fiber	68.5	79.9	0	0.1	0.4	64.8	56.9	0	0	1.3	leaf	X1	--	--	PRJNA433615	35881552	0.8352	2020-01-01
SRX5665691	LongDayLeaf2_TX2095_replicate2	56.2	6.8	0	0.4	8.2	62.7	8.1	0	0.2	13.7	leaf	TX2095	--	--	PRJNA529417	27715112	0.8349	2020-01-01
SRX6995251	ZY34 of RNA-Seq 15DPA fiber	63.3	75.8	0.1	0.1	0.7	55.2	57.5	0.1	0.4	1.1	leaf	X1	--	--	PRJNA433615	37331296	0.8349	2020-01-01
SRX6995306	ZY464 of RNA-Seq 15DPA fiber	67.1	88.8	0	0.3	0.2	67.3	63.5	0.1	0.1	1.2	leaf	X1	--	--	PRJNA433615	34637166	0.8348	2020-01-01
SRX5665503	ShortDayLeaf5_Maxxa_replicate2	87.2	3.5	0.1	0.5	5.6	79.8	2.8	0	0.1	11.3	leaf	Maxxa	--	--	PRJNA529417	9989798	0.8341	2020-01-01
SRX9113726	TSL0-1	73.3	15.7	0	3.7	10.2	79.5	20.4	0	5.3	21.6	leaf	S-40	--	control	PRJNA663204	29279893	0.8339	2021-10-08
SRX6995213	ZY25 of RNA-Seq 15DPA fiber	68.7	79.1	0	0.1	0.5	58	62.8	0	0.4	2.2	leaf	X1	--	--	PRJNA433615	35655456	0.8337	2020-01-01
SRX6995319	ZY54 of RNA-Seq 15DPA fiber	63.1	74.4	0	0.1	0.3	56.7	53.9	0	0.8	0.6	leaf	X1	--	--	PRJNA433615	37729910	0.8336	2020-01-01
SRX6995239	ZY318 of RNA-Seq 15DPA fiber	75.3	86.7	0	0.1	1.2	61	67	0	0.4	1	leaf	X1	--	--	PRJNA433615	34446945	0.8335	2020-01-01
SRX9113685	TRL0-3	69.3	25.9	0	1.6	12.7	80.2	32.5	0	3.9	20.9	leaf	MR-85	--	control	PRJNA663204	28168154	0.8335	2021-10-08
SRX6995298	J23 of RNA-Seq 15DPA fiber	73.4	84.6	0	0	0.4	66.4	64.6	0.1	0.1	1.3	leaf	X1	--	--	PRJNA433615	33790268	0.8332	2020-01-01
SRX6995361	J46 of RNA-Seq 15DPA fiber	68.4	78.4	0	0.3	0.1	59.9	64.7	0	0.3	0.5	leaf	X1	--	--	PRJNA433615	36905684	0.8332	2020-01-01
SRX5665456	LongDayLeaf9_Maxxa_replicate3	51.1	12.6	0	0.3	1.5	54.8	11.4	0.1	0.9	3.8	leaf	Maxxa	--	--	PRJNA529417	25567381	0.8332	2020-01-01
SRX6995252	ZY347 of RNA-Seq 15DPA fiber	61.8	77.9	0	0.6	1.1	56.4	56.6	0.3	1.1	1.8	leaf	X1	--	--	PRJNA433615	39708144	0.8332	2020-01-01
SRX6995307	ZY465 of RNA-Seq 15DPA fiber	63.4	79.5	0.1	0.4	0.8	60.2	60.9	0.2	0.9	1.3	leaf	X1	--	--	PRJNA433615	34127837	0.8332	2020-01-01
SRX7665942	GSM4293452	55.3	11.4	0	2.1	4.1	58.8	13.1	0	1.9	9.1	leaf	SJ48-Z98-15	--	--	PRJNA604570	25928871	0.8331	2020-02-20
SRX6995409	ZY136 of RNA-Seq 15DPA fiber	63.4	82.8	0.1	0.1	0.4	60.2	67	0.1	0.2	0.9	leaf	X1	--	--	PRJNA433615	36113209	0.8324	2020-01-01
SRX6995372	J57 of RNA-Seq 15DPA fiber	57.1	72.3	0	0.2	0.5	52.7	52.4	0	1.1	0.9	leaf	X1	--	--	PRJNA433615	35315519	0.8323	2020-01-01
SRX4916941	TM1_leaf_1	52.8	21.6	0	3.3	6.2	63.2	10.5	0	3.9	11.6	leaf	TM-1	--	--	PRJNA490626	25611997	0.8321	2019-01-16
SRX6995216	ZY26 of RNA-Seq 15DPA fiber	68.7	81.9	0	0.2	0.2	62.4	61.2	0.1	0.3	1.9	leaf	X1	--	--	PRJNA433615	37674911	0.8319	2020-01-01
SRX6995413	ZY142 of RNA-Seq 15DPA fiber	66.3	81.5	0	0.2	0.3	58.9	63.6	0.1	0.2	1.9	leaf	X1	--	--	PRJNA433615	44590613	0.8318	2020-01-01
SRX6995415	ZY144 of RNA-Seq 15DPA fiber	63.7	77.8	0	0.3	0.3	62.5	69	0.1	0.3	0.6	leaf	X1	--	--	PRJNA433615	37142856	0.8312	2020-01-01
SRX6995418	ZY153 of RNA-Seq 15DPA fiber	64.7	79.7	0.1	0.2	0.1	59.1	63.6	0.2	0.3	2.7	leaf	X1	--	--	PRJNA433615	37059448	0.8312	2020-01-01
SRX10081363	p34	14	3	0	0.1	1.4	22.6	0.4	0	2	0.1	leaf	Xuzhou1818	--	--	PRJNA699338	24355193	0.8308	2021-03-05
SRX6995184	ZY187 of RNA-Seq 15DPA fiber	66.7	87.8	0	0	0.2	62.9	65.1	0.1	0.1	0.3	leaf	X1	--	--	PRJNA433615	36923325	0.8308	2020-01-01
SRX6995199	ZY21 of RNA-Seq 15DPA fiber	66.1	78.9	0	0.5	0.1	62.4	65.4	0.1	0.5	1.6	leaf	X1	--	--	PRJNA433615	35499862	0.8308	2020-01-01
SRX5665586	LongDayLeaf7_TX2095_replicate2	42.9	13.2	0.1	0.6	5.4	45	15.9	0	0.3	9.8	leaf	TX2095	--	--	PRJNA529417	28858603	0.8307	2020-01-01
SRX5665475	LongDayLeaf7_TXMX_replicate5	60	3.2	0	0	8.7	44.3	1.4	0	0.9	9.4	leaf	TX2094 x Maxxa	--	--	PRJNA529417	11904624	0.8305	2020-01-01
SRX6995258	ZY360 of RNA-Seq 15DPA fiber	66.8	83.4	0.1	0.1	0.4	60.6	61.4	0.1	0.1	2.4	leaf	X1	--	--	PRJNA433615	37051976	0.8303	2020-01-01
SRX10081369	p40	19.4	2.4	0	0	0.1	26.2	0.5	0	0	0.1	leaf	Xinluzao1	--	--	PRJNA699338	25805603	0.83	2021-03-05
SRX6995352	J36 of RNA-Seq 15DPA fiber	67.1	77.9	0.1	0.1	0.7	62.9	65.1	0.1	0.1	0.8	leaf	X1	--	--	PRJNA433615	37433412	0.8295	2020-01-01
SRX10081367	p38	11.7	2.8	0	0.2	1	26.9	0.3	0	5.1	1.8	leaf	Junmian1	--	--	PRJNA699338	24838711	0.8295	2021-03-05
SRX5665458	LongDayLeaf9_Maxxa_replicate1	51.4	20.8	0	0.5	2.8	65.4	15.7	0	0.8	2.6	leaf	Maxxa	--	--	PRJNA529417	14813036	0.8292	2020-01-01
SRX5665547	LongDayLeaf7_Maxxa_replicate1	57.8	22.8	0	1.3	10.8	56	8.7	0	1.6	9.3	leaf	Maxxa	--	--	PRJNA529417	20829469	0.8291	2020-01-01
SRX5665396	LongDayLeaf9_Cascot_replicate3	62.3	9.6	0.1	0.1	1.7	75	10.4	0	1.4	3.3	leaf	Cascot	--	--	PRJNA529417	15086907	0.8291	2020-01-01
SRX6995289	ZY42 of RNA-Seq 15DPA fiber	68.3	86.9	0	0.1	0.2	64.2	71.2	0	0	0.9	leaf	X1	--	--	PRJNA433615	37387180	0.8291	2020-01-01
SRX6995333	ZY76 of RNA-Seq 15DPA fiber	66.7	81.8	0	0.1	0.7	58.1	57.6	0.1	0.4	2.1	leaf	X1	--	--	PRJNA433615	36437858	0.829	2020-01-01
SRX6995253	J17 of RNA-Seq 15DPA fiber	60.3	69.7	0	0.5	0.5	52.2	56.3	0	0.6	1.7	leaf	X1	--	--	PRJNA433615	53509293	0.8287	2020-01-01
SRX6995323	ZY58 of RNA-Seq 15DPA fiber	58	68.3	0	0.5	0.4	55.4	51.6	0	0.6	1.7	leaf	X1	--	--	PRJNA433615	38315664	0.8286	2020-01-01
SRX6995284	ZY41 of RNA-Seq 15DPA fiber	68.1	84.9	0	0.1	0.4	60.6	63.3	0	0.8	1.8	leaf	X1	--	--	PRJNA433615	34035078	0.8279	2020-01-01
SRX6995318	ZY52 of RNA-Seq 15DPA fiber	68	87.4	0	0.1	0.3	59.8	67.7	0.1	0.9	2.3	leaf	X1	--	--	PRJNA433615	36881761	0.8279	2020-01-01
SRX7665944	GSM4293454	60.4	6.9	0.1	1.4	3.6	67.8	9.1	0	1	8.7	leaf	SJ48-Z98-15	--	--	PRJNA604570	19711394	0.8278	2020-02-20
SRX5665535	ShortDayLeaf5_Cascot_replicate2	79.6	18.5	0	0.3	11.7	93.2	26.1	0	0.4	17.2	leaf	Cascot	--	--	PRJNA529417	10933062	0.8278	2020-01-01
SRX6995410	ZY138 of RNA-Seq 15DPA fiber	62.6	74.5	0	0.3	0.4	59.6	64.4	0.3	1	0.9	leaf	X1	--	--	PRJNA433615	35618302	0.8271	2020-01-01
SRX5665417	LongDayLeaf9_TXMX_replicate3_FLW	62.4	0.9	0	0	1	72	0.4	0	0.3	3.1	leaf	Maxxa x TX2094	--	--	PRJNA529417	15256173	0.8269	2020-01-01
SRX6995231	J15 of RNA-Seq 15DPA fiber	69.2	86.3	0	0.3	1.1	60.8	68.9	0	0	2.7	leaf	X1	--	--	PRJNA433615	33876330	0.8266	2020-01-01
SRX5665671	ShortDayLeaf2_Cascot_replicate3	69.1	14.8	0	0.4	5.8	63.5	16.4	0	0.6	6.6	leaf	Cascot	--	--	PRJNA529417	21789307	0.8264	2020-01-01
SRX10081347	p20	11.8	1.9	0	0	2.5	24.7	0.1	0	8	1.9	leaf	Junmian1	--	--	PRJNA699338	24868699	0.8263	2021-03-05
SRX6995367	J52 of RNA-Seq 15DPA fiber	68.9	77.3	0	0.1	0.3	62.5	61.7	0	0.2	1.4	leaf	X1	--	--	PRJNA433615	35978683	0.8262	2020-01-01
SRX5665415	LongDayLeaf9_TXMX_replicate1_NF	61.7	7.6	0.1	0.3	1.5	75.6	13.3	0	0.6	3.4	leaf	Maxxa x TX2094	--	--	PRJNA529417	14012886	0.8261	2020-01-01
SRX6995245	ZY329 of RNA-Seq 15DPA fiber	59.5	71.5	0	0.2	0.2	53.9	56.4	0	0.5	4.8	leaf	X1	--	--	PRJNA433615	52986131	0.8261	2020-01-01
SRX7665950	GSM4293460	55.3	11.1	0	0.7	3.2	63.5	9.7	0	1.1	7.7	leaf	SJ48-DT-8	--	--	PRJNA604570	21797996	0.8258	2020-02-20
SRX7665956	GSM4293466	67.5	14.2	0	1.1	2.5	70.1	17.2	0	1.8	6.9	leaf	SJ48-851-2	--	--	PRJNA604570	20873380	0.8258	2020-02-20
SRX6995321	ZY55 of RNA-Seq 15DPA fiber	63.7	75.7	0	0.7	0.3	60.7	59.4	0.6	0.9	1	leaf	X1	--	--	PRJNA433615	34495422	0.8258	2020-01-01
SRX6995407	ZY13 of RNA-Seq 15DPA fiber	62	75.5	0	0.1	0.6	55.8	60.6	0	0.8	1.1	leaf	X1	--	--	PRJNA433615	37200244	0.8257	2020-01-01
SRX6995190	ZY196 of RNA-Seq 15DPA fiber	69.1	83.5	0.1	0.2	0.7	64.3	61.8	0	0.1	2.4	leaf	X1	--	--	PRJNA433615	34228267	0.8255	2020-01-01
SRX6995232	ZY306 of RNA-Seq 15DPA fiber	64.5	79	0	0.2	0.4	59.9	61.2	0	0.3	2.1	leaf	X1	--	--	PRJNA433615	40973644	0.8255	2020-01-01
SRX6995207	ZY233 of RNA-Seq 15DPA fiber	70.5	88.2	0	1	0.6	60.6	67.8	0.1	0.6	2	leaf	X1	--	--	PRJNA433615	38430521	0.8254	2020-01-01
SRX6995242	J16 of RNA-Seq 15DPA fiber	63.7	74	0	0.1	0.7	58	59.6	0	0.6	3.6	leaf	X1	--	--	PRJNA433615	56550446	0.825	2020-01-01
SRX6995329	ZY70 of RNA-Seq 15DPA fiber	68.3	84.6	0.1	0.1	0.8	65.6	65.1	0	0.2	2	leaf	X1	--	--	PRJNA433615	35416701	0.8247	2020-01-01
SRX5665541	LongDayLeaf7_Maxxa_replicate3	63	7.7	0.1	0.7	5.8	58.3	2.8	0	0.6	7.2	leaf	Maxxa	--	--	PRJNA529417	9255485	0.8245	2020-01-01
SRX5665690	LongDayLeaf2_TX2095_replicate3	71.2	7.4	0	0.4	10.1	64.2	7.1	0	0	16.7	leaf	TX2095	--	--	PRJNA529417	31801184	0.8244	2020-01-01
SRX7665948	GSM4293458	56.9	17.5	0	2.5	3.3	60.7	15	0	2.8	7.9	leaf	SJ48-DT-8	--	--	PRJNA604570	23775185	0.824	2020-02-20
SRX7665943	GSM4293453	53.9	7.1	0	1	3.7	62.2	8.5	0	1.4	9	leaf	SJ48-Z98-15	--	--	PRJNA604570	22896160	0.8239	2020-02-20
SRX6995290	ZY422 of RNA-Seq 15DPA fiber	64.3	76.8	0	0.3	0.2	58.6	62.1	0.3	0	1.5	leaf	X1	--	--	PRJNA433615	43507226	0.8238	2020-01-01
SRX6995215	ZY261 of RNA-Seq 15DPA fiber	71.3	85.4	0	0.1	1.1	59.9	65.9	0	0.2	2.2	leaf	X1	--	--	PRJNA433615	36493716	0.8232	2020-01-01
SRX6995385	J80 of RNA-Seq 15DPA fiber	61.7	73.8	0.1	0.1	0.4	57	60.2	0	0.6	2.7	leaf	X1	--	--	PRJNA433615	44510729	0.8231	2020-01-01
SRX6995191	ZY198 of RNA-Seq 15DPA fiber	68.4	79	0	0.2	0.4	60.7	62.1	0	0.2	2.2	leaf	X1	--	--	PRJNA433615	46985877	0.8228	2020-01-01
SRX5665573	LongDayLeaf7_TXMX_replicate2	61.9	13.3	0	1	4.5	68	9.5	0	1.1	4	leaf	Maxxa x TX2094	--	--	PRJNA529417	12212120	0.8224	2020-01-01
SRX5665600	ShortDayLeaf7_TXMX_replicate1	50.9	2.5	0	0	6	43.6	0.8	0	0.5	6.9	leaf	Maxxa x TX2094	--	--	PRJNA529417	14919138	0.8223	2020-01-01
SRX5665673	ShortDayLeaf2_Maxxa_replicate1	61.5	55.6	0	2.1	13.2	53.6	42.9	0	2	14.4	leaf	Maxxa	--	--	PRJNA529417	23162205	0.8221	2020-01-01
SRX5665506	ShortDayLeaf5_Maxxa_replicate1	96.9	8.8	0	1.8	12.1	97.4	6.6	0	0.5	19.4	leaf	Maxxa	--	--	PRJNA529417	11459858	0.822	2020-01-01
SRX7665955	GSM4293465	53.8	14.3	0	1.4	3.5	60.8	11.1	0	1.2	7.2	leaf	SJ48-851-2	--	--	PRJNA604570	19930894	0.8216	2020-02-20
SRX6995351	J35 of RNA-Seq 15DPA fiber	61.2	79.9	0	0.2	0.2	56.8	58.2	0.1	0.6	1.5	leaf	X1	--	--	PRJNA433615	43052211	0.8214	2020-01-01
SRX6995300	ZY446 of RNA-Seq 15DPA fiber	58.6	73.5	0	0.1	0.2	56	56.4	0	0.4	1.4	leaf	X1	--	--	PRJNA433615	37385659	0.8213	2020-01-01
SRX12547845	lncD09-1 knock-out	11.8	1.2	0	0	4.5	32.8	0.2	0	0	10.3	leaf	missing	lncD09-1 knock-out	--	PRJNA769752	30757088	0.8213	2021-10-09
SRX6075118	Gh-WT	7.8	3.6	0.2	1.1	6.8	26	0.6	0	0.5	16.3	leaf	Wide type and transgenic plants	--	--	PRJNA546112	23867459	0.8212	2019-06-16
SRX5665534	ShortDayLeaf5_Cascot_replicate3	77	3	0.1	0.1	6.7	105.9	1.9	0	0	9.4	leaf	Cascot	--	--	PRJNA529417	10116113	0.8212	2020-01-01
SRX6995382	J7 of RNA-Seq 15DPA fiber	60.7	71.5	0	0.1	0.5	58.2	58.2	0	0.2	1.7	leaf	X1	--	--	PRJNA433615	60004388	0.8211	2020-01-01
SRX10081360	p31	15.9	5.6	0	0	0.3	20.3	0.7	0	0.4	0.1	leaf	Xinluzao1	--	--	PRJNA699338	22125468	0.8209	2021-03-05
SRX5665488	LongDayLeaf2_Cascot_replicate2	72.4	16.5	0	2.8	11.5	66.6	10.3	0	1.9	15	leaf	Cascot	--	--	PRJNA529417	24407964	0.8208	2020-01-01
SRX6995264	J20 of RNA-Seq 15DPA fiber	62.7	76.2	0	0.1	0.5	59.4	56.6	0.1	0.1	2.1	leaf	X1	--	--	PRJNA433615	40154771	0.8207	2020-01-01
SRX5665495	LongDayLeaf9_Cascot_replicate1	55.7	25.4	0	3	4	72.3	21.1	0	2.5	6.5	leaf	Cascot	--	--	PRJNA529417	14644303	0.8207	2020-01-01
SRX4901754	glanded cotton leaves	9.9	3.2	0	0.3	4.4	18.3	0.5	0	0.1	8	leaf	cv. CCRI12	--	--	PRJNA493958	18458061	0.8206	2019-11-01
SRX4901759	glandless cotton leaves	34.7	5.5	0	1	4.6	46.9	1.8	0	0.8	9.9	leaf	cv. CCRI12	--	--	PRJNA493958	21555580	0.8205	2019-11-01
SRX5665419	LongDayLeaf9_TXMX_replicate6_NF	51.1	1.7	0	0.5	1.5	72.3	1.1	0	0.7	1.9	leaf	TX2094 x Maxxa	--	--	PRJNA529417	12409574	0.8203	2020-01-01
SRX6995198	J11 of RNA-Seq 15DPA fiber	63.1	79.1	0.1	0.3	0.4	59.9	57.3	0.1	0.5	0.6	leaf	X1	--	--	PRJNA433615	44257934	0.8197	2020-01-01
SRX8604875	SfZRI015-L2	47.3	89.2	0	34.9	16.7	61.9	63.4	0	42.6	15.3	leaf	ZRI015	--	--	PRJNA634606	57369046	0.8197	2021-01-22
SRX5665712	ShortDayLeaf7_Maxxa_replicate2	52.8	8.1	0	0.3	20	61.1	7.5	0	0	25.3	leaf	Maxxa	--	--	PRJNA529417	10050937	0.8196	2020-01-01
SRX5665725	ShortDayLeaf7_Cascot_replicate3	34.4	23.4	0	1	9	50.8	18.6	0	0.5	9.9	leaf	Cascot	--	--	PRJNA529417	10595222	0.8195	2020-01-01
SRX6995261	ZY364 of RNA-Seq 15DPA fiber	65.5	76.8	0.1	0.1	0.6	60.2	61.6	0.3	0.5	1.3	leaf	X1	--	--	PRJNA433615	43236862	0.8193	2020-01-01
SRX6995420	ZY156 of RNA-Seq 15DPA fiber	64.8	81.5	0	0.1	0.7	58.5	64.2	0.1	0.1	1	leaf	X1	--	--	PRJNA433615	45810725	0.8191	2020-01-01
SRX6995269	ZY378 of RNA-Seq 15DPA fiber	71.7	88.5	0	0	0.5	67	64.9	0.1	0	1.5	leaf	X1	--	--	PRJNA433615	34581160	0.819	2020-01-01
SRX5665585	LongDayLeaf9_Cascot_replicate2	54.5	8.7	0	1	4.3	69.2	10.5	0	1.7	4.5	leaf	Cascot	--	--	PRJNA529417	17680510	0.8189	2020-01-01
SRX6995194	ZY207 of RNA-Seq 15DPA fiber	66.5	79.5	0	0	0.6	61.7	64.4	0.3	0.1	1.5	leaf	X1	--	--	PRJNA433615	46304580	0.8189	2020-01-01
SRX5665681	LongDayLeaf2_Maxxa_replicate2	61.4	24.4	0.1	0.6	9.8	64.6	19.3	0	1.1	11.6	leaf	Maxxa	--	--	PRJNA529417	20953058	0.8188	2020-01-01
SRX6995332	ZY74 of RNA-Seq 15DPA fiber	63.7	74.1	0.1	0.2	0.3	60.3	58.4	0	0.4	2.7	leaf	X1	--	--	PRJNA433615	47602758	0.8188	2020-01-01
SRX6995273	ZY394 of RNA-Seq 15DPA fiber	66.2	82.4	0	0.2	0.5	61.3	60.4	0.1	0.4	0.6	leaf	X1	--	--	PRJNA433615	37591831	0.8187	2020-01-01
SRX6995277	ZY398 of RNA-Seq 15DPA fiber	68.3	77.1	0	0	0.8	63	64.3	0.1	0.2	0.7	leaf	X1	--	--	PRJNA433615	49202913	0.8187	2020-01-01
SRX8604876	SfZRI015-L3	43.4	83.2	0	33.6	16.1	58.5	59.6	0	36.9	16.1	leaf	ZRI015	--	--	PRJNA634606	72935750	0.8185	2021-01-22
SRX10081357	p29	7.5	4.6	0.1	0	1.3	22	1	0	2.8	1.5	leaf	Junmian1	--	--	PRJNA699338	25994174	0.8184	2021-03-05
SRX10081374	p44	14.6	6.1	0	0.2	0.2	23.5	1	0	0.1	0.1	leaf	Dongting1	--	--	PRJNA699338	22260844	0.8184	2021-03-05
SRX6995283	ZY408 of RNA-Seq 15DPA fiber	65.4	79.6	0	0.4	0.1	58.3	51.8	0	0.7	1.4	leaf	X1	--	--	PRJNA433615	37157483	0.8184	2020-01-01
SRX5665693	LongDayLeaf2_TX2094_replicate3	65.8	2.7	0	0.1	10.2	65.9	2.2	0	0.5	18.4	leaf	TX2094	--	--	PRJNA529417	29105597	0.8183	2020-01-01
SRX6995234	ZY309 of RNA-Seq 15DPA fiber	69	86.6	0	0	0.5	64.8	69.9	0.1	0.1	1	leaf	X1	--	--	PRJNA433615	33688138	0.818	2020-01-01
SRX6995202	ZY218 of RNA-Seq 15DPA fiber	68.5	82	0	0	0.4	61.3	61.3	0	0.3	1.5	leaf	X1	--	--	PRJNA433615	36955040	0.8177	2020-01-01
SRX6995225	ZY288 of RNA-Seq 15DPA fiber	65	82.4	0.1	0.7	0.6	56.5	62.8	0	0.4	1.8	leaf	X1	--	--	PRJNA433615	37612435	0.8177	2020-01-01
SRX5665527	LongDayLeaf7_Cascot_replicate1	43.8	23.6	0	0.9	20.5	47.6	11.6	0	2.1	15.7	leaf	Cascot	--	--	PRJNA529417	13687993	0.8173	2020-01-01
SRX5665494	ShortDayLeaf7_Maxxa_replicate3	45.4	3.9	0.2	0.4	9.5	45.4	3.2	0	0.3	10.8	leaf	Maxxa	--	--	PRJNA529417	10915367	0.8173	2020-01-01
SRX10081375	p45	14.3	2.1	0.1	0.2	3.8	24.9	0.2	0	11.7	2	leaf	DPL15	--	--	PRJNA699338	25294297	0.8172	2021-03-05
SRX6995304	ZY458 of RNA-Seq 15DPA fiber	67	78.7	0.1	0.1	0.2	62	66.5	0.1	0.4	1.8	leaf	X1	--	--	PRJNA433615	45237561	0.8172	2020-01-01
SRX7665949	GSM4293459	50.7	12.4	0	1.6	2.5	59.1	9	0	1.7	5.9	leaf	SJ48-DT-8	--	--	PRJNA604570	22697350	0.8166	2020-02-20
SRX5665688	ShortDayLeaf2_Cascot_replicate2	74.9	14.2	0	1.7	6.3	69.6	7.6	0	1.6	9.2	leaf	Cascot	--	--	PRJNA529417	24211592	0.8165	2020-01-01
SRX5665629	LongDayLeaf2_Maxxa_replicate3	63.2	17.2	0.1	3.2	12	60.1	19.4	0	1.9	17.7	leaf	Maxxa	--	--	PRJNA529417	24502027	0.816	2020-01-01
SRX5665478	LongDayLeaf7_TXMX_replicate4_NF	43.6	6.7	0	0.7	6.1	62.2	6.3	0	1.2	8.2	leaf	TX2094 x Maxxa	--	--	PRJNA529417	11632289	0.8159	2020-01-01
SRX5665548	LongDayLeaf7_Maxxa_replicate2	53.8	16.4	0.1	0.4	4.4	67.4	19.9	0	0.5	8.5	leaf	Maxxa	--	--	PRJNA529417	10796123	0.8158	2020-01-01
SRX5665686	ShortDayLeaf5_TXMX_replicate5	98.1	10.7	0	0.9	3.9	92.2	6.3	0	0.1	5.3	leaf	TX2094 x Maxxa	--	--	PRJNA529417	12350779	0.8155	2020-01-01
SRX9113673	TRL0-1	83.3	24.4	0	1.6	17.8	87.5	37.2	0	1.7	22.2	leaf	MR-85	--	control	PRJNA663204	24191435	0.8154	2021-10-08
SRX6995345	J31 of RNA-Seq 15DPA fiber	64	75.2	0	0.1	0.6	57.6	61.5	0	0.7	2	leaf	X1	--	--	PRJNA433615	40299573	0.8152	2020-01-01
SRX6995275	J21 of RNA-Seq 15DPA fiber	56.6	68.3	0	0.2	0.5	52.8	57.6	0.1	0.8	2.1	leaf	X1	--	--	PRJNA433615	56110654	0.8148	2020-01-01
SRX6995309	J26 of RNA-Seq 15DPA fiber	58.9	70.4	0.1	0.3	0.1	58.2	60.2	0.2	0.7	0.4	leaf	X1	--	--	PRJNA433615	37305852	0.8147	2020-01-01
SRX5665680	ShortDayLeaf2_TX2094_replicate1	77.7	21	0	1.1	13.5	61.5	18.5	0	1.2	16.3	leaf	TX2094	--	--	PRJNA529417	21720784	0.8147	2020-01-01
SRX6995356	J42 of RNA-Seq 15DPA fiber	67.6	79.6	0.1	0.1	0.3	62.2	61.1	0	0.4	1.3	leaf	X1	--	--	PRJNA433615	37326996	0.8146	2020-01-01
SRX8604874	SfZRI015-L1	45.2	88.4	0	37	17	58	62	0	41.8	16.7	leaf	ZRI015	--	--	PRJNA634606	69930632	0.8146	2021-01-22
SRX5665457	LongDayLeaf9_Maxxa_replicate2	54.3	23.9	0	0.6	3.1	67	19.6	0	0.5	4	leaf	Maxxa	--	--	PRJNA529417	12997416	0.8143	2020-01-01
SRX5665414	LongDayLeaf9_TXMX_replicate2_NF	52.9	3.1	0	0.1	1.1	77	9	0	0.1	2.2	leaf	Maxxa x TX2094	--	--	PRJNA529417	12167925	0.8141	2020-01-01
SRX6995274	ZY396 of RNA-Seq 15DPA fiber	66.6	91.4	0	0	0.4	58.9	70.2	0.1	0	0.7	leaf	X1	--	--	PRJNA433615	37045732	0.813	2020-01-01
SRX5665436	ShortDayLeaf5_TX2094_replicate1	93.2	10	0	0.2	3.7	92.2	7.3	0	0.9	6.7	leaf	TX2094	--	--	PRJNA529417	9800170	0.8129	2020-01-01
SRX5665674	ShortDayLeaf2_Maxxa_replicate2	65.1	24.5	0	3.5	15.8	60.8	21.4	0	1.5	21.2	leaf	Maxxa	--	--	PRJNA529417	22149028	0.8128	2020-01-01
SRX6995292	ZY428 of RNA-Seq 15DPA fiber	66.9	74.3	0	0.2	0.3	61.5	58.6	0.7	0.3	1.3	leaf	X1	--	--	PRJNA433615	46017851	0.8128	2020-01-01
SRX1432402	Li1 mutant leaf tissue repeat 2	26.5	15.2	0.1	0.9	8.3	40.6	11.5	0	1.3	8.9	leaf	Li1	Li1 mutant	--	PRJNA301536	21107116	0.8126	2016-11-12
SRX6995325	ZY6 of RNA-Seq 15DPA fiber	66.4	79.5	0	0	0.3	58.8	57.8	0.1	0.6	0.9	leaf	X1	--	--	PRJNA433615	44608902	0.8123	2020-01-01
SRX6995341	ZY95 of RNA-Seq 15DPA fiber	70.9	83.3	0	0	0.2	58.3	63.7	0.1	0.1	1	leaf	X1	--	--	PRJNA433615	50373582	0.8122	2020-01-01
SRX5665444	ShortDayLeaf5_TXMX_replicate3	102.5	12.1	0	0	3.5	96.2	9.3	0	0.3	6	leaf	Maxxa x TX2094	--	--	PRJNA529417	9856935	0.812	2020-01-01
SRX6995349	J33 of RNA-Seq 15DPA fiber	68.9	82.6	0.1	0	0.1	64.4	63.5	0	0.2	0.6	leaf	X1	--	--	PRJNA433615	34280350	0.8114	2020-01-01
SRX5665504	ShortDayLeaf5_Maxxa_replicate3	71.6	6.4	0	0.1	5	68.7	11.3	0	0	7.9	leaf	Maxxa	--	--	PRJNA529417	9861108	0.8114	2020-01-01
SRX6995373	J59 of RNA-Seq 15DPA fiber	60.2	71.9	0	0.1	0.6	57.9	60.1	0.1	0.7	1.6	leaf	X1	--	--	PRJNA433615	43599180	0.811	2020-01-01
SRX8604839	LfJ02-508-L3	35.2	82.3	0	30.9	15.3	52.6	43.5	0	28.9	16.2	leaf	J02-508	--	--	PRJNA634606	63326060	0.8105	2021-01-22
SRX5665437	ShortDayLeaf5_TXMX_replicate2	97.3	7.7	0	0.3	2.9	103.5	8.3	0	0.1	4.6	leaf	Maxxa x TX2094	--	--	PRJNA529417	10293944	0.8102	2020-01-01
SRX5665719	LongDayLeaf9_TX2094_replicate2_NF	67	8.9	0	1.1	0.6	73.4	22.1	0	0.4	1.4	leaf	TX2094	--	--	PRJNA529417	14295013	0.8098	2020-01-01
SRX5665672	ShortDayLeaf2_K101_replicate3	62	10.3	0.1	0.1	7.4	78.2	8	0	0.3	13.5	leaf	K101	--	--	PRJNA529417	28823023	0.8098	2020-01-01
SRX5665490	LongDayLeaf2_Cascot_replicate3	66.1	17.3	0	2.7	11.2	60.4	10.1	0	2.1	15.5	leaf	Cascot	--	--	PRJNA529417	29699987	0.8097	2020-01-01
SRX6995227	ZY294 of RNA-Seq 15DPA fiber	66	82.4	0	0.2	0.3	60.2	61.1	0	0.7	1.4	leaf	X1	--	--	PRJNA433615	34565902	0.8094	2020-01-01
SRX5665525	LongDayLeaf7_Cascot_replicate2	51.6	23.3	0	2	12.3	63.2	9.9	0	2.3	11.7	leaf	Cascot	--	--	PRJNA529417	14645836	0.8091	2020-01-01
SRX10081366	p37	16	4.2	0	0.2	0.3	19.4	0.5	0	0.6	0.1	leaf	Simian3	--	--	PRJNA699338	25038609	0.8091	2021-03-05
SRX5665567	LongDayLeaf7_TX2094_replicate2_NF	53.7	29.1	0	0.8	5	55.7	21	0	1.2	7.3	leaf	TX2094	--	--	PRJNA529417	29662062	0.8089	2020-01-01
SRX8604838	LfJ02-508-L2	32.4	74.1	0	28.9	13.9	49.6	40	0	27.8	14.6	leaf	J02-508	--	--	PRJNA634606	72013813	0.8088	2021-01-22
SRX5665713	ShortDayLeaf7_Maxxa_replicate1	45.4	12.4	0	1.1	33.7	46.4	7.5	0	0.7	38.1	leaf	Maxxa	--	--	PRJNA529417	10779517	0.8087	2020-01-01
SRX6995236	ZY31 of RNA-Seq 15DPA fiber	65.9	74.8	0.1	0.1	0	60.2	62.6	0	0.2	0.3	leaf	X1	--	--	PRJNA433615	39842107	0.8087	2020-01-01
SRX8604837	LfJ02-508-L1	34.3	73.9	0	28.2	14.9	49.5	41.2	0	28.7	14.2	leaf	J02-508	--	--	PRJNA634606	74774516	0.8085	2021-01-22
SRX6995241	ZY323 of RNA-Seq 15DPA fiber	66	79.7	0	0.3	0.2	65	59.8	0.1	0.3	1.5	leaf	X1	--	--	PRJNA433615	37382029	0.8079	2020-01-01
SRX4526381	mock-2	48.6	3.3	0	0.5	8.8	62.3	0.5	0	1	19.5	leaf	TM-1	--	control	PRJNA482027	45896654	0.8069	2020-11-18
SRX6995363	J48 of RNA-Seq 15DPA fiber	64.4	80.2	0.1	0.1	0.4	60.8	59.6	0.1	0.8	1	leaf	X1	--	--	PRJNA433615	45889764	0.8063	2020-01-01
SRX5665439	ShortDayLeaf5_TX2095_replicate3	73.1	9.5	0	0.8	4.2	74.3	5.7	0	0.7	3.8	leaf	TX2095	--	--	PRJNA529417	16700276	0.8062	2020-01-01
SRX6995381	Gb379 of RNA-Seq 15DPA fiber	11.4	79.2	0.2	0.1	0	50.8	48	0	0.1	0.2	leaf	X1	--	--	PRJNA433615	37031892	0.8061	2020-01-01
SRX5665476	LongDayLeaf7_TXMX_replicate6	36.9	13.5	0.1	0.5	4.3	50.1	8.8	0	0.7	7.3	leaf	TX2094 x Maxxa	--	--	PRJNA529417	11882700	0.805	2020-01-01
SRX5665438	ShortDayLeaf5_TXMX_replicate1	101.8	6.7	0	0.1	3.2	97	3.4	0	0.1	4.6	leaf	Maxxa x TX2094	--	--	PRJNA529417	10141977	0.805	2020-01-01
SRX6075117	Gh-YD-3	16.4	5.4	0.1	2.8	17.2	23	2	0	1.1	23.4	leaf	YlDGAT2 cotton	--	--	PRJNA546112	22027474	0.8049	2019-06-16
SRX6995302	ZY45 of RNA-Seq 15DPA fiber	65	70.5	0	0.2	0.5	59.8	52.1	0	0.3	5.5	leaf	X1	--	--	PRJNA433615	43272354	0.8049	2020-01-01
SRX6995327	ZY66 of RNA-Seq 15DPA fiber	63.8	79.2	0.1	0.1	0.5	62.7	61.8	0	0.1	0.6	leaf	X1	--	--	PRJNA433615	36921945	0.8046	2020-01-01
SRX2066339	control	1.1	5.7	0.1	0.8	8.3	56.2	1.2	0	0.6	15	leaf	--	wild type	--	PRJNA339421	57696352	0.8039	2016-09-13
SRX5665433	ShortDayLeaf5_TX2095_replicate1	82.7	26.8	0	1	6.6	82.5	23.7	0	0.5	9.5	leaf	TX2095	--	--	PRJNA529417	14277985	0.8034	2020-01-01
SRX10081368	p39	14.5	3.2	0	0.3	0.6	20.3	1	0	0.2	0.3	leaf	ZMS12	--	--	PRJNA699338	22205865	0.8033	2021-03-05
SRX5665397	LongDayLeaf9_TX2094_replicate3_NF	46.5	6.7	0	0.6	2	59.1	11.5	0	0.4	3	leaf	TX2094	--	--	PRJNA529417	16030180	0.8032	2020-01-01
SRX5665601	ShortDayLeaf7_TX2095_replicate1	47.4	5.5	0	0.3	4.2	52	10.3	0	0	7.2	leaf	TX2095	--	--	PRJNA529417	10951482	0.8027	2020-01-01
SRX10081354	p26	12.9	8.5	0	0.2	0.3	26.3	0.9	0	0.3	0.3	leaf	Dongting1	--	--	PRJNA699338	21290060	0.8026	2021-03-05
SRX5665443	ShortDayLeaf5_TXMX_replicate4	112.2	9.8	0	0.3	2.4	106	12.6	0	0.4	5.7	leaf	TX2094 x Maxxa	--	--	PRJNA529417	15411763	0.8025	2020-01-01
SRX6995394	ZY105 of RNA-Seq 15DPA fiber	70.1	80.5	0	0.2	0.3	59.5	65.5	0.1	0.3	1.5	leaf	X1	--	--	PRJNA433615	41927802	0.8024	2020-01-01
SRX5665597	ShortDayLeaf7_TXMX_replicate2	59.1	4.7	0	0.2	2	60.6	2.8	0	0	2.4	leaf	Maxxa x TX2094	--	--	PRJNA529417	15077691	0.8022	2020-01-01
SRX8288130	GSM4521420	17.9	1.4	0	0.8	2.4	46.1	0	0	0.2	7.3	leaf	Z98-15	Z98-15	--	PRJNA630998	25887449	0.8019	2020-05-08
SRX10081358	p30	16.1	5.3	0	0.1	0.2	25.2	0.9	0	0.5	0.3	leaf	ZMS12	--	--	PRJNA699338	26203679	0.8014	2021-03-05
SRX5665650	ShortDayLeaf7_TXMX_replicate6	66.1	3.1	0	0	1.7	55.5	2.3	0	1.1	3.4	leaf	TX2094 x Maxxa	--	--	PRJNA529417	11542469	0.8012	2020-01-01
SRX6995315	ZY50 of RNA-Seq 15DPA fiber	72.1	83	0.1	0.1	0.5	59.9	64.7	0.1	0.3	1.7	leaf	X1	--	--	PRJNA433615	37541275	0.8011	2020-01-01
SRX5665440	ShortDayLeaf5_TX2095_replicate2	79.7	10.3	0	0.8	4.2	77.8	7.8	0	0.3	5.7	leaf	TX2095	--	--	PRJNA529417	10933856	0.8008	2020-01-01
SRX4526380	mock-3	39.5	3.9	0	0.6	9.2	53.5	0.5	0	0.2	17.9	leaf	TM-1	--	control	PRJNA482027	48068994	0.8008	2020-11-18
SRX6995404	ZY123 of RNA-Seq 15DPA fiber	72.7	90.4	0	0	0.4	62.9	64.3	0	0.1	1.5	leaf	X1	--	--	PRJNA433615	39444792	0.8005	2020-01-01
SRX6995272	ZY389 of RNA-Seq 15DPA fiber	75.8	83.9	0	0.1	0.2	66.5	61.4	0	0.1	1.1	leaf	X1	--	--	PRJNA433615	39050204	0.8005	2020-01-01
SRX5665432	LongDayLeaf7_TX2094_replicate3_NF	52.2	9.8	0	0.3	21.2	52.4	6.5	0	1	21.7	leaf	TX2094	--	--	PRJNA529417	15269619	0.8002	2020-01-01
SRX5665718	LongDayLeaf9_TX2094_replicate1_NF	59.3	4.9	0.1	0.4	2.7	63	7.3	0	0.5	3.6	leaf	TX2094	--	--	PRJNA529417	12466212	0.7997	2020-01-01
SRX6995348	F6 of RNA-Seq 15DPA fiber	53.5	64.8	0.1	0	0.6	50.2	45.4	0	0.5	1	leaf	X1	--	--	PRJNA433615	47462354	0.7996	2020-01-01
SRX5665493	LongDayLeaf2_Cascot_replicate1	69.1	25.4	0	4.6	11.8	64.6	13.9	0	3.9	14.5	leaf	Cascot	--	--	PRJNA529417	22927134	0.7993	2020-01-01
SRX5665603	ShortDayLeaf7_TX2094_replicate2	47.8	12.4	0	0.5	6.7	61.3	12.6	0	0.2	8.4	leaf	TX2094	--	--	PRJNA529417	10960395	0.7993	2020-01-01
SRX5665692	LongDayLeaf2_TX2095_replicate1	78.6	22.6	0	0.7	11.3	71.6	23.9	0	0.6	17.6	leaf	TX2095	--	--	PRJNA529417	17856755	0.7987	2020-01-01
SRX6995262	ZY367 of RNA-Seq 15DPA fiber	60.7	71.4	0	0.2	0.5	56.6	57	0	0.6	2	leaf	X1	--	--	PRJNA433615	51018702	0.7987	2020-01-01
SRX6995181	ZY173 of RNA-Seq 15DPA fiber	70.2	75.3	0.1	0.1	0.2	64	67.5	0.1	0.5	1.2	leaf	X1	--	--	PRJNA433615	36685665	0.7986	2020-01-01
SRX4526382	mock-1	43.3	4.3	0	0.4	7.6	57.2	0.4	0	0.4	17.5	leaf	TM-1	--	control	PRJNA482027	51119251	0.7983	2020-11-18
SRX5665434	ShortDayLeaf5_TX2094_replicate3	82.2	9.4	0.1	1.1	4.5	82.5	11.5	0	0.7	6.1	leaf	TX2094	--	--	PRJNA529417	10911941	0.798	2020-01-01
SRX5665435	ShortDayLeaf5_TX2094_replicate2	77.2	16.2	0	1.1	6.8	77.2	8.1	0	1.1	9.3	leaf	TX2094	--	--	PRJNA529417	9890377	0.7969	2020-01-01
SRX6995364	J49 of RNA-Seq 15DPA fiber	67	82.4	0	0.2	0.2	62.6	67.6	0.1	0.2	0.8	leaf	X1	--	--	PRJNA433615	36881072	0.7966	2020-01-01
SRX6995398	ZY11 of RNA-Seq 15DPA fiber	66.5	73.3	0	0.3	0.4	56.3	58.4	0.6	0.9	1.7	leaf	X1	--	--	PRJNA433615	43410952	0.7964	2020-01-01
SRX5665609	ShortDayLeaf7_TXMX_replicate4	55.5	17	0	0	4	54.2	12.9	0	0.4	3.7	leaf	TX2094 x Maxxa	--	--	PRJNA529417	12928707	0.7962	2020-01-01
SRX5665604	ShortDayLeaf7_TX2094_replicate3	63.8	5	0.1	0.4	3.1	53.7	4.8	0	0.3	3.1	leaf	TX2094	--	--	PRJNA529417	10850151	0.796	2020-01-01
SRX8288128	GSM4521418	20.8	1.4	0	0.6	3.8	51.3	0.2	0	0.5	7.1	leaf	Z98-15	Z98-15	--	PRJNA630998	18108637	0.7956	2020-05-08
SRX5665416	LongDayLeaf9_TXMX_replicate4_NF	36.4	4	0	0.7	1.8	59.9	0.2	0	0.5	3.1	leaf	TX2094 x Maxxa	--	--	PRJNA529417	13831146	0.7952	2020-01-01
SRX1432405	wild type leaf tissue repeat 2	45.8	2.2	0.3	0.1	7.8	50.6	2.2	0	0	9.1	leaf	Wild type	wild type	--	PRJNA301536	16644227	0.7944	2016-11-12
SRX5665492	LongDayLeaf7_Cascot_replicate3	59.9	4.3	0	0.2	8.1	59.3	0.8	0	1.4	6.4	leaf	Cascot	--	--	PRJNA529417	10731395	0.7943	2020-01-01
SRX710533	GSM1513581	42.2	19.4	0	2.1	9.6	81.8	11.3	0	4.2	13.9	leaf	--	--	--	PRJNA262139	18568462	0.794	2016-01-22
SRX5665621	LongDayLeaf7_TX2095_replicate3_NF	50	12.5	0	0.5	15.9	48.2	7.4	0	0	18.6	leaf	TX2095	--	--	PRJNA529417	12936043	0.7936	2020-01-01
SRX5665571	ShortDayLeaf5_Cascot_replicate1	97.1	3.9	0	0.2	8.2	96.3	4.8	0	0.3	12.3	leaf	Cascot	--	--	PRJNA529417	9568005	0.7936	2020-01-01
SRX5665598	ShortDayLeaf7_TXMX_replicate3	11.1	34.4	0	0.3	9	53.3	24.5	0	2.5	7.3	leaf	Maxxa x TX2094	--	--	PRJNA529417	13933758	0.7931	2020-01-01
SRX221167	Transcriptome sequence	47.1	57.6	0	15.2	25.1	38.1	48.9	0	16.7	17.8	leaf	CCRI 36	--	--	PRJNA188270	52165726	0.7931	2015-07-22
SRX5665710	ShortDayLeaf7_Cascot_replicate1	35.9	23.3	0	1.4	18.7	68.8	20.6	0	1.9	19.8	leaf	Cascot	--	--	PRJNA529417	11841715	0.793	2020-01-01
SRX8288120	GSM4521410	20.4	1.6	0.1	0.5	3.5	51.1	0	0	0	6	leaf	SJ48	SJ48	--	PRJNA630998	17657852	0.7924	2020-05-08
SRX6995279	ZY402 of RNA-Seq 15DPA fiber	73	74.9	0.1	0.2	0.4	65.1	55.2	0.2	0.2	0.6	leaf	X1	--	--	PRJNA433615	36767750	0.7922	2020-01-01
SRX5665605	ShortDayLeaf2_TX2095_replicate1	70.1	13.1	0	0.4	8.8	63	17.8	0	0	14.2	leaf	TX2095	--	--	PRJNA529417	22431154	0.7921	2020-01-01
SRX797901	TM-1 leaf	87.1	2.8	0	0.5	0.9	77.5	11.3	0	0.3	3	leaf	TM-1	--	--	PRJNA248163	11436472	0.7918	2015-03-16
SRX5665398	LongDayLeaf9_TX2095_replicate1_NF	54.6	11.8	0	0	5.2	61.7	29.7	0	0.2	4.7	leaf	TX2095	--	--	PRJNA529417	14143829	0.7912	2020-01-01
SRX8288129	GSM4521419	17.1	1.3	0	0.5	2.3	45.3	0.2	0	0.3	6.5	leaf	Z98-15	Z98-15	--	PRJNA630998	17551271	0.7902	2020-05-08
SRX5665429	LongDayLeaf7_TX2094_replicate1_NF	63.4	5.8	0	1.2	12.3	57.2	4.7	0.1	4.2	11.2	leaf	TX2094	--	--	PRJNA529417	13707097	0.7898	2020-01-01
SRX5665467	ShortDayLeaf7_TX2094_replicate1	69.9	20.8	0	0.1	8.7	51.7	12.1	0	0.3	8.7	leaf	TX2094	--	--	PRJNA529417	10740274	0.7887	2020-01-01
SRX6995379	J66 of RNA-Seq 15DPA fiber	66.3	86.1	0	0.1	0.3	59.3	60.2	0.2	0.5	1.4	leaf	X1	--	--	PRJNA433615	36937058	0.7881	2020-01-01
SRX5665470	ShortDayLeaf2_TX2094_replicate2	87.9	13.7	0.1	1.2	3.9	73.7	10.6	0	1.5	6	leaf	TX2094	--	--	PRJNA529417	19165897	0.7873	2020-01-01
SRX5665465	ShortDayLeaf2_TX2095_replicate3	73	23.3	0	0.6	10.3	72.8	19.1	0	0.2	15	leaf	TX2095	--	--	PRJNA529417	20863642	0.7867	2020-01-01
SRX8288121	GSM4521411	18.1	2	0.1	0.3	3.1	40.7	0.1	0	0.4	5.8	leaf	SJ48	SJ48	--	PRJNA630998	25708824	0.7866	2020-05-08
SRX8288146	GSM4521436	14.5	1.5	0	0.3	1.8	40.1	0.1	0	0	6.1	leaf	DT-8	DT-8	--	PRJNA630998	19766227	0.7856	2020-05-08
SRX8288147	GSM4521437	13.6	1.9	0	0.3	2.6	39.3	0.2	0	0.3	5.4	leaf	DT-8	DT-8	--	PRJNA630998	22461453	0.7854	2020-05-08
SRX5665716	LongDayLeaf9_TX2095_replicate3_NF	64.2	8.1	0.1	0.1	3.5	57.2	16.7	0	0	5.3	leaf	TX2095	--	--	PRJNA529417	15214447	0.7853	2020-01-01
SRX10081364	p35	17.1	2.6	0	0.2	0.2	21.8	0.3	0	0.1	0.3	leaf	Dongting1	--	--	PRJNA699338	26584013	0.7852	2021-03-05
SRX7665954	GSM4293464	65.2	14.7	0	1.1	1.9	68.6	16.2	0	2	5.4	leaf	SJ48-851-2	--	--	PRJNA604570	23738368	0.784	2020-02-20
SRX6995247	ZY331 of RNA-Seq 15DPA fiber	62.8	75.7	0	0.2	0.5	56.2	58.3	0	0.4	1	leaf	X1	--	--	PRJNA433615	48256308	0.784	2020-01-01
SRX8288148	GSM4521438	14.9	1.7	0	0.1	2.1	43.3	0.2	0	0.1	5.1	leaf	DT-8	DT-8	--	PRJNA630998	18177524	0.7829	2020-05-08
SRX5665687	ShortDayLeaf5_TXMX_replicate6	111.3	6.5	0	0.2	3.3	107	2.9	0	0.7	7.6	leaf	TX2094 x Maxxa	--	--	PRJNA529417	12448114	0.782	2020-01-01
SRX5665599	ShortDayLeaf7_TX2095_replicate3	43.7	17.8	0	0.5	7.7	52.2	14.3	0	0.3	8.8	leaf	TX2095	--	--	PRJNA529417	10855673	0.7809	2020-01-01
SRX5665508	LongDayLeaf7_TX2095_replicate1_NF	50.8	9.8	0	0	16.5	54.9	9.2	0	0	23.8	leaf	TX2095	--	--	PRJNA529417	15183716	0.7795	2020-01-01
SRX8288156	GSM4521446	15.3	0.6	0.1	0.6	2.1	41.9	0	0	0.3	4.7	leaf	SJ48x98-15	SJ48x98-15	--	PRJNA630998	19580912	0.7795	2020-05-08
SRX5665626	ShortDayLeaf2_TX2094_replicate3	74.5	14.4	0	0.9	6.1	65.7	14.2	0	1.5	6.9	leaf	TX2094	--	--	PRJNA529417	22423618	0.7789	2020-01-01
SRX6995296	ZY441 of RNA-Seq 15DPA fiber	64	72.9	0.1	0.2	0.3	58.1	60	0	0.7	1	leaf	X1	--	--	PRJNA433615	46154323	0.7783	2020-01-01
SRX5665568	ShortDayLeaf2_TX2095_replicate2	75.8	10	0	0.2	7.4	68.6	17	0	0	13.5	leaf	TX2095	--	--	PRJNA529417	21850369	0.7776	2020-01-01
SRX710534	GSM1513582	40.7	17.3	0	2.1	9.3	81	9.4	0	3.3	11.8	leaf	--	--	--	PRJNA262139	19341992	0.7773	2016-01-22
SRX8288138	GSM4521428	13.6	1.2	0.1	0.1	1.1	43.1	0.3	0	0.1	4.1	leaf	851-2	851-2	--	PRJNA630998	17689315	0.7769	2020-05-08
SRX8288119	GSM4521409	13.9	1.4	0.1	0.4	4.2	34.9	0	0	0	5.2	leaf	SJ48	SJ48	--	PRJNA630998	19551860	0.7766	2020-05-08
SRX10081353	p25	16.2	2.8	0	0.1	3.1	24.6	0.2	0	6.3	1.2	leaf	Xuzhou1818	--	--	PRJNA699338	21736359	0.7762	2021-03-05
SRX5665602	ShortDayLeaf7_TX2095_replicate2	12.5	28.2	0.2	0	5.9	62	26.7	0	0.6	5.4	leaf	TX2095	--	--	PRJNA529417	9786821	0.7752	2020-01-01
SRX8288175	GSM4521465	16.4	1	0	0.4	1.6	43.2	0	0	0.5	4.4	leaf	SJ48x51-2	SJ48x51-2	--	PRJNA630998	21745149	0.7742	2020-05-08
SRX8288137	GSM4521427	15.9	1.8	0	0.5	1.1	38.5	0	0	0	5.3	leaf	851-2	851-2	--	PRJNA630998	19793767	0.7708	2020-05-08
SRX8288165	GSM4521455	17.6	0.7	0.1	0.2	1.7	42.9	0	0	0	4.4	leaf	SJ48xT-8	SJ48xT-8	--	PRJNA630998	24119978	0.7698	2020-05-08
SRX2066347	PPC8 (RNAi)	1.2	5	0	0.8	6	51.5	0.4	0	0.5	12.7	leaf	--	PPC8 (RNAi)	--	PRJNA339421	49072726	0.7691	2016-09-13
SRX8288166	GSM4521456	16.8	1.7	0	0.2	2.3	42.4	0	0	0	3.8	leaf	SJ48xT-8	SJ48xT-8	--	PRJNA630998	19071760	0.7688	2020-05-08
SRX8288155	GSM4521445	11.5	1	0	0.4	2.1	41.8	0.1	0	0.2	4.3	leaf	SJ48x98-15	SJ48x98-15	--	PRJNA630998	19015871	0.7675	2020-05-08
SRX10207082	virescent mutant Sumian 22 (VS22)	9.8	1.6	0	0.4	4.8	28	0	0	0.3	10.2	leaf	Sumian 22	virescent mutant	--	PRJNA705308	24463627	0.7673	2021-03-02
SRX5056520	T20_CK_LMY-24	77.6	8.8	0	2.6	1.5	54.2	7.9	0	1.4	3.4	leaf	T20_CK_LMY-24	--	--	PRJNA506317	24450643	0.767	2019-12-01
SRX8288139	GSM4521429	17.8	1.2	0.1	0.3	1.3	48.6	0.3	0	0.2	4.4	leaf	851-2	851-2	--	PRJNA630998	22413548	0.7668	2020-05-08
SRX8288164	GSM4521454	19.2	1.5	0.4	0.3	3.7	44.3	0	0	0	6.7	leaf	SJ48xT-8	SJ48xT-8	--	PRJNA630998	26140678	0.7656	2020-05-08
SRX8288173	GSM4521463	13.4	0.8	0.1	0.2	1.7	40.3	0	0	0.6	4.4	leaf	SJ48x51-2	SJ48x51-2	--	PRJNA630998	18602709	0.7655	2020-05-08
SRX5665711	ShortDayLeaf7_Cascot_replicate2	41.9	11.5	0	0	14.9	59.5	11.3	0	0	17	leaf	Cascot	--	--	PRJNA529417	11398407	0.7649	2020-01-01
SRX748411	TM-1_VIGS_bioreplicate2	66.1	18.4	0	2.6	6.6	81.3	10.6	0	1.6	13.5	leaf	TM-1	--	--	PRJNA265955	15124943	0.7643	2016-01-21
SRX8288174	GSM4521464	15.5	1.3	0.1	0	1.8	40.7	0.3	0	0.1	4.8	leaf	SJ48x51-2	SJ48x51-2	--	PRJNA630998	26085549	0.764	2020-05-08
SRX8288157	GSM4521447	13.7	1.4	0.1	0.9	1.9	40.5	0.3	0	0.3	4.8	leaf	SJ48x98-15	SJ48x98-15	--	PRJNA630998	22644457	0.7633	2020-05-08
SRX5665689	ShortDayLeaf2_Cascot_replicate1	20.5	14.3	0.1	0.3	2.7	50.7	25.2	0	0.2	5.8	leaf	Cascot	--	--	PRJNA529417	26195692	0.7621	2020-01-01
SRX5056507	T03_CS-1_LMY-24	75.7	13.2	0	5.7	2.8	59.3	8.8	0	2.9	3	leaf	T03_CS-1_LMY-24	--	--	PRJNA506317	29473204	0.7613	2019-12-01
SRX5665610	ShortDayLeaf7_TXMX_replicate5	7.3	36	0	0.3	7.6	27.8	13.3	0	1	13.6	leaf	TX2094 x Maxxa	--	--	PRJNA529417	17344289	0.7587	2020-01-01
SRX10207081	virescent mutant Sumian 22 (VS22)	8.9	1	0	0.3	3.8	29.5	0	0	0.1	10.7	leaf	Sumian 22	virescent mutant	--	PRJNA705308	26915423	0.7569	2021-03-02
SRX5056519	T19_CK_LMY-24	76.8	16.7	0	5.7	2	53.6	13.7	0	3	3.9	leaf	T19_CK_LMY-24	--	--	PRJNA506317	22104112	0.7567	2019-12-01
SRX10081350	p22	15.5	3.6	0	0.2	0.2	21.6	0.9	0	0.3	0.2	leaf	Xinluzao1	--	--	PRJNA699338	27279966	0.752	2021-03-05
SRX4548009	N1 of CSSLs	62.5	80.3	0.1	0.1	0	66.6	74.2	0	0.2	0.4	leaf	X6	--	--	PRJNA433615	26176885	0.7507	2018-08-16
SRX10133673	GSM5093671	79.9	23.9	0	0.4	11.9	91.7	32.1	0	1.9	17.8	leaf	--	--	control	PRJNA703009	18869287	0.7489	2021-08-07
SRX1070717	N ck_mRNA-seq (ht)	44	18	0	0.4	4.1	60.9	38.1	0	0.6	6.6	leaf	Nan Dan Ba Di Da Hua	Nan Dan Ba Di Da Hua	control	PRJNA287839	8674289	0.7467	2016-06-30
SRX1070720	E ck_mRNA-seq (hs)	47.8	5.4	0	0	3.6	70.7	6.4	0	0.1	6.5	leaf	Earlistaple 7	Earlistaple 7	control	PRJNA287839	9847951	0.7466	2016-06-30
SRX5056505	T01_CS-1_XLZ-45	80.4	7.1	0	3.3	2.8	60.2	7.5	0.1	2.9	4	leaf	T01_CS-1_XLZ-45	--	--	PRJNA506317	22096603	0.7462	2019-12-01
SRX611305	N ck_mRNA-seq	24.7	26.6	0	1.2	6.4	46.5	29	0	1.2	6.6	leaf	Nan Dan Ba Di Da Hua	Nan Dan Ba Di Da Hua	control	PRJNA253112	9638597	0.7454	2017-06-20
SRX972032	C+-infested and C--infested cottons	20.4	10.4	0.1	0.1	4.9	48.5	19.2	0	0.4	8.2	leaf	Lu-Mian-Yan 21	--	--	PRJNA278922	26764096	0.7424	2016-03-20
SRX10133672	GSM5093670	79.4	34.2	0	0.7	11.9	93.6	31.7	0	0.9	22.1	leaf	--	--	control	PRJNA703009	20260127	0.7418	2021-08-07
SRX5665715	LongDayLeaf9_TX2095_replicate2_NF	62.3	8.1	0	0	1.7	70.7	18.9	0	0	5.8	leaf	TX2095	--	--	PRJNA529417	10998731	0.7397	2020-01-01
SRX611308	E ck_mRNA-seq	19.7	8.1	0	1.3	4	47.2	5	0	1	6.2	leaf	Earlistaple 7	Earlistaple 7	control	PRJNA253112	7516356	0.7397	2017-06-20
SRX5056508	T04_CS-1_LMY-24	77.4	6	0	4.6	3	61.4	9.6	0	1.4	8.6	leaf	T04_CS-1_LMY-24	--	--	PRJNA506317	25457241	0.7375	2019-12-01
SRX10133674	GSM5093672	81	20.6	0	0	11.2	105.3	30.1	0	0.7	17.2	leaf	--	--	control	PRJNA703009	18539764	0.7365	2021-08-07
SRX5056506	T02_CS-1_XLZ-45	78.1	8.3	0	4.4	2.7	58.9	5.9	0	2.8	3.9	leaf	T02_CS-1_XLZ-45	--	--	PRJNA506317	20536832	0.7356	2019-12-01
SRX6977492	leaves at 0 h under aphid attack	42.7	17.6	0	0.2	5.5	39.5	17.8	0	0.5	9.1	leaf	red leaf cotton	--	control	PRJNA576973	60046994	0.7237	2019-10-12
SRX972035	C+-infested and C--infested cottons	21.4	9.5	0	0.5	4.5	41.4	13.4	0	0.4	10.9	leaf	Lu-Mian-Yan 21	--	--	PRJNA278922	32018749	0.723	2016-03-20
SRX5665538	ShortDayLeaf2_Pima_replicate3	29.3	18.7	0.1	0	3.2	67.8	30.3	0	0.5	7	leaf	PimaS6	--	--	PRJNA529417	24485849	0.7213	2020-01-01
SRX10207078	wild type Sumian 22 (WS22)	10.7	2.6	0	0.3	5.9	29	0.3	0	0.2	13.4	leaf	Sumian 22	wild type	--	PRJNA705308	22935512	0.721	2021-03-02
SRX3974546	Soil grown Leaf replicate 3	10.7	5.1	0.1	0.9	3.8	29.2	0.9	0	0.9	7.7	leaf	Coker312	--	--	PRJNA450980	29646804	0.7157	2021-05-01
SRX10207080	virescent mutant Sumian 22 (VS22)	8.9	1.3	0	0.4	3.5	26.8	0.1	0	0.3	9.9	leaf	Sumian 22	virescent mutant	--	PRJNA705308	21045778	0.7121	2021-03-02
SRX5056510	T10_AS-1_XLZ-45	65.1	8.5	0.1	2.6	5	50.3	10.7	0	1.9	5.1	leaf	T10_AS-1_XLZ-45	--	--	PRJNA506317	30549773	0.7107	2019-12-01
SRX5179875	dps_0_132_1	7.6	10.8	0.1	5	3.8	17.6	2.2	0	2.2	4.1	leaf	--	--	--	PRJNA509318	68348164	0.7057	2019-01-05
SRX5056509	T09_AS-1_XLZ-45	74.6	12.2	0.1	2.7	4.7	56.4	14.9	0.1	1.8	5.2	leaf	T09_AS-1_XLZ-45	--	--	PRJNA506317	22162948	0.705	2019-12-01
SRX3974547	Soil grown Leaf replicate 2	10.6	4.7	0.1	1.2	4.1	29.6	0.6	0	1.1	9.1	leaf	Coker312	--	--	PRJNA450980	22374736	0.7046	2021-05-01
SRX972031	C+-infested and C--infested cottons	27.6	12	0.1	0.5	2.9	49.4	20	0	0.5	11.8	leaf	Lu-Mian-Yan 21	--	--	PRJNA278922	28928086	0.7045	2016-03-20
SRX8060209	salt stress 0h_3_3	53.8	31.1	0	1.1	9.5	56.7	36.6	0	2.2	10.8	leaf	--	--	control	PRJNA623201	42477128	0.7036	2020-04-14
SRX5179876	dps_0_99_1	5.9	11.8	0.4	12.5	2.7	19.3	5.9	0	6.3	2.9	leaf	--	--	--	PRJNA509318	68525010	0.7033	2019-01-05
SRX5179874	dps_0_132_2	7.7	6.8	0.2	1.2	1.8	18.1	0.3	0	0.5	2.7	leaf	--	--	--	PRJNA509318	68159108	0.7032	2019-01-05
SRX5179877	dps_0_132_3	8.1	10.3	0.2	4.9	3.3	18.2	2	0	1.8	4.3	leaf	--	--	--	PRJNA509318	68075332	0.7032	2019-01-05
SRX5179879	dps_5_132_3	6.3	8.6	0.4	3.5	1.4	19.3	0.6	0	2.1	1.3	leaf	--	--	--	PRJNA509318	70886778	0.7025	2019-01-05
SRX3974552	Soil grown Leaf replicate 1	10.2	5.9	0.1	1.1	3.6	29.9	0.8	0	1	7.6	leaf	Coker312	--	--	PRJNA450980	22420065	0.7011	2021-05-01
SRX5179871	dps_0_99_2	4.8	9.4	0.5	6.1	1.9	18.8	2	0	3.1	1.9	leaf	--	--	--	PRJNA509318	66274258	0.6996	2019-01-05
SRX972033	C+-infested and C--infested cottons	30.3	6.9	0	0.2	4.7	49.4	13.4	0	0.4	8.6	leaf	Lu-Mian-Yan 21	--	--	PRJNA278922	32216704	0.6991	2016-03-20
SRX5179873	dps_5_132_1	6.9	7.1	0.3	0.8	0.4	22.2	0.2	0	1	1.3	leaf	--	--	--	PRJNA509318	68476802	0.699	2019-01-05
SRX5179872	dps_5_132_2	7.4	7.3	0.1	1.9	0.9	19.8	0.4	0	1	1.5	leaf	--	--	--	PRJNA509318	70693900	0.6986	2019-01-05
SRX5179887	dps_10_132_1	10.3	11.4	0.2	3.2	0.7	23.8	0.8	0	1.7	1.1	leaf	--	--	--	PRJNA509318	70456106	0.6983	2019-01-05
SRX5179870	dps_0_99_3	4.7	10.1	0.5	3.9	1.4	19.8	1.7	0	1.7	1.5	leaf	--	--	--	PRJNA509318	71071210	0.6978	2019-01-05
SRX10207079	wild type Sumian 22 (WS22)	8.3	2	0	0.4	6.5	26.3	0.2	0	0.4	14.3	leaf	Sumian 22	wild type	--	PRJNA705308	24816409	0.6975	2021-03-02
SRX5179898	dps_15_99_2	13.4	4.8	15.9	0.6	0.2	26.9	0.2	13.9	0.4	0.2	leaf	--	--	--	PRJNA509318	69291454	0.694	2019-01-05
SRX5179893	dps_20_132_2	18.4	2.8	30.4	0.6	0.3	29.5	0.1	28.7	0.7	0.2	leaf	--	--	--	PRJNA509318	66796544	0.694	2019-01-05
SRX5179892	dps_20_132_1	18.1	4	29.4	0.2	0.1	28.9	0.3	27.9	0.5	0.3	leaf	--	--	--	PRJNA509318	69196208	0.6939	2019-01-05
SRX5179894	dps_20_132_3	18	4.7	28.1	0.6	0.1	27.2	0	27	0.6	0.4	leaf	--	--	--	PRJNA509318	66642888	0.6937	2019-01-05
SRX5179881	dps_10_132_3	8.9	7.4	0.3	1.8	0.2	22.4	0.1	0	1	0.9	leaf	--	--	--	PRJNA509318	69553700	0.6929	2019-01-05
SRX5179899	dps_15_99_3	13.8	4.8	19.9	0.6	0.1	26.5	0.3	18.7	0.3	0.2	leaf	--	--	--	PRJNA509318	68900022	0.6928	2019-01-05
SRX5179886	dps_10_132_2	9.3	14	0.4	5.1	0.6	22.3	0.7	0	1.8	0.8	leaf	--	--	--	PRJNA509318	71720074	0.6916	2019-01-05
SRX5056512	T12_AS-1_LMY-24	56.1	8.7	0	2.8	1.2	54.8	8.9	0	1.9	0.9	leaf	T12_AS-1_LMY-24	--	--	PRJNA506317	21659077	0.6913	2019-12-01
SRX10207077	wild type Sumian 22 (WS22)	11.9	3.2	0	0.8	6.3	26.3	0.1	0	0.7	15.1	leaf	Sumian 22	wild type	--	PRJNA705308	28820839	0.6907	2021-03-02
SRX5056513	T17_CK_XLZ-45	74.6	22.8	0	9.6	8.2	59.8	21.6	0	8.9	9.2	leaf	T17_CK_XLZ-45	--	--	PRJNA506317	22158602	0.6896	2019-12-01
SRX5056514	T18_CK_XLZ-45	66.5	28.6	0	7.3	6.1	56.6	32.4	0.1	5.9	6	leaf	T18_CK_XLZ-45	--	--	PRJNA506317	25514837	0.6893	2019-12-01
SRX972034	C+-infested and C--infested cottons	32.9	9.1	0	0.1	4.2	51.9	19.8	0	0.9	10.1	leaf	Lu-Mian-Yan 21	--	--	PRJNA278922	30212315	0.6884	2016-03-20
SRX5179882	dps_10_99_3	11.8	7.2	0.1	1.2	0.2	25	0	0	0.8	0.4	leaf	--	--	--	PRJNA509318	72337182	0.6872	2019-01-05
SRX5179889	dps_15_132_1	13	5.9	0.6	0.7	0.1	24.5	0.1	0.5	0.4	0.4	leaf	--	--	--	PRJNA509318	71418926	0.6866	2019-01-05
SRX10766394	G.hirsutum3	51.6	17.5	0	1.8	11.9	54.8	14.7	0	2.1	23.4	leaf	TM1	--	--	PRJNA726938	61095952	0.6854	2021-05-04
SRX5179888	dps_15_132_2	12.3	6.6	0.1	0.9	0.1	23.3	0.3	0	0.5	0.4	leaf	--	--	--	PRJNA509318	73997038	0.6853	2019-01-05
SRX5179883	dps_10_99_2	9.9	5.5	0.1	1	0.4	23.5	0.2	0	0.4	0.8	leaf	--	--	--	PRJNA509318	71958680	0.6845	2019-01-05
SRX5179896	dps_15_132_3	13.5	6.6	0.1	0.7	0.3	24.7	0.3	0	0.7	0.2	leaf	--	--	--	PRJNA509318	69282488	0.6845	2019-01-05
SRX5179897	dps_15_99_1	16.8	3.6	19.8	0.7	0.1	28.3	0.1	17.2	0.2	0.3	leaf	--	--	--	PRJNA509318	67346610	0.6838	2019-01-05
SRX5179885	dps_5_99_2	7	4.4	0	0.6	0.2	23.8	0	0	0.6	0.9	leaf	--	--	--	PRJNA509318	69791852	0.683	2019-01-05
SRX5056511	T11_AS-1_LMY-24	72.9	8.4	0	3.4	1.5	57.2	12.4	0	2	4.1	leaf	T11_AS-1_LMY-24	--	--	PRJNA506317	21910801	0.6824	2019-12-01
SRX5179878	dps_5_99_1	7.4	4.9	0.2	0.8	0.3	24.1	0.1	0	0.6	0.9	leaf	--	--	--	PRJNA509318	67552886	0.682	2019-01-05
SRX5179884	dps_5_99_3	5.9	5.6	0.2	0.4	0.3	24.1	0.2	0	0.6	0.5	leaf	--	--	--	PRJNA509318	70132756	0.6819	2019-01-05
SRX5179890	dps_20_99_2	20.7	4.9	21.4	0.2	0.1	33.1	0.4	22.1	0.2	0.1	leaf	--	--	--	PRJNA509318	69921644	0.6792	2019-01-05
SRX5179880	dps_10_99_1	12.8	6.4	0.1	1.7	0.1	26.5	0.3	0	0.8	0.7	leaf	--	--	--	PRJNA509318	69984474	0.6791	2019-01-05
SRX5179895	dps_20_99_1	20.6	4.3	25.2	0.4	0	34.7	0.2	25.3	0.1	0	leaf	--	--	--	PRJNA509318	69541284	0.678	2019-01-05
SRX359210	cotton J13 control	102	21.8	0	0	3.6	92.3	27	0	1.7	8.7	leaf	J13	--	control	PRJNA219148	15595845	0.6773	2013-11-27
SRX5179891	dps_20_99_3	21.6	5.6	22.8	0.3	0.2	35.7	0.3	21.5	0.2	0.3	leaf	--	--	--	PRJNA509318	67252606	0.6752	2019-01-05
SRX972036	C+-infested and C--infested cottons	24.7	7.4	0	0	4.6	45.6	11.7	0	0.8	9.9	leaf	Lu-Mian-Yan 21	--	--	PRJNA278922	32721285	0.6633	2016-03-20
SRX10766393	G.hirsutum4	54.3	14.1	0.1	3.8	7.6	61.9	10.3	0	2.7	19.2	leaf	TM1	--	--	PRJNA726938	53657901	0.661	2021-05-04
SRX10766392	G.hirsutum5	71.5	19.4	0	0.6	7.3	67.3	17.1	0	0.5	14.1	leaf	TM1	--	--	PRJNA726938	56957886	0.6567	2021-05-04
SRX748410	TM-1_VIGS_bioreplicate3	23.5	3.4	0	0.8	4	42.7	0.7	0	0.5	12.6	leaf	TM-1	--	--	PRJNA265955	29449179	0.6483	2016-01-21
SRX10766395	G.hirsutum2	55.8	22.5	0	1.9	13.2	51.2	20.1	0	1.8	16.6	leaf	TM1	--	--	PRJNA726938	71706206	0.6241	2021-05-04
SRX8060203	salt stress 0h_2_2	52.9	30.4	0	0.9	8.9	53.7	37.7	0	1.7	9.9	leaf	--	--	control	PRJNA623201	42685894	0.6144	2020-04-14
SRX172520	Maxxa 2	4.9	3	0	0	4.6	14	0.3	0	0	7.6	leaf	Maxxa	--	--	PRJNA171342	6723495	0.6123	2015-07-22
SRX172519	Maxxa 1	6.5	2.5	0	0	4.1	17	0	0	0	6.2	leaf	Maxxa	--	--	PRJNA171342	5900520	0.6094	2015-07-22
SRX7576033	TM1_CK1	58.2	16.9	0.1	2.4	6.7	57.3	9.8	0	2.5	12.6	leaf	TM1	--	control	PRJNA601953	47832196	0.6056	2021-01-01
SRX8060202	salt stress 0h_1_1	53.5	30.6	0	0.8	9.2	55.2	36.1	0	1	10.5	leaf	--	--	control	PRJNA623201	42283948	0.6008	2020-04-14
SRX172521	Maxxa 3	10.2	1.9	0	0	5.8	21	0	0	0.4	9.6	leaf	Maxxa	--	--	PRJNA171342	6435921	0.5894	2015-07-22
SRX172523	yuc 2	13.2	1.3	0	0.5	1.6	30.3	0	0	1.6	2.1	leaf	TX2094	--	--	PRJNA171342	8444239	0.574	2015-07-22
SRX10766397	G.hirsutum1	61.8	33.1	0	2.8	12.2	60.3	28.4	0	3.5	13.5	leaf	TM1	--	--	PRJNA726938	55349049	0.5737	2021-05-04
SRX7576035	TM1_CK3	65.8	12	0.1	2.4	5.1	62.4	7.5	0	2.8	10.7	leaf	TM1	--	control	PRJNA601953	45699642	0.5728	2021-01-01
SRX172522	yuc 1	11.4	2.1	0	0	0	29.2	0	0	0.3	0.6	leaf	TX2094	--	--	PRJNA171342	7517968	0.564	2015-07-22
SRX10392900	mac7_CLCuDfree	62.4	23.4	0	0	4.8	74.2	39.9	0	0.9	6.8	leaf	mac7	--	control	PRJNA390823	29046579	0.5414	2021-03-20
SRX7576034	TM1_CK2	79.7	18.5	0	3.9	4.8	68.2	15.2	0	3	10	leaf	TM1	--	control	PRJNA601953	47662768	0.5399	2021-01-01
SRX1935560	GhABF2-OE17	88.6	9.8	0	1.9	0.6	94.8	7.8	0	0.6	1.2	leaf	Sumian-12	GhABF2-overexpressing transgenic line	--	PRJNA328421	15575854	0.5318	2016-10-01
SRX2464219	cotton-waterlogging	54.9	5.4	0	1	1.5	50.2	3	0	1.4	0.8	leaf	k638	--	--	PRJNA358260	69054141	0.5275	2017-01-10
SRX1935561	GhABF2-OE18	83.5	12.7	0	0.3	1.7	79.6	19.6	0	0.7	4.6	leaf	Sumian-12	GhABF2-overexpressing transgenic line	--	PRJNA328421	15627086	0.5184	2016-10-01
SRX748412	TM-1_VIGS_bioreplicate1	48.5	44.8	0	1.8	10.6	49.9	47.1	0	2.7	10.7	leaf	TM-1	--	--	PRJNA265955	82699536	0.5171	2016-01-21
SRX1935559	WT	92.7	10.9	0.2	0	0.4	84.6	11.4	0	0.2	1.7	leaf	Sumian-12	wild type	--	PRJNA328421	13237742	0.5145	2016-10-01
SRX10392897	mac7_CLCuDfree	80.3	8.2	0	0	3.4	98.4	10.6	0	0.5	6.1	leaf	mac7	--	control	PRJNA390823	29147002	0.5128	2021-03-20
SRX12638428	CKL1	53.8	21.5	0	0	6	51.6	22.6	0	0.3	3.9	leaf	not collected	--	control	PRJNA771715	21700470	0.5116	2021-10-15
SRX12638426	CKL3	53.8	21.8	0	0.3	4.9	54.9	22.1	0	0.7	4.9	leaf	not collected	--	control	PRJNA771715	21742469	0.51	2021-10-15
SRX172524	yuc 3	5.3	1.3	0	0	0.4	27.3	0	0	0	0.9	leaf	TX2094	--	--	PRJNA171342	10976742	0.5061	2015-07-22
SRX359813	cotton J13 control	122.6	16.6	0	0	5.4	100	21.5	0	0	5.4	leaf	J13	--	control	PRJNA219148	2687761	0.5016	2013-11-27
SRX12638427	CKL2	69.2	17.9	0	0.3	6	69.9	19.1	0	0.8	3.5	leaf	not collected	--	control	PRJNA771715	21683142	0.4974	2021-10-15
SRX10392899	mac7_CLCuDfree	84.4	8.9	0	0	5.4	88.9	13.9	0	0.5	7.7	leaf	mac7	--	control	PRJNA390823	25707191	0.4952	2021-03-20
SRX10392898	mac7_CLCuDfree	102.5	12.8	0	0	2.4	106.7	28.9	0	0.3	6.1	leaf	mac7	--	control	PRJNA390823	28748496	0.4927	2021-03-20
SRX1532025	leaf of NaCl free	57.3	33.2	0	0	3.2	76.2	37.4	0	1.4	2.4	leaf	K836	--	--	PRJNA308871	28396877	0.474	2016-11-26
SRX1532026	leaf of uniform salinity treatment	66.1	24.9	0	0.1	4.1	77	27.1	0	1.6	3.1	leaf	K836	--	--	PRJNA308871	26755157	0.4723	2016-11-26
SRX1532027	leaf of non-uniform salinity treatment	64.5	29.7	0	0	4	75.1	34.8	0	0.9	3.9	leaf	K836	--	--	PRJNA308871	28222162	0.4691	2016-11-26
SRX7652144	leaves flanking the TSM meristems	19.2	1.3	0	4.1	3.4	19.9	2.3	2.3	0.8	4.1	leaf	wild photoperiodic Texs 701 (TX701)	--	--	PRJNA604007	31460499	0.4454	2020-06-30
SRX529548	PD1-Illumina	35.5	43.7	0	0.1	2.8	30.9	12.4	0	0.2	4.4	leaf	PD1	--	--	PRJNA203021	46266096	0.441	2015-01-01
SRX7652120	immature leaves flanking the juvenile meristems from TX701 seedlings	1.5	3.9	0.3	3.4	0	0	1.5	0	0.7	0.5	leaf	wild photoperiodic Texs 701 (TX701)	--	--	PRJNA604007	27829453	0.4399	2020-06-30
SRX7652127	immature leaves flanking the TL20 meristems	6.4	2.9	0	0.8	0	4.7	0	0	0	0.9	leaf	wild photoperiodic Texs 701 (TX701)	--	--	PRJNA604007	26881116	0.4368	2020-06-30
SRX7652132	immature leaves flanking the TLM meristems	8.7	6.1	0	0.4	1.5	10.7	0.4	0	0	1.4	leaf	wild photoperiodic Texs 701 (TX701)	--	--	PRJNA604007	47147102	0.4348	2020-06-30
SRX7652122	immature leaves flanking the juvenile meristems from TX701 seedlings	1.2	3.5	0	0.8	1.2	0	1.6	0	3.2	1.5	leaf	wild photoperiodic Texs 701 (TX701)	--	--	PRJNA604007	23153330	0.43	2020-06-30
SRX7652126	immature leaves flanking the TL20 meristems	5.4	3.8	0	0.6	0	4.5	0	0	0	0.9	leaf	wild photoperiodic Texs 701 (TX701)	--	--	PRJNA604007	30362504	0.4293	2020-06-30
SRX7652114	immature leaves flanking the juvenile meristems from DP61 seedlings	1.5	3.3	0	0.8	0	0	0.9	0	0.9	1	leaf	domesticated day-neutral Delta Pine 61 (DP61)	--	--	PRJNA604007	28986899	0.4285	2020-06-30
SRX529551	Sealand-Illumina	30.8	37	0	0	0.6	32.8	12.5	0	1	0.9	leaf	Sealand	--	--	PRJNA203021	50752848	0.4264	2015-01-01
SRX529559	Acala-Illumina	29	34.9	0	0.1	0.8	32.8	11.9	0	1.2	1.6	leaf	Acala	--	--	PRJNA203021	54931613	0.4234	2015-01-01
SRX7652134	immature leaves flanking the TLM meristems	6.9	0	0	0	0	0	0	0	0	0	leaf	wild photoperiodic Texs 701 (TX701)	--	--	PRJNA604007	16956651	0.42	2020-06-30
SRX7652128	immature leaves flanking the TL20 meristems	3.8	2.2	0	1.6	6.7	14.1	0	0	0	4.3	leaf	wild photoperiodic Texs 701 (TX701)	--	--	PRJNA604007	96114154	0.4142	2020-06-30
SRX13107064	L0h control	0	0	0	0	0	4.4	0	0	0	0	leaf	E911	--	control	PRJNA766312	25828293	0.4141	2021-11-11
SRX529538	FiberMax-Illumina	27.8	32.1	0.1	0.3	0.8	30.2	17.4	0	1.1	1.7	leaf	FiberMax	--	--	PRJNA203021	56429774	0.414	2015-01-01
SRX7652116	immature leaves flanking the juvenile meristems from DP61 seedlings	0.8	0.6	0	0	0.7	0	0	0	1.7	2.5	leaf	domesticated day-neutral Delta Pine 61 (DP61)	--	--	PRJNA604007	13033027	0.4042	2020-06-30
SRX13107053	L0h control	4.8	0	0	0	0	6.3	7	0	0	0	leaf	E911	--	control	PRJNA766312	27209435	0.37	2021-11-11
SRX7652133	immature leaves flanking the TLM meristems	12.6	2.9	1.4	0	2.2	3.6	0	0	2	2.5	leaf	wild photoperiodic Texs 701 (TX701)	--	--	PRJNA604007	40125954	0.3428	2020-06-30
SRX13107052	L0h control	12.8	8.2	0	0	0	37.2	0	0	0	0	leaf	E911	--	control	PRJNA766312	23984950	0.3331	2021-11-11
SRX7652146	leaves flanking the TSM meristems	9.5	0	0	2.7	0.6	14.6	0	0	0	2	leaf	wild photoperiodic Texs 701 (TX701)	--	--	PRJNA604007	23729002	0.3259	2020-06-30
SRX7652115	immature leaves flanking the juvenile meristems from DP61 seedlings	1	1.1	0	0.9	1.2	0.5	1	0	1.6	1.7	leaf	domesticated day-neutral Delta Pine 61 (DP61)	--	--	PRJNA604007	206712939	0.3095	2020-06-30
SRX7652145	leaves flanking the TSM meristems	31	3.8	0	3.2	1.6	31.5	1.5	0	0	3.7	leaf	wild photoperiodic Texs 701 (TX701)	--	--	PRJNA604007	19828140	0.3067	2020-06-30
SRX7652121	immature leaves flanking the juvenile meristems from TX701 seedlings	1.4	5.6	0	0	1.9	0	0.9	0	1.5	0	leaf	wild photoperiodic Texs 701 (TX701)	--	--	PRJNA604007	24910996	0.3065	2020-06-30
SRX7652138	immature leaves flanking the TS20 meristems	16.9	0	0	2.9	0	15.6	0	0	0	0	leaf	wild photoperiodic Texs 701 (TX701)	--	--	PRJNA604007	38014333	0.2406	2020-06-30
SRX529527	TM-1	24.3	35.6	0	3.1	4.7	32	26.8	0	3.2	2.1	leaf	TM-1	--	--	PRJNA203021	47158416	0.1914	2015-07-22
SRX219313	maintainer B line (8518)	0	0	0	0	0	0	0	0	0	0	leaf	maintainer B line (8518)	--	--	PRJNA187091	4471452	0.1453	2013-07-09
SRX219314	CMS A line (D8CMS8518)	0	0	0	0	0	0	0	0	0	0	leaf	CMS A line (D8CMS8518)	--	--	PRJNA187091	4140457	0.1341	2013-07-09
SRX219315	restorer R line (D8R8518)	0	0	0	0	0	0	0	0	0	0	leaf	restorer R line (D8R8518)	--	--	PRJNA187091	3376874	0.1329	2013-07-09
SRX087284	GSM769296: Not-infected_plant	0	0	0	0	0	0	0	0	0	0	leaf	Cultivar Fibermax966	--	control	PRJNA146215	368317	0.078	2012-07-16
SRX7652140	immature leaves flanking the TS20 meristems	22.3	0	0	0	0	21.4	0	0	0	0	leaf	wild photoperiodic Texs 701 (TX701)	--	--	PRJNA604007	32815117	0.0721	2020-06-30
SRX7652139	immature leaves flanking the TS20 meristems	0	0	0	0	0	0	0	0	0	0	leaf	wild photoperiodic Texs 701 (TX701)	--	--	PRJNA604007	4703765	0.019	2020-06-30
SRX1465979	GhMYB108 interacts with GhCML11	34	13.8	0	0.8	3.2	35.5	10.3	0	3.3	3.8	leaf	BD18	--	--	PRJNA305213	103608744	0.0019	2016-03-16
SRX221721	DGE sequence	0	0	0	0	0	0	0	0	0	0	leaf	CCRI 36	--	--	PRJNA188307	29112785	0	2015-07-22

## Sheet: flower
leaf	SampleName	Gohir.D12G272800	Gohir.D12G156600	Gohir.D09G168600	Gohir.D02G138300	Gohir.D01G136200	Gohir.A12G272000	Gohir.A12G153200	Gohir.A09G172900	Gohir.A03G113900	Gohir.A01G144400	Tissue	Cultivar	Genotype	Treatment	Project	TotalReads	UniquelyMappedRate	ReleaseDate
SRX7627904	flower 0 days post anthesis	41.5	7.5	0.7	7.8	16.3	37.8	0.8	1.3	4.9	29.5	flower	TX2094	--	--	PRJNA603088	15640561	0.6233	2021-02-01
SRX7627905	flower 0 days post anthesis	62.3	24.1	0.6	3.4	5.8	52.9	25.8	0.6	1.5	15.2	flower	TX2094	--	--	PRJNA603088	21221459	0.6015	2021-02-01
SRX7627906	flower 0 days post anthesis	85.1	10.6	2.3	1.3	4.7	54.5	2	1.1	0.5	16.6	flower	TX2094	--	--	PRJNA603088	14213411	0.5915	2021-02-01
SRX9369435	flower	21.5	36.6	0	0.5	1.2	79	1.9	0	1	17.7	flower	Xinluzao 33	--	--	PRJNA672231	14174996	0.8437	2020-10-27
SRX9369436	flower	10.5	46.8	0	0.6	0.7	65.1	1.7	0	0.6	8.5	flower	Xinluzao 33	--	--	PRJNA672231	13495526	0.8356	2020-10-27
SRX8288132	GSM4521422	15.2	4	0.2	0.1	0	27.3	0.2	0.6	0.3	0.5	flower bud	Z98-15	Z98-15	--	PRJNA630998	19950664	0.7598	2020-05-08
SRX8288133	GSM4521423	16.2	4.6	0.3	0.4	0.4	27.2	0.2	0.6	0	0.5	flower bud	Z98-15	Z98-15	--	PRJNA630998	25960008	0.7471	2020-05-08
SRX8288131	GSM4521421	13	4.6	0.1	0	0.1	25.3	0.1	0.5	0.3	0.3	flower bud	Z98-15	Z98-15	--	PRJNA630998	24256663	0.7469	2020-05-08
SRX8288167	GSM4521457	11.2	3.6	0.2	0.2	0.1	25.8	0	0	0.2	0.1	flower bud	SJ48xT-8	SJ48xT-8	--	PRJNA630998	19010690	0.7936	2020-05-08
SRX8288169	GSM4521459	16.5	5	22.9	1	0	25.3	0	22.6	0.4	0.5	flower bud	SJ48xT-8	SJ48xT-8	--	PRJNA630998	21318159	0.789	2020-05-08
SRX8288168	GSM4521458	14.4	5.9	0.3	0.2	0.1	27.5	0.2	0.2	0.5	0.9	flower bud	SJ48xT-8	SJ48xT-8	--	PRJNA630998	20296249	0.7864	2020-05-08
SRX8288160	GSM4521450	12	3.1	0.2	0.3	0.1	26.4	0.1	0.1	0.2	0.2	flower bud	SJ48x98-15	SJ48x98-15	--	PRJNA630998	18437562	0.7985	2020-05-08
SRX8288159	GSM4521449	12.7	4.1	0.3	0.7	0	23.9	0	0.1	0	0.3	flower bud	SJ48x98-15	SJ48x98-15	--	PRJNA630998	23659302	0.7802	2020-05-08
SRX8288158	GSM4521448	9.9	3	0.5	0.7	0	25.9	0.2	0.2	1	0.2	flower bud	SJ48x98-15	SJ48x98-15	--	PRJNA630998	19762194	0.7706	2020-05-08
SRX8288178	GSM4521468	15	4.6	19.5	0.7	0	25.5	0	17.2	0.6	0.5	flower bud	SJ48x51-2	SJ48x51-2	--	PRJNA630998	19172007	0.7988	2020-05-08
SRX8288176	GSM4521466	10.3	2.6	0.8	0.4	0	24.9	0.1	2.1	0.8	0.6	flower bud	SJ48x51-2	SJ48x51-2	--	PRJNA630998	24500702	0.7955	2020-05-08
SRX8288177	GSM4521467	12.7	3.6	6.6	0.2	0.1	26.4	0	9.9	0.4	0.5	flower bud	SJ48x51-2	SJ48x51-2	--	PRJNA630998	19732315	0.7763	2020-05-08
SRX8288122	GSM4521412	9.6	4.1	0	0.3	0.3	24.7	0.1	0	0.1	0.4	flower bud	SJ48	SJ48	--	PRJNA630998	20665955	0.7804	2020-05-08
SRX8288124	GSM4521414	17.7	4.2	15.2	0.1	0	29	0.1	13.2	0.3	0.3	flower bud	SJ48	SJ48	--	PRJNA630998	19831359	0.7711	2020-05-08
SRX8288123	GSM4521413	18.1	4.3	31.4	0.4	0	25.9	0	28.8	0.3	0.1	flower bud	SJ48	SJ48	--	PRJNA630998	25473058	0.7586	2020-05-08
SRX8288151	GSM4521441	14.5	6.1	6.8	0	0.4	26	0.2	11.4	0.5	0.8	flower bud	DT-8	DT-8	--	PRJNA630998	24960370	0.7919	2020-05-08
SRX8288150	GSM4521440	18.4	6.9	32	1.6	0.4	27	0.1	31.1	0.6	0.9	flower bud	DT-8	DT-8	--	PRJNA630998	23347233	0.7897	2020-05-08
SRX8288149	GSM4521439	12.8	6.7	0.3	0.4	0.2	24.3	0.1	0.1	0.4	0.8	flower bud	DT-8	DT-8	--	PRJNA630998	25102309	0.7822	2020-05-08
SRX8288142	GSM4521432	14.4	3.9	14.6	0.8	0.1	24.6	0	15	0.2	0.7	flower bud	851-2	851-2	--	PRJNA630998	19588631	0.7581	2020-05-08
SRX8288141	GSM4521431	14.1	4.2	26.7	0.6	0.1	25	0	28.8	0.5	0.4	flower bud	851-2	851-2	--	PRJNA630998	19417349	0.7577	2020-05-08
SRX8288140	GSM4521430	10.2	4.4	0.6	0	0.1	22.7	0	0.3	0	0.6	flower bud	851-2	851-2	--	PRJNA630998	23002980	0.7123	2020-05-08
SRX7288772	Flower-(AD)1	43.2	16.3	1.2	10	24.2	39.6	5.9	1.1	12.8	31.4	flower	TM-1	--	--	PRJNA594268	60105180	0.9182	2020-04-04
SRX5665403	ShortDay9dps_TX2095_replicate3	7.9	1.2	1.5	0	0	29.1	0.1	2.7	0	0.1	flower bud	TX2095	--	--	PRJNA529417	12150288	0.8215	2020-01-01
SRX5665405	ShortDay9dps_TX2095_replicate1	22.7	1.3	18.2	0	0.2	40.8	0.1	17.4	0.1	0.3	flower bud	TX2095	--	--	PRJNA529417	12073895	0.8041	2020-01-01
SRX5665404	ShortDay9dps_TX2095_replicate2	21.5	1.5	0.4	0	0.2	41.3	0	0.3	0.1	0.1	flower bud	TX2095	--	--	PRJNA529417	12194617	0.7987	2020-01-01
SRX5665442	ShortDay6dps_TX2094_replicate3	4.9	0.3	0.2	0.5	2.5	17.8	0	0	0.2	3.9	flower bud	TX2094	--	--	PRJNA529417	16486360	0.8251	2020-01-01
SRX5665408	ShortDay9dps_TX2094_replicate1	7.1	1.9	10.3	0	0.1	23.1	0	10.2	0	0.7	flower bud	TX2094	--	--	PRJNA529417	12191934	0.8186	2020-01-01
SRX5665441	ShortDay6dps_TX2094_replicate1	4.5	2	0	0.1	0.4	24.4	0	0	0.3	0.5	flower bud	TX2094	--	--	PRJNA529417	14342839	0.8129	2020-01-01
SRX5665406	ShortDay9dps_TX2094_replicate3	8.9	1.8	0	0	0.2	20.6	0	0	0.2	0.7	flower bud	TX2094	--	--	PRJNA529417	12108702	0.8025	2020-01-01
SRX5665564	ShortDay9dps_TX2094_replicate2	17.4	3	0.1	0.2	0.1	36.9	0	0	0.4	0.4	flower bud	TX2094	--	--	PRJNA529417	14496060	0.7886	2020-01-01
SRX5665481	ShortDay9dps_Cascot_replicate3	21.7	4.8	1.1	0	0	54.7	0.1	0.8	0.1	0.3	flower bud	Cascot	--	--	PRJNA529417	12426815	0.8373	2020-01-01
SRX5665482	ShortDay9dps_Cascot_replicate2	23.5	8.9	0.3	0.2	0.2	49	0	0.3	0	0.3	flower bud	Cascot	--	--	PRJNA529417	12085021	0.832	2020-01-01
SRX5665479	ShortDay9dps_Cascot_replicate1	25.5	6.4	0.7	0.1	0.2	55.9	0.1	0	0	0.5	flower bud	Cascot	--	--	PRJNA529417	14329590	0.8216	2020-01-01
SRX2395525	B2mm1_S5_L001_R1_001	6.1	2.6	0	0	0	37.8	0	0	0	0	flower bud	BRS Cedro	--	--	PRJNA329222	2336446	0.8248	2018-08-25
SRX2395548	B6mm1_S11_L001_R2_001	26	4.8	0	0	0.3	57.8	0	0.4	0.5	0	flower bud	BRS Cedro	--	--	PRJNA329222	3062731	0.8029	2018-08-25
SRX2395530	B2mm2_S6_L001_R1_001	7.9	2.1	0	0	0	31.6	0	0	1.1	0.5	flower bud	BRS Cedro	--	--	PRJNA329222	2008889	0.8019	2018-08-25
SRX2395526	B6mm2_S12_L001_R1_001	26.4	3.9	0	0	0	53.7	0	0	0	0.8	flower bud	BRS Cedro	--	--	PRJNA329222	2155179	0.6579	2018-08-25
SRX2395531	smaller_than_B2mm2_S4_L001_R1_001	45.7	3	0	0	1	52	0	0	0.8	3.3	flower bud	BRS Cedro	--	--	PRJNA329222	2509544	0.6184	2018-08-25
SRX2395527	smaller_than_B2mm1_S3_L001_R1_001	39	6.9	0	0	0	52.2	0	0	0	2.5	flower bud	BRS Cedro	--	--	PRJNA329222	1795343	0.6032	2018-08-25
SRX4549237	Sample_coke-flower-II	35.6	39.4	0.5	8.2	25.5	43.8	19.6	1.3	7.8	28.7	flower	Coker	--	--	PRJNA485772	29136552	0.8906	2018-08-13
SRX3598075	day-flower	34	9.8	22.8	1.1	4.8	42.7	8.5	20.3	0.9	6.2	flower	TX2094	--	--	PRJNA431473	30837586	0.9206	2018-01-25

## Sheet: anther
leaf	SampleName	Gohir.D12G272800	Gohir.D12G156600	Gohir.D09G168600	Gohir.D02G138300	Gohir.D01G136200	Gohir.A12G272000	Gohir.A12G153200	Gohir.A09G172900	Gohir.A03G113900	Gohir.A01G144400	Tissue	Cultivar	Genotype	Treatment	Project	TotalReads	UniquelyMappedRate	ReleaseDate
SRX7495023	anther-sample	0.7	10.8	0.8	0.9	0.7	3.1	1	0.3	1.7	1.4	anther	--	--	--	PRJNA598402	25384864	0.97	2020-02-01
SRX7495022	anther-sample	0.8	10.3	0.9	0.4	1.1	3.9	0.8	0.6	1.7	1	anther	--	--	--	PRJNA598402	25399931	0.9688	2020-02-01
SRX7495024	anther-sample	0.8	9.7	0.7	0.9	1	3.8	1	0.5	1.3	1.1	anther	--	--	--	PRJNA598402	25360513	0.9618	2020-02-01

## Sheet: pollen
leaf	SampleName	Gohir.D12G272800	Gohir.D12G156600	Gohir.D09G168600	Gohir.D02G138300	Gohir.D01G136200	Gohir.A12G272000	Gohir.A12G153200	Gohir.A09G172900	Gohir.A03G113900	Gohir.A01G144400	Tissue	Cultivar	Genotype	Treatment	Project	TotalReads	UniquelyMappedRate	ReleaseDate
SRX7010593	CMS line LD6A	12	16.3	0.2	6.2	4.3	22.8	4	0	9.5	2.5	pollen	LD6A;LD6B	--	--	PRJNA577562	65683870	0.9674	2020-11-14
SRX7010594	CMS line LD6A	14.4	17.6	0.2	6.3	4.8	27.2	4.2	0.1	7.7	2.4	pollen	LD6A;LD6B	--	--	PRJNA577562	66810134	0.9665	2020-11-14
SRX7010595	CMS line LD6A	12.1	17.4	1	6.2	3.7	22.6	3.8	0.8	8.5	2.2	pollen	LD6A;LD6B	--	--	PRJNA577562	65728252	0.9658	2020-11-14

## Sheet: ovule
leaf	SampleName	Gohir.D12G272800	Gohir.D12G156600	Gohir.D09G168600	Gohir.D02G138300	Gohir.D01G136200	Gohir.A12G272000	Gohir.A12G153200	Gohir.A09G172900	Gohir.A03G113900	Gohir.A01G144400	Tissue	Cultivar	Genotype	Treatment	Project	TotalReads	UniquelyMappedRate	ReleaseDate
SRX10354335	Mock-O-1	23.5	44.7	0	2.9	13.4	32.2	42.7	0	13.6	3.7	ovule	Gossypium hirsutum L. acc. TM-1	--	control	PRJNA714828	22113305	0.9121	2021-03-17
SRX10354336	Mock-O-2	21.3	42.7	0	2.9	13.4	32.9	43	0	12.9	3.2	ovule	Gossypium hirsutum L. acc. TM-1	--	control	PRJNA714828	25157763	0.9115	2021-03-17
SRX10354337	Mock-O-3	23	47.8	0	3.8	14.8	34.2	45.1	0	13.6	3.3	ovule	Gossypium hirsutum L. acc. TM-1	--	control	PRJNA714828	22393754	0.909	2021-03-17

## Sheet: seed
leaf	SampleName	Gohir.D12G272800	Gohir.D12G156600	Gohir.D09G168600	Gohir.D02G138300	Gohir.D01G136200	Gohir.A12G272000	Gohir.A12G153200	Gohir.A09G172900	Gohir.A03G113900	Gohir.A01G144400	Tissue	Cultivar	Genotype	Treatment	Project	TotalReads	UniquelyMappedRate	ReleaseDate
SRX7088185	W_1	23.5	2.9	0	5.6	13.1	31.4	0.4	0.1	18.2	19.3	seed	not applicable	--	--	PRJNA587164	44518048	0.9742	2020-11-24
SRX7088186	W_2	24.6	2.9	0.1	6.3	11.8	33.6	0.1	0.1	18	17.6	seed	not applicable	--	--	PRJNA587164	47023150	0.9706	2020-11-24
SRX7088187	W_3	24.2	3.5	0.1	6.5	12.8	32.5	0.3	0.1	18.7	16.9	seed	not applicable	--	--	PRJNA587164	45381208	0.9664	2020-11-24

## Sheet: embryo
leaf	SampleName	Gohir.D12G272800	Gohir.D12G156600	Gohir.D09G168600	Gohir.D02G138300	Gohir.D01G136200	Gohir.A12G272000	Gohir.A12G153200	Gohir.A09G172900	Gohir.A03G113900	Gohir.A01G144400	Tissue	Cultivar	Genotype	Treatment	Project	TotalReads	UniquelyMappedRate	ReleaseDate
SRX3971310	32 dpa Embryo Glanded 3	5.9	0.7	0.1	0.2	0	6.6	0	0	1	0	embryo	Stoneville 7A	--	--	PRJNA448612	28250364	0.9712	2020-05-03
SRX3971315	32 dpa Embryo Glanded 2	5.4	0	0.1	0.2	0.2	7.2	0	0	1.7	0.1	embryo	Stoneville 7A	--	--	PRJNA448612	26745525	0.9694	2020-05-03
SRX3971314	32 dpa Embryo Glanded 1	7	0	0.3	0.1	0.1	6.4	0	0.1	1.4	0.4	embryo	Stoneville 7A	--	--	PRJNA448612	23957852	0.9684	2020-05-03

[truncated: 3 more sheets: seedling, Total, Sheet2]
