# Supplementary material for: Evolutionary dynamics and transcriptional diversification of GAD gene family in plants: a pan-species perspective in silico analysis
Source: BMC Plant Biol. 2025 Nov 22;25:1746. doi: 10.1186/s12870-025-07691-4 (PMC12750563; doi:10.1186/s12870-025-07691-4)
Supplement: Supplementary file 7 — Supplementary Material 7. [file 12870_2025_7691_MOESM7_ESM.xlsx]

## Sheet: S1
Table S1. The detailed information of GAD genes.
Gene ID	Gene Name	Chr Location	Subcellular Location	Instability Index	pI	Protein Length (aa)	Aliphatic index	Grand average of hydropathicity (GRAVY)	Subfamily
Mapoly0121s0037.1.v3.1	Mapoly0121s0037.1	Scaffold_121:429173-435454	Cytoplasm	32.06	5.84	534	92.21	-0.183	Subfamily A
PAC_32906612	Pp3c17_22200V3.2	Chr17:14464816-14467912	Cytoplasm	35.53	6.21	526	86.77	-0.252	Subfamily A
PAC_32906611	Pp3c17_22200V3.1	Chr17:14464800-14468021	Cytoplasm	35.53	6.21	526	86.77	-0.252	Subfamily A
PAC_32961627	Pp3c14_21530V3.3	Chr14:13942716-13946630	Cytoplasm	27.58	6.27	548	86.46	-0.281	Subfamily A
PAC_32961628	Pp3c14_21530V3.2	Chr14:13942361-13946607	Chloroplas	28.07	6.47	494	87.61	-0.269	Subfamily A
PAC_32961626	Pp3c14_21530V3.1	Chr14:13942361-13946607	Cytoplasm	27.58	6.27	548	86.46	-0.281	Subfamily A
PAC_32933239	Pp3c2_9290V3.1	Chr02:6510178-6510447	Chloroplas	38.35	7.84	89	81.24	-0.297	Subfamily A
PAC_32963413	Pp3c8_7810V3.2	Chr08:4673657-4676861	Cytoplasm	31.13	6.05	521	88.14	-0.276	Subfamily A
PAC_32963412	Pp3c8_7810V3.1	Chr08:4673603-4676861	Cytoplasm	31.13	6.05	521	88.14	-0.276	Subfamily A
PAC_32949495	Pp3c23_8800V3.2	Chr23:6024144-6028373	Chloroplas	37.08	6.19	522	84.64	-0.3	Subfamily A
PAC_32949494	Pp3c23_8800V3.1	Chr23:6023918-6028250	Chloroplas	37.08	6.19	522	84.64	-0.3	Subfamily A
PAC_32949496	Pp3c23_8800V3.3	Chr23:6023793-6028373	Chloroplas	37.08	6.19	522	84.64	-0.3	Subfamily A
PAC_32949497	Pp3c23_8800V3.4	Chr23:6023126-6028373	Chloroplas	37.08	6.19	522	84.64	-0.3	Subfamily A
164618.v1.91	164618	Scaffold_1:594031-596312	Cytoplasm/Chloroplas	29.15	5.71	513	91.25	-0.23	Subfamily A
AmTrH2.04G026300.1.v2.1	AmTrH2.04G026300.1	Chr04:4516542-4528601	Chloroplas	34.02	5.96	498	90.04	-0.198	Subfamily B1
AmTrH2.04G027200.1.v2.1	AmTrH2.04G027200.1	Chr04:4666118-4680977	Cytoplasm	34.19	6.03	504	91.41	-0.235	Subfamily B1
VIT_201s0011g06610.1.v2.1	VIT_201s0011g06610.1	Chr1:6440902-6443147	Cytoplasm	35.64	6.32	511	84.66	-0.2	Subfamily B1
Aqcoe3G423000.1.v3.1	Aqcoe3G423000.1	Chr_03:41465184-41467672	Cytoplasm	35.67	6.06	511	90.96	-0.148	Subfamily B1
Bevul.6G043400.1.EL10.2_2	Bevul.6G043400.1	Chr6:6632923-6636969	Cytoplasm	42.69	8.01	508	87.26	-0.256	Subfamily B1
GSMUA_Achr7T12330_001.v1	GSMUA_Achr7T12330_001	Chr7:9859151-9861143	Cytoplasm	46.87	6.81	503	95.9	-0.085	Subfamily B1
Maker115666	Maker115666	Chr17:71451316-71455287	Cytoplasm	45.71	5.9	501	93.91	-0.067	Subfamily B1
Dchrysa17G01165.1	Dchrysa17G01165.1	Chr17:66755892-66759723	Cytoplasm	44.9	6.37	507	94.73	-0.076	Subfamily B1
Dnobile17G01164.1	Dnobile17G01164.1	Chr17:58313337-58317611	Cytoplasm	45.57	5.76	507	93.96	-0.081	Subfamily B1
Dcatena17G01321.1	Dcatena17G01321.1	Chr17:61501544-61506136	Cytoplasm	45.06	5.97	501	94.71	-0.086	Subfamily B1
OsKitaake04g146500.1.v3.1	LOC_Os04g37500.1	Chr4:23509848-23512144	Cytoplasm	41.62	6.16	500	91.46	-0.099	Subfamily B1
Bradi5g11640.1.v3.1	Bradi5g11640.1	Bd5:15308279-15310567	Cytoplasm	35.63	5.66	501	90.9	-0.085	Subfamily B1
Seita.7G115400.1.v2.2	Seita.7G115400.1	Scaffold_7:21360927-21363279	Cytoplasm	39.93	6.45	503	90.72	-0.142	Subfamily B1
Sobic.006G096500.1.v5.1	Sobic.006G096500.1	Chr06:48031179-48033676	Cytoplasm	39.13	5.61	508	89.82	-0.126	Subfamily B1
Misin12G096900.1.v7.1	Misin12G096900.1	Chr12:49683564-49685820	Cytoplasm	41.18	6.18	508	90.61	-0.137	Subfamily B1
Misin11G100400.1.v7.1	Misin11G100400.1	Chr11:49059985-49061159	Cytoplasm	38.64	8.8	248	89.23	-0.128	Subfamily B1
Misin11G100400.2.v7.1	Misin11G100400.2	Chr11:49059958-49061159	Cytoplasm	38.64	8.8	248	89.23	-0.128	Subfamily B1
Ash004140	Ash004140	Scaffold_154:1814854-1821166	Cytoplasm	36.84	5.74	481	92.02	-0.164	Subfamily B2
Dchrysa16G00687.1	Dchrysa16G00687.1	Chr16:16710765-16742857	Chloroplas	38.35	5.54	491	92.89	-0.155	Subfamily B2
Dcatena16G00533.1	Dcatena16G00533.1	Chr16:12560358-12575919	Chloroplas	38.23	5.26	497	93.36	-0.126	Subfamily B2
Dnobile16G00631.1	Dnobile16G00631.1	Chr16:13410203-13430967	Chloroplas	39.87	5.22	498	93.17	-0.14	Subfamily B2
GSMUA_Achr8T22810_001.v1	GSMUA_Achr8T22810_001	Chr8:27358228-27361770	Cytoplasm	35.21	4.92	474	87.41	-0.171	Subfamily B2
GSMUA_Achr7T02370_001.v1	GSMUA_Achr7T02370_001	Chr7:1862081-1864234	Cytoplasm	34.81	5.69	499	86.11	-0.194	Subfamily B2
OsKitaake08g180800.1.v3.1	LOC_Os08g36320.3	Chr8:23480487-23484787	Cytoskeleton	39.1	5.43	497	90.6	-0.187	Subfamily B2
Bradi3g37830.1.v3.1	Bradi3g37830.1	Bd3:40123767-40127898	Chloroplas	36.73	5.36	499	92.61	-0.119	Subfamily B2
Seita.6G177000.1.v2.2	Seita.6G177000.1	Scaffold_6:30089559-30094309	Cytoplasm	36.62	5.89	495	92.36	-0.168	Subfamily B2
Misin07G286700.1.v7.1	Misin07G286700.1	Chr07:66635308-66639772	Cytoplasm	39.23	5.44	500	88.14	-0.204	Subfamily B2
Sobic.007G152800.2.v5.1	Sobic.007G152800.2	Chr07:61882843-61888294	Cytoplasm	36.24	5.46	503	90.32	-0.144	Subfamily B2
Sobic.007G152800.3.v5.1	Sobic.007G152800.3	Chr07:61882746-61887988	Cytoplasm	37.09	5.37	468	92.29	-0.138	Subfamily B2
OsKitaake04g146100.1.v3.1	LOC_Os04g37460.1	Chr4:23493442-23495831	Chloroplas	30.34	5.74	484	84.42	-0.197	Subfamily B2
Bradi5g11600.1.v3.1	Bradi5g11600.1	Bd5:15286152-15288672	Chloroplas	31.88	5.56	488	89.3	-0.178	Subfamily B2
Seita.7G113800.1.v2.2	Seita.7G113800.1	scaffold_7:21265800-21268166	Chloroplas	32.9	5.71	487	84.72	-0.191	Subfamily B2
Sobic.006G095700.1.v5.1	Sobic.006G095700.1	Chr06:47947877-47950183	Chloroplas	34.43	5.61	488	83.55	-0.216	Subfamily B2
Misin11G100100.1.v7.1	Misin11G100100.1	Chr11:48966299-48968490	Chlo_mito	36.52	6.41	512	84.36	-0.261	Subfamily B2
Misin01G006400.1.v7.1	Misin01G006400.1	Chr01:1139862-1142059	Chloroplas	35.93	5.74	488	82.54	-0.225	Subfamily B2
Misin12G095700.1.v7.1	Misin12G095700.1	Chr12:49409422-49411695	Chloroplas	35.12	5.47	488	83.34	-0.221	Subfamily B2
Aqcoe3G422600.1.v3.1	Aqcoe3G422600.1	Chr_03:41450638-41453765	Cytoplasm	31.32	5.37	503	85.65	-0.201	Subfamily B2
Bevul.8G104100.1.EL10.2_2	Bevul.8G104100.1	Chr8:36801914-36807693	Cytoplasm	39.11	5.53	502	89.28	-0.222	Subfamily B2
VIT_217s0000g00920.1.v2.1	VIT_217s0000g00920.1	Chr17_random:616459-620631	Cytoplasm	34.4	5.51	505	86.24	-0.247	Subfamily B2
Phvul.004G144400.1.v2.1	Phvul.004G144400.1	Chr04:44567179-44571631	Cytoskeleton	32.9	5.5	499	92.77	-0.137	Subfamily B2
Phvul.004G144500.1.v2.1	Phvul.004G144500.1	Chr04:44574576-44578673	Cytoplasm	37.45	5.47	499	89.46	-0.206	Subfamily B2
Soltu.DM.03G019160.6.v6.1	Soltu.DM.03G019160.6	Chr03:43893376-43897045	Cytoplasm	28.78	6.04	399	90.83	-0.168	Subfamily B2
Soltu.DM.03G019160.3.v6.1	Soltu.DM.03G019160.3	Chr03:43893376-43897055	Cytoplasm	32.4	5.75	502	88.11	-0.21	Subfamily B2
Soltu.DM.03G019160.7.v6.1	Soltu.DM.03G019160.7	Chr03:43893376-43897055	Cytoplasm	29.88	5.17	344	88.11	-0.156	Subfamily B2
Soltu.DM.03G019160.1.v6.1	Soltu.DM.03G019160.1	Chr03:43893376-43897045	Cytoplasm	29.88	5.17	344	88.11	-0.156	Subfamily B2
Soltu.DM.03G019160.5.v6.1	Soltu.DM.03G019160.5	Chr03:43893376-43897055	Cytoplasm	29.41	5.26	371	83.53	-0.215	Subfamily B2
Soltu.DM.03G019160.2.v6.1	Soltu.DM.03G019160.2	Chr03:43893376-43897055	Cytoplasm	31.22	5.19	366	90.27	-0.117	Subfamily B2
Soltu.DM.03G019160.4.v6.1	Soltu.DM.03G019160.4	Chr03:43893376-43897055	Cytoplasm	31.22	5.19	366	90.27	-0.117	Subfamily B2
HanXRQChr01g0002631.r1.2.494	HanXRQChr01g0002631	Chr01:11455158-11465502	Cytoplasm	35.3	6.1	500	84.34	-0.26	Subfamily B2
ptg000020l_1.g323.t1	ptg000020l_1.g323	Chr_12:31006277-31010119	Cytoskeleton	31.61	5.66	503	86.96	-0.212	Subfamily B2
Cucsa.112300.2.v1.122	Cucsa.112300.2	Scaffold00953:935719-938083	Chloroplas	39.13	5.71	447	91.3	-0.189	Subfamily B2
Cucsa.112300.1.v1.122	Cucsa.112300.1	Scaffold00953:935719-938276	Cytoplasm	41.72	5.69	496	90.14	-0.2	Subfamily B2
Gohir.A09G172900.2.v3.1	Gohir.A09G172900.2	A09:76595278-76596665	Cytoplasm	58.64	9.67	133	95.26	-0.305	Subfamily B2
Gohir.A09G172900.1.v3.1	Gohir.A09G172900.1	A09:76594120-76596664	Chloroplas	45.54	6.39	497	83.54	-0.294	Subfamily B2
Gohir.D09G168600.1.v3.1	Gohir.D09G168600.1	D09:47197918-47200356	Cytoplasm	44.57	6.16	478	86.05	-0.272	Subfamily B2
Gohir.D09G168600.2.v3.1	Gohir.D09G168600.2	D09:47199027-47200357	Cytoplasm	58.42	9.93	133	92.33	-0.373	Subfamily B2
AT3G17760.1.Araport11.447	AT3G17760.1	Chr3:6078727-6080895	Cytoskeleton	41.43	5.42	494	90.79	-0.145	Subfamily B2
AT3G17760.2.Araport11.447	AT3G17760.2	Chr3:6078812-6081355	Cytoskeleton	41.43	5.42	494	90.79	-0.145	Subfamily B2
BraR500.05G123200.1.v2.1	BraR500.05G123200.1	Chr05:8557232-8559694	Cytoskeleton	41.17	5.37	490	91.35	-0.112	Subfamily B2
BraR500.01G300400.1.v2.1	BraR500.01G300400.1	Chr01:35015764-35018206	Cytoplasm	45.27	5.46	490	90.37	-0.145	Subfamily B2
BraR500.01G300400.2.v2.1	BraR500.01G300400.2	Chr01:35015764-35018206	Cytoplasm	45.27	5.46	490	90.37	-0.145	Subfamily B2
Gohir.D12G272800.1.v3.1	Gohir.D12G272800.1	D12:62940750-62944917	Cytoplasm	36.39	6.01	502	88.69	-0.161	Subfamily B2
Gohir.A12G272000.1.v3.1	Gohir.A12G272000.1	A12:107835318-107839624	Chloroplas	33.37	6.7	502	87.91	-0.166	Subfamily B2
Thecc.03G069000.2.v2.1	Thecc.03G069000.2	Chr_3:12823071-12832007	Cytoplasm	40.29	6.13	499	88.26	-0.234	Subfamily B2
Thecc.03G069000.1.v2.1	Thecc.03G069000.1	Chr_3:12822755-12832796	Chloroplas	43.32	6.42	542	88.63	-0.228	Subfamily B2
Sapur.012G025500.1.v5.1	Sapur.012G025500.1	Chr12:2094011-2098492	Cytoplasm	40.33	5.8	501	89.12	-0.25	Subfamily B2
orange1.1g010897m.v1.1	orange1.1g010897	Scaffold00583:8258-13918	Cytoplasm	38.35	5.86	498	87.05	-0.236	Subfamily B2
orange1.1g014163m.v1.1	orange1.1g014163	Scaffold00583:8258-13918	Cytoplasm	33.42	6.07	429	87.2	-0.221	Subfamily B2
orange1.1g018437m.v1.1	orange1.1g018437	Scaffold00583:8258-13918	Cytoplasm	31.96	5.02	356	89.21	-0.109	Subfamily B2
orange1.1g017569m.v1.1	orange1.1g017569	Scaffold00583:8258-13918	Cytoplasm	30.75	5.21	369	87.64	-0.125	Subfamily B2
AmTrH2.04G027300.3.v2.1	AmTrH2.04G027300.3	Chr04:4714519-4720374	Cytoplasm	33.09	5.57	490	90.88	-0.178	Subfamily C
AmTrH2.04G027300.1.v2.1	AmTrH2.04G027300.1	Chr04:4714123-4722080	Cytoplasm	31.02	5.69	498	89.82	-0.204	Subfamily C
AmTrH2.04G027300.4.v2.1	AmTrH2.04G027300.4	Chr04:4715334-4720756	Cytoplasm	29.98	6.07	396	92.5	-0.178	Subfamily C
AmTrH2.04G027300.2.v2.1	AmTrH2.04G027300.2	Chr04:4714522-4722070	Cytoplasm	30.7	5.6	498	89.82	-0.205	Subfamily C
GSMUA_Achr8T30730_001.v1	GSMUA_Achr8T30730_001	Chr8:32664576-32667538	Chloroplas	33.78	6.49	474	88.61	-0.25	Subfamily C
GSMUA_Achr4T31270_001.v1	GSMUA_Achr4T31270_001	Chr4:28499943-28503899	Cytoplasm	33.89	6.06	489	89.51	-0.261	Subfamily C
Ash020050	Ash020050	Scaffold_31:300854-321095	Cytoplasm	39.25	5.96	504	92.6	-0.187	Subfamily C
Dchrysa17G01647.1	Dchrysa17G01647.1	Chr17:78783992-78801558	Cytoplasm	37.1	5.78	506	91.3	-0.181	Subfamily C
Maker59599	Maker59599	Chr17:82822190-82828437	Cytoplasm	36.39	5.9	509	90.57	-0.19	Subfamily C
Dcatena17G01710.1	Dcatena17G01710.1	Chr17:70020138-70026488	Cytoplasm	37.74	5.69	509	92.5	-0.16	Subfamily C
Dnobile17G01620.1	Dnobile17G01620.1	Chr17:67877171-67883565	Cytoplasm	36.88	5.62	509	92.1	-0.177	Subfamily C
Bradi1g10480.1.v3.1	Bradi1g10480.1	Bd1:7563928-7570286	Cytoplasm	41.06	5.3	497	87.28	-0.219	Subfamily C
OsKitaake03g318000.1.v3.1	LOC_Os03g51080.1	Chr3:30302466-30310989	Cytoplasm	35.75	5.56	492	89.17	-0.173	Subfamily C
Seita.9G113300.1.v2.2	Seita.9G113300.1	Scaffold_9:7008156-7015295	Cytoplasm	38	5.62	493	89.78	-0.177	Subfamily C
Sobic.001G111000.1.v5.1	Sobic.001G111000.1	Chr01:8694562-8702662	Cytoplasm	38.12	5.56	493	90.18	-0.165	Subfamily C
Misin02G088400.1.v7.1	Misin02G088400.1	Chr02:15441583-15454059	Cytoplasm	38.81	5.56	493	90.57	-0.177	Subfamily C
Misin01G101100.1.v7.1	Misin01G101100.1	Chr01:17411253-17415883	Cytoplasm	38.66	5.56	493	89.96	-0.19	Subfamily C
OsKitaake03g102500.1.v3.1	LOC_Os03g13300.1	Chr3:7357317-7360273	Cytoplasm	42.51	5.72	492	88.74	-0.225	Subfamily C
Bradi1g68807.1.v3.1	Bradi1g68807.1	Bd1:67513313-67515779	Cytoplasm	35.44	5.35	508	89.25	-0.206	Subfamily C
Bradi1g68807.2.v3.1	Bradi1g68807.2	Bd1:67513338-67525387	Cytoplasm	35.44	5.35	508	89.25	-0.206	Subfamily C
Seita.9G476700.1.v2.2	Seita.9G476700.1	Scaffold_9:51753752-51756760	Cytoplasm	42.19	5.67	490	87.71	-0.253	Subfamily C
Seita.9G476700.2.v2.2	Seita.9G476700.2	Scaffold_9:51753752-51756760	Cytoplasm	35.08	5.34	357	86.83	-0.231	Subfamily C
Misin02G403300.1.v7.1	Misin02G403300.1	Chr02:122889666-122892365	Cytoplasm	44.1	5.76	490	87.9	-0.254	Subfamily C
Sobic.001G443800.1.v5.1	Sobic.001G443800.1	Chr01:76241945-76245364	Cytoplasm	43.55	5.67	490	86.92	-0.247	Subfamily C
Misin01G423600.1.v7.1	Misin01G423600.1	Chr01:131687701-131690220	Cytoplasm	45.1	6.06	431	89.77	-0.191	Subfamily C
Misin01G423600.2.v7.1	Misin01G423600.2	Chr01:131688144-131690220	Cytoplasm	44.34	6.13	388	90.67	-0.215	Subfamily C
VIT_201s0011g06600.1.v2.1	VIT_201s0011g06600.1	Chr1:6433480-6435929	Cytoplasm/Chloroplas	33.55	5.52	495	89.98	-0.202	Subfamily C
Bevul.6G043600.1.EL10.2_2	Bevul.6G043600.1	Chr6:6651643-6655703	Cytoplasm	34.01	6.02	497	92.15	-0.142	Subfamily C
Bevul.6G043700.1.EL10.2_2	Bevul.6G043700.1	Chr6:6686199-6689641	Cytoplasm	36.74	5.85	497	90.18	-0.205	Subfamily C
VIT_204s0079g00600.2.v2.1	VIT_204s0079g00600.2	Chr4:11271874-11277992	Cytoskeleton	31.82	5.92	488	87.48	-0.308	Subfamily C
VIT_204s0079g00600.1.v2.1	VIT_204s0079g00600.1	Chr4:11271874-11277992	Cytoskeleton	31.82	5.92	488	87.48	-0.308	Subfamily C
Bevul.9G144900.1.EL10.2_2	Bevul.9G144900.1	Chr9:45197432-45209678	Cytoplasm	35.2	5.18	499	90.82	-0.208	Subfamily C
Soltu.DM.05G024430.1.v6.1	Soltu.DM.05G024430.1	Chr05:52970012-52974289	Cytoskeleton	36.5	5.56	497	89.82	-0.255	Subfamily C
Soltu.DM.11G001060.1.v6.1	Soltu.DM.11G001060.1	Chr11:1148480-1155634	Cytoplasm/Chloroplas	32.31	5.63	502	86.04	-0.295	Subfamily C
ptg000011l_1.1.g1534.t1	ptg000011l_1.1.g1534	Chr_10:11425495-11430974	Cytoplasm	30.91	5.24	494	90.97	-0.228	Subfamily C
HanXRQChr14g0443271.r1.2.494	HanXRQChr14g0443271	Chr14:114287777-114291763	Cytoplasm	30.7	5.59	279	92.58	-0.135	Subfamily C
ptg000008l_1.g899.t1	ptg000008l_1.g899	Chr_06:18481130-18493544	Cytoplasm	33.94	5.31	494	90.36	-0.201	Subfamily C
HanXRQChr07g0190181.r1.2.494	HanXRQChr07g0190181	Chr07:27191665-27203883	Cytoplasm	32.66	5.97	571	91.51	-0.127	Subfamily C
Aqcoe3G425100.1.v3.1	Aqcoe3G425100.1	Chr_03:41562670-41564966	Chloroplas	38.65	5.33	452	86.86	-0.2	Subfamily C
Aqcoe3G424700.1.v3.1	Aqcoe3G424700.1	Chr_03:41546273-41549568	Chloroplas	35.95	5.45	500	91.8	-0.23	Subfamily C
Cucsa.014090.1.v1.122	Cucsa.014090.1	Scaffold00178:232389-240536	Chloroplas	32.65	5.53	499	87.47	-0.278	Subfamily C
Sapur.004G052900.1.v5.1	Sapur.004G052900.1	Chr04:4038451-4041499	Cytoplasm	31.37	5.5	500	89.84	-0.217	Subfamily C
Phvul.006G087600.1.v2.1	Phvul.006G087600.1	Chr06:19960673-19967369	Cytoplasm	34.15	5.51	501	90.8	-0.234	Subfamily C
Phvul.008G239700.1.v2.1	Phvul.008G239700.1	Chr08:58829075-58834046	Chloroplas	34.1	5.25	501	90.04	-0.193	Subfamily C
Sapur.017G124700.1.v5.1	Sapur.017G124700.1	Chr17:12011020-12015599	Cytoplasm	35.82	5.8	498	90.8	-0.222	Subfamily C
Sapur.004G052800.1.v5.1	Sapur.004G052800.1	Chr04:4028533-4033704	Cytoplasm	34.58	5.6	498	91.77	-0.211	Subfamily C
AT5G17330.1.Araport11.447	AT5G17330.1	Chr5:5710910-5715075	Cytoskeleton	37.34	5.37	502	90.82	-0.254	Subfamily C
Lesat.0238s0004.1.v1.1	Lesat.0238s0004.1	Lepi_scaffold238:63614-66662	Cytoplasm/Chloroplas/Cytoskeleton	34.78	5.83	471	90.19	-0.254	Subfamily C
Lesat.0130s0001.1.v1.1	Lesat.0130s0001.1	Lepi_scaffold130:17533-20583	Cytoskeleton	36.46	5.39	502	90.44	-0.244	Subfamily C
BraR500.10G178500.1.v2.1	BraR500.10G178500.1	Chr10:22421903-22430096	Cytoskeleton	35.56	5.5	495	89.92	-0.261	Subfamily C
BraR500.02G067000.1.v2.1	BraR500.02G067000.1	Chr02:3023092-3026218	Cytoplasm	29.64	6.1	253	85.93	-0.165	Subfamily C
BraR500.03G511500.1.v2.1	BraR500.03G511500.1	Chr03:40076146-40079176	Cytoskeleton	33.39	5.31	495	92.3	-0.211	Subfamily C
BraR500.03G511400.1.v2.1	BraR500.03G511400.1	Chr03:40071069-40075271	Cytoskeleton	33.89	5.43	502	90.44	-0.252	Subfamily C
BraR500.07G269700.1.v2.1	BraR500.07G269700.1	Chr07:27570182-27574642	Cytoplasm	32.82	5.65	494	88.95	-0.223	Subfamily C
BraR500.06G193200.2.v2.1	BraR500.06G193200.2	Chr06:16348838-16351889	Chloroplas	30.05	8.66	424	88.92	-0.19	Subfamily C
BraR500.06G193200.1.v2.1	BraR500.06G193200.1	Chr06:16344703-16351889	Cytoplasm	34.23	5.84	494	88.56	-0.217	Subfamily C
Lesat.0105s0099.1.v1.1	Lesat.0105s0099.1	Lepi_scaffold105:1139788-1144078	Chloroplas	35.47	5.52	495	87.98	-0.226	Subfamily C
Lesat.0010s0051.1.v1.1	Lesat.0010s0051.1	Lepi_scaffold10:625569-630377	Cytoplasm	33.56	5.53	495	88.18	-0.205	Subfamily C
AT1G65960.2.Araport11.447	AT1G65960.2	Chr1:24552003-24557730	Cytoplasm	37.52	5.3	494	90.73	-0.206	Subfamily C
AT1G65960.1.Araport11.447	AT1G65960.1	Chr1:24551807-24557431	Cytoplasm/Mitochondria	37.41	6.07	365	92.36	-0.207	Subfamily C
AT1G65960.3.Araport11.447	AT1G65960.3	Chr1:24551807-24557253	Cytoplasm/Mitochondria	37.41	6.07	365	92.36	-0.207	Subfamily C
AT1G65960.4.Araport11.447	AT1G65960.4	Chr1:24554413-24557253	Cytoplasm/Mitochondria	37.41	6.07	365	92.36	-0.207	Subfamily C
Cucsa.377430.1.v1.122	Cucsa.377430.1	Scaffold03805:110623-112534	Cytoplasm	32.64	7.58	512	88.48	-0.205	Subfamily C
Cucsa.026460.1.v1.122	Cucsa.026460.1	Scaffold00368:1475-3319	Cytoplasm	33.18	5.46	507	84.95	-0.258	Subfamily C
Phvul.002G185800.1.v2.1	Phvul.002G185800.1	Chr02:34817130-34819288	Cytoplasm	44.56	5.97	493	87.18	-0.356	Subfamily C
Phvul.002G185900.1.v2.1	Phvul.002G185900.1	Chr02:34830314-34832505	Cytoskeleton	46.85	5.72	461	88.83	-0.354	Subfamily C
Phvul.002G186000.1.v2.1	Phvul.002G186000.1	Chr02:34836879-34838695	Cytoskeleton	43.95	5.47	462	90.54	-0.315	Subfamily C
Lus10009116.BGIv1.0	Lus10009116	Scaffold1536:59932-65054	Cytoplasm/Nuclear	41.47	6.86	608	73.91	-0.549	Subfamily C
Lus10028530.BGIv1.0	Lus10028530	Scaffold413:1097466-1101436	Cytoplasm	32.63	5.66	493	86.61	-0.27	Subfamily C
Aqcoe3G425000.1.v3.1	Aqcoe3G425000.1	Chr_03:41559803-41562016	Cytoplasm	36.99	5.49	461	85.79	-0.286	Subfamily C
Soltu.DM.01G000030.1.v6.1	Soltu.DM.01G000030.1	Chr01:483611-488230	Cytoplasm	34.38	5.39	497	93.34	-0.2	Subfamily C
Soltu.DM.01G000030.2.v6.1	Soltu.DM.01G000030.2	Chr01:483611-488230	Cytoplasm	35.01	5.11	355	92.82	-0.152	Subfamily C
Soltu.DM.S000060.2.v6.1	Soltu.DM.S000060.2	Scaffold_177:33204-38196	Cytoplasm	36.7	5.17	465	93.68	-0.204	Subfamily C
Soltu.DM.S000060.1.v6.1	Soltu.DM.S000060.1	Scaffold_177:32726-38196	Cytoplasm	36.76	5.29	496	92.14	-0.205	Subfamily C
BraR500.09G208000.1.v2.1	BraR500.09G208000.1	Chr09:15773164-15775928	Cytoplasm	31.33	5.65	493	86.39	-0.268	Subfamily C
BraR500.02G300800.1.v2.1	BraR500.02G300800.1	Chr02:35949859-35952593	Cytoplasm	31.97	5.7	493	86.19	-0.272	Subfamily C
Lesat.0011s0204.1.v1.1	Lesat.0011s0204.1	Lepi_scaffold11:2226768-2229517	Cytoplasm	33.43	5.74	494	87.17	-0.28	Subfamily C
Lesat.0248s0033.1.v1.1	Lesat.0248s0033.1	Lepi_scaffold248:156768-159871	Cytoplasm	31.26	5.64	494	87.17	-0.275	Subfamily C
AT2G02000.1.Araport11.447	AT2G02000.1	Chr2:469370-472070	Cytoplasm	28.81	6.31	500	88.08	-0.247	Subfamily C
AT2G02010.1.Araport11.447	AT2G02010.1	Chr2:474108-476650	Cytoplasm	30.27	5.96	493	87.55	-0.257	Subfamily C
AT2G02010.2.Araport11.447	AT2G02010.2	Chr2:474165-476997	Chloroplas	34.41	7.2	545	84.02	-0.313	Subfamily C
Sapur.008G114200.1.v5.1	Sapur.008G114200.1	Chr08:7741886-7744767	Chloroplas	32.73	6.22	508	87.68	-0.279	Subfamily C
Sapur.010G073100.1.v5.1	Sapur.010G073100.1	Chr10:6095875-6098658	Chloroplas	33.62	6.31	511	89.43	-0.25	Subfamily C
Lus10031934.BGIv1.0	Lus10031934	Scaffold42:119706-120095	Chloroplas	40.06	4.44	129	89.15	-0.15	Subfamily C
Lus10035096.BGIv1.0	Lus10035096	Scaffold43:555109-559644	Plasma membrane	35.57	5.92	641	97.21	0.094	Subfamily C
Lus10034425.BGIv1.0	Lus10034425	Scaffold310:1238445-1239751	Cytoplasm	41.03	5	324	88.77	-0.211	Subfamily C
Lus10019136.BGIv1.0	Lus10019136	Scaffold30:303716-305459	Cytoplasm	36.17	5.57	507	92.45	-0.154	Subfamily C
Lus10034426.BGIv1.0	Lus10034426	Scaffold310:1239784-1240275	Cytoplasm	35.22	8.53	163	95.58	-0.14	Subfamily C
Gohir.D12G156600.1.v3.1	Gohir.D12G156600.1	D12:49246855-49249033	Cytoplasm	36.56	5.87	499	91.8	-0.236	Subfamily C
Gohir.A12G153200.1.v3.1	Gohir.A12G153200.1	A12:91732475-91734575	Cytoplasm	35.97	5.69	499	90.24	-0.25	Subfamily C
Gohir.A12G153200.2.v3.1	Gohir.A12G153200.2	A12:91733149-91734811	Cytoplasm	38.86	5.63	310	96.84	-0.2	Subfamily C
Thecc.02G300700.1.v2.1	Thecc.02G300700.1	Chr_2:38947020-38949563	Cytoplasm	37.1	5.92	498	88.88	-0.272	Subfamily C
Gohir.D02G138300.1.v3.1	Gohir.D02G138300.1	D02:51096985-51099417	Cytoplasm	35.56	5.92	499	89.86	-0.297	Subfamily C
Gohir.A03G113900.1.v3.1	Gohir.A03G113900.1	A03:73606288-73608691	Cytoplasm	36.25	5.92	499	88.88	-0.3	Subfamily C
orange1.1g011057m.v1.1	orange1.1g011057	Scaffold00820:40959-44753	Cytoplasm	39.17	5.47	494	88.38	-0.285	Subfamily C
Gohir.A01G144400.1.v3.1	Gohir.A01G144400.1	A01:74309095-74311650	Chloroplas	36.8	6.03	498	88.27	-0.315	Subfamily C
Gohir.D01G136200.1.v3.1	Gohir.D01G136200.1	D01:43277966-43280862	Chloroplas	36.8	5.77	498	88.27	-0.308	Subfamily C
Gohir.D01G136200.2.v3.1	Gohir.D01G136200.2	D01:43278048-43279477	Cytoplasm	38.69	5.75	301	94.55	-0.272	Subfamily C

## Sheet: S2
Table S2. Putative cis-acting elements identified in the promoter regions of GAD genes.
ID	name	Motifs	start	len		species	Cis_elements
Soltu.DM.05G024430.1.v6.1	Unnamed__1	GAATTTAATTAA	1048	11	-	Glycine max	60K protein binding site
Phvul.002G186000.1.v2.1	Unnamed__1	GAATTTAATTAA	334	11	+	Glycine max	60K protein binding site
Phvul.002G186000.1.v2.1	Unnamed__1	GAATTTAATTAA	1266	11	-	Glycine max	60K protein binding site
Phvul.004G144500.1.v2.1	Unnamed__1	GAATTTAATTAA	128	11	+	Glycine max	60K protein binding site
Lus10009116.BGIv1.0	Unnamed__1	GAATTTAATTAA	1575	11	+	Glycine max	60K protein binding site
Sapur.008G114200.1.v5.1	Unnamed__1	GAATTTAATTAA	738	11	-	Glycine max	60K protein binding site
BraR500.06G193200.1.v2.1	Unnamed__1	GAATTTAATTAA	1733	11	+	Glycine max	60K protein binding site
orange1.1g011057m.v1.1	Unnamed__1	GAATTTAATTAA	816	11	-	Glycine max	60K protein binding site
Bradi1g10480.1.v3.1	Unnamed__1	GAATTTAATTAA	526	11	+	Glycine max	60K protein binding site
Sobic.001G111000.1.v5.1	Unnamed__1	GAATTTAATTAA	1818	11	+	Glycine max	60K protein binding site
AT1G65960.1.Araport11.447	Unnamed__1	GAATTTAATTAA	631	11	-	Glycine max	60K protein binding site
AT1G65960.3.Araport11.447	Unnamed__1	GAATTTAATTAA	631	11	-	Glycine max	60K protein binding site
AT1G65960.4.Araport11.447	Unnamed__1	GAATTTAATTAA	631	11	-	Glycine max	60K protein binding site
Dnobile17G01164.1	Unnamed__1	GAATTTAATTAA	1520	11	-	Glycine max	60K protein binding site
Gohir.A09G172900.1.v3.1	Unnamed__1	GAATTTAATTAA	1583	11	+	Glycine max	60K protein binding site
Gohir.A09G172900.2.v3.1	Unnamed__1	GAATTTAATTAA	59	11	+	Glycine max	60K protein binding site
Gohir.D02G138300.1.v3.1	Unnamed__1	GAATTTAATTAA	1365	11	+	Glycine max	60K protein binding site
Gohir.D12G272800.1.v3.1	Unnamed__1	GAATTTAATTAA	1051	11	+	Glycine max	60K protein binding site
Gohir.D12G272800.1.v3.1	Unnamed__1	GAATTTAATTAA	1171	11	+	Glycine max	60K protein binding site
Gohir.D12G272800.1.v3.1	Unnamed__1	GAATTTAATTAA	1318	11	+	Glycine max	60K protein binding site
AmTrH2.04G026300.1.v2.1	TGA-element	AACGAC	1600	6	-	Brassica oleracea	auxin-responsive element
AmTrH2.04G027200.1.v2.1	TGA-element	AACGAC	630	6	+	Brassica oleracea	auxin-responsive element
AmTrH2.04G027300.1.v2.1	TGA-element	AACGAC	1227	6	-	Brassica oleracea	auxin-responsive element
AmTrH2.04G027300.1.v2.1	TGA-element	AACGAC	1650	6	+	Brassica oleracea	auxin-responsive element
AmTrH2.04G027300.2.v2.1	TGA-element	AACGAC	1227	6	-	Brassica oleracea	auxin-responsive element
AmTrH2.04G027300.2.v2.1	TGA-element	AACGAC	1650	6	+	Brassica oleracea	auxin-responsive element
AmTrH2.04G027300.3.v2.1	TGA-element	AACGAC	1196	6	-	Brassica oleracea	auxin-responsive element
AmTrH2.04G027300.3.v2.1	TGA-element	AACGAC	1619	6	+	Brassica oleracea	auxin-responsive element
AmTrH2.04G027300.4.v2.1	TGA-element	AACGAC	618	6	-	Brassica oleracea	auxin-responsive element
AmTrH2.04G027300.4.v2.1	TGA-element	AACGAC	1041	6	+	Brassica oleracea	auxin-responsive element
AmTrH2.04G027300.4.v2.1	TGA-element	AACGAC	1662	6	+	Brassica oleracea	auxin-responsive element
AmTrH2.04G027300.4.v2.1	TGA-element	AACGAC	1706	6	-	Brassica oleracea	auxin-responsive element
AT1G65960.2.Araport11.447	TGA-element	AACGAC	446	6	+	Brassica oleracea	auxin-responsive element
AT3G17760.1.Araport11.447	TGA-element	AACGAC	1339	6	+	Brassica oleracea	auxin-responsive element
AT3G17760.2.Araport11.447	TGA-element	AACGAC	1339	6	+	Brassica oleracea	auxin-responsive element
Bevul.6G043600.1.EL10.2_2	TGA-element	AACGAC	1485	6	-	Brassica oleracea	auxin-responsive element
Bevul.8G104100.1.EL10.2_2	TGA-element	AACGAC	259	6	-	Brassica oleracea	auxin-responsive element
Bradi1g10480.1.v3.1	TGA-element	AACGAC	540	6	+	Brassica oleracea	auxin-responsive element
Bradi1g10480.1.v3.1	TGA-element	AACGAC	1165	6	-	Brassica oleracea	auxin-responsive element
Bradi1g68807.1.v3.1	TGA-element	AACGAC	106	6	+	Brassica oleracea	auxin-responsive element
Bradi1g68807.1.v3.1	TGA-element	AACGAC	1352	6	+	Brassica oleracea	auxin-responsive element
Bradi1g68807.1.v3.1	TGA-element	AACGAC	1976	6	-	Brassica oleracea	auxin-responsive element
Bradi1g68807.2.v3.1	TGA-element	AACGAC	106	6	+	Brassica oleracea	auxin-responsive element
Bradi1g68807.2.v3.1	TGA-element	AACGAC	1352	6	+	Brassica oleracea	auxin-responsive element
Bradi1g68807.2.v3.1	TGA-element	AACGAC	1976	6	-	Brassica oleracea	auxin-responsive element
Bradi5g11600.1.v3.1	TGA-element	AACGAC	1297	6	-	Brassica oleracea	auxin-responsive element
BraR500.01G300400.1.v2.1	TGA-element	AACGAC	130	6	-	Brassica oleracea	auxin-responsive element
BraR500.01G300400.1.v2.1	TGA-element	AACGAC	243	6	+	Brassica oleracea	auxin-responsive element
BraR500.01G300400.1.v2.1	TGA-element	AACGAC	666	6	+	Brassica oleracea	auxin-responsive element
BraR500.01G300400.1.v2.1	TGA-element	AACGAC	1120	6	+	Brassica oleracea	auxin-responsive element
BraR500.01G300400.1.v2.1	TGA-element	AACGAC	1192	6	-	Brassica oleracea	auxin-responsive element
BraR500.01G300400.2.v2.1	TGA-element	AACGAC	130	6	-	Brassica oleracea	auxin-responsive element
BraR500.01G300400.2.v2.1	TGA-element	AACGAC	243	6	+	Brassica oleracea	auxin-responsive element
BraR500.01G300400.2.v2.1	TGA-element	AACGAC	666	6	+	Brassica oleracea	auxin-responsive element
BraR500.01G300400.2.v2.1	TGA-element	AACGAC	1120	6	+	Brassica oleracea	auxin-responsive element
BraR500.01G300400.2.v2.1	TGA-element	AACGAC	1192	6	-	Brassica oleracea	auxin-responsive element
BraR500.02G067000.1.v2.1	TGA-element	AACGAC	919	6	-	Brassica oleracea	auxin-responsive element
BraR500.02G300800.1.v2.1	TGA-element	AACGAC	966	6	+	Brassica oleracea	auxin-responsive element
BraR500.05G123200.1.v2.1	TGA-element	AACGAC	1299	6	+	Brassica oleracea	auxin-responsive element
BraR500.06G193200.1.v2.1	TGA-element	AACGAC	860	6	+	Brassica oleracea	auxin-responsive element
Cucsa.112300.1.v1.122	TGA-element	AACGAC	1080	6	-	Brassica oleracea	auxin-responsive element
Cucsa.112300.1.v1.122	TGA-element	AACGAC	1466	6	+	Brassica oleracea	auxin-responsive element
Cucsa.112300.2.v1.122	TGA-element	AACGAC	834	6	-	Brassica oleracea	auxin-responsive element
Cucsa.112300.2.v1.122	TGA-element	AACGAC	1220	6	+	Brassica oleracea	auxin-responsive element
Dnobile17G01164.1	TGA-element	AACGAC	581	6	+	Brassica oleracea	auxin-responsive element
Gohir.A01G144400.1.v3.1	TGA-element	AACGAC	1467	6	+	Brassica oleracea	auxin-responsive element
Gohir.D01G136200.1.v3.1	TGA-element	AACGAC	1481	6	+	Brassica oleracea	auxin-responsive element
Gohir.D01G136200.2.v3.1	TGA-element	AACGAC	730	6	+	Brassica oleracea	auxin-responsive element
Gohir.D12G156600.1.v3.1	TGA-element	AACGAC	1333	6	+	Brassica oleracea	auxin-responsive element
GSMUA_Achr4T31270_001.v1	TGA-element	AACGAC	1994	6	+	Brassica oleracea	auxin-responsive element
GSMUA_Achr7T12330_001.v1	TGA-element	AACGAC	909	6	+	Brassica oleracea	auxin-responsive element
HanXRQChr01g0002631.r1.2.494	TGA-element	AACGAC	1560	6	+	Brassica oleracea	auxin-responsive element
HanXRQChr07g0190181.r1.2.494	TGA-element	AACGAC	1912	6	+	Brassica oleracea	auxin-responsive element
Lesat.0238s0004.1.v1.1	TGA-element	AACGAC	455	6	+	Brassica oleracea	auxin-responsive element
Lus10031934.BGIv1.0	TGA-element	AACGAC	1693	6	+	Brassica oleracea	auxin-responsive element
Lus10034426.BGIv1.0	TGA-element	AACGAC	785	6	+	Brassica oleracea	auxin-responsive element
Lus10034426.BGIv1.0	TGA-element	AACGAC	1651	6	+	Brassica oleracea	auxin-responsive element
Maker115666	TGA-element	AACGAC	413	6	-	Brassica oleracea	auxin-responsive element
Misin01G101100.1.v7.1	TGA-element	AACGAC	1001	6	+	Brassica oleracea	auxin-responsive element
Misin01G101100.1.v7.1	TGA-element	AACGAC	1995	6	+	Brassica oleracea	auxin-responsive element
Misin01G423600.1.v7.1	TGA-element	AACGAC	1968	6	+	Brassica oleracea	auxin-responsive element
Misin01G423600.2.v7.1	TGA-element	AACGAC	1397	6	+	Brassica oleracea	auxin-responsive element
Misin02G088400.1.v7.1	TGA-element	AACGAC	745	6	+	Brassica oleracea	auxin-responsive element
Misin11G100400.1.v7.1	TGA-element	AACGAC	1675	6	+	Brassica oleracea	auxin-responsive element
Misin11G100400.2.v7.1	TGA-element	AACGAC	1675	6	+	Brassica oleracea	auxin-responsive element
mrna.Ash004140	TGA-element	AACGAC	47	6	+	Brassica oleracea	auxin-responsive element
mrna.Ash004140	TGA-element	AACGAC	62	6	+	Brassica oleracea	auxin-responsive element
orange1.1g011057m.v1.1	TGA-element	AACGAC	770	6	+	Brassica oleracea	auxin-responsive element
orange1.1g011057m.v1.1	TGA-element	AACGAC	1615	6	+	Brassica oleracea	auxin-responsive element
OsKitaake03g102500.1.v3.1	TGA-element	AACGAC	1220	6	+	Brassica oleracea	auxin-responsive element
OsKitaake03g102500.1.v3.1	TGA-element	AACGAC	1527	6	+	Brassica oleracea	auxin-responsive element
OsKitaake03g318000.1.v3.1	TGA-element	AACGAC	398	6	+	Brassica oleracea	auxin-responsive element
OsKitaake08g180800.1.v3.1	TGA-element	AACGAC	1809	6	-	Brassica oleracea	auxin-responsive element
PAC:32906611.CDS.5	TGA-element	AACGAC	1159	6	-	Brassica oleracea	auxin-responsive element
PAC:32906612.CDS.5	TGA-element	AACGAC	1159	6	-	Brassica oleracea	auxin-responsive element
PAC:32949494.CDS.5	TGA-element	AACGAC	338	6	+	Brassica oleracea	auxin-responsive element
PAC:32949494.CDS.5	TGA-element	AACGAC	868	6	-	Brassica oleracea	auxin-responsive element
PAC:32949495.CDS.5	TGA-element	AACGAC	338	6	+	Brassica oleracea	auxin-responsive element
PAC:32949495.CDS.5	TGA-element	AACGAC	868	6	-	Brassica oleracea	auxin-responsive element
PAC:32949496.CDS.5	TGA-element	AACGAC	338	6	+	Brassica oleracea	auxin-responsive element
PAC:32949496.CDS.5	TGA-element	AACGAC	868	6	-	Brassica oleracea	auxin-responsive element
PAC:32949497.CDS.5	TGA-element	AACGAC	338	6	+	Brassica oleracea	auxin-responsive element
PAC:32949497.CDS.5	TGA-element	AACGAC	868	6	-	Brassica oleracea	auxin-responsive element
PAC:32961626.CDS.1	TGA-element	AACGAC	884	6	+	Brassica oleracea	auxin-responsive element
PAC:32961628.CDS.1	TGA-element	AACGAC	451	6	+	Brassica oleracea	auxin-responsive element
PAC:32963412.CDS.5	TGA-element	AACGAC	1822	6	+	Brassica oleracea	auxin-responsive element
PAC:32963412.CDS.5	TGA-element	AACGAC	1977	6	+	Brassica oleracea	auxin-responsive element
PAC:32963413.CDS.5	TGA-element	AACGAC	1822	6	+	Brassica oleracea	auxin-responsive element
PAC:32963413.CDS.5	TGA-element	AACGAC	1977	6	+	Brassica oleracea	auxin-responsive element
ptg000011l_1.1.g1534.t1	TGA-element	AACGAC	16	6	-	Brassica oleracea	auxin-responsive element
ptg000011l_1.1.g1534.t1	TGA-element	AACGAC	722	6	-	Brassica oleracea	auxin-responsive element
ptg000011l_1.1.g1534.t1	TGA-element	AACGAC	1488	6	+	Brassica oleracea	auxin-responsive element
ptg000020l_1.g323.t1	TGA-element	AACGAC	437	6	-	Brassica oleracea	auxin-responsive element
ptg000020l_1.g323.t1	TGA-element	AACGAC	722	6	+	Brassica oleracea	auxin-responsive element
Sapur.017G124700.1.v5.1	TGA-element	AACGAC	735	6	-	Brassica oleracea	auxin-responsive element
Sapur.017G124700.1.v5.1	TGA-element	AACGAC	1031	6	+	Brassica oleracea	auxin-responsive element
Seita.7G115400.1.v2.2	TGA-element	AACGAC	1906	6	+	Brassica oleracea	auxin-responsive element
Seita.9G113300.1.v2.2	TGA-element	AACGAC	1672	6	+	Brassica oleracea	auxin-responsive element
Sobic.001G443800.1.v5.1	TGA-element	AACGAC	1115	6	-	Brassica oleracea	auxin-responsive element
Sobic.006G095700.1.v5.1	TGA-element	AACGAC	792	6	+	Brassica oleracea	auxin-responsive element
Sobic.006G096500.1.v5.1	TGA-element	AACGAC	1414	6	-	Brassica oleracea	auxin-responsive element
Sobic.007G152800.2.v5.1	TGA-element	AACGAC	1146	6	-	Brassica oleracea	auxin-responsive element
Sobic.007G152800.2.v5.1	TGA-element	AACGAC	1327	6	-	Brassica oleracea	auxin-responsive element
Sobic.007G152800.3.v5.1	TGA-element	AACGAC	618	6	-	Brassica oleracea	auxin-responsive element
Sobic.007G152800.3.v5.1	TGA-element	AACGAC	799	6	-	Brassica oleracea	auxin-responsive element
Soltu.DM.03G019160.6.v6.1	TGA-element	AACGAC	1047	6	+	Brassica oleracea	auxin-responsive element
Soltu.DM.03G019160.6.v6.1	TGA-element	AACGAC	1177	6	+	Brassica oleracea	auxin-responsive element
Soltu.DM.05G024430.1.v6.1	TGA-element	AACGAC	1937	6	-	Brassica oleracea	auxin-responsive element
PAC:32933239.CDS.1	AT-rich element	ATAGAAATCAA	1385	10	+	Glycine max	binding site of AT-rich DNA binding protein (ATBP-1)
Bevul.6G043400.1.EL10.2_2	AT-rich element	ATAGAAATCAA	616	10	+	Glycine max	binding site of AT-rich DNA binding protein (ATBP-1)
Bevul.6G043600.1.EL10.2_2	AT-rich element	ATAGAAATCAA	1401	10	-	Glycine max	binding site of AT-rich DNA binding protein (ATBP-1)
Bevul.6G043700.1.EL10.2_2	AT-rich element	ATAGAAATCAA	1396	10	+	Glycine max	binding site of AT-rich DNA binding protein (ATBP-1)
HanXRQChr07g0190181.r1.2.494	AT-rich element	ATAGAAATCAA	1196	10	-	Glycine max	binding site of AT-rich DNA binding protein (ATBP-1)
Soltu.DM.01G000030.1.v6.1	AT-rich element	ATAGAAATCAA	937	10	-	Glycine max	binding site of AT-rich DNA binding protein (ATBP-1)
Soltu.DM.01G000030.2.v6.1	AT-rich element	ATAGAAATCAA	937	10	-	Glycine max	binding site of AT-rich DNA binding protein (ATBP-1)
Soltu.DM.05G024430.1.v6.1	AT-rich element	ATAGAAATCAA	400	10	-	Glycine max	binding site of AT-rich DNA binding protein (ATBP-1)
Soltu.DM.11G001060.1.v6.1	AT-rich element	ATAGAAATCAA	50	10	+	Glycine max	binding site of AT-rich DNA binding protein (ATBP-1)
Soltu.DM.11G001060.1.v6.1	AT-rich element	ATAGAAATCAA	641	10	+	Glycine max	binding site of AT-rich DNA binding protein (ATBP-1)
Soltu.DM.11G001060.1.v6.1	AT-rich element	ATAGAAATCAA	1636	10	+	Glycine max	binding site of AT-rich DNA binding protein (ATBP-1)
Soltu.DM.S000060.1.v6.1	AT-rich element	ATAGAAATCAA	387	10	-	Glycine max	binding site of AT-rich DNA binding protein (ATBP-1)
Cucsa.377430.1.v1.122	AT-rich element	ATAGAAATCAA	1333	10	+	Glycine max	binding site of AT-rich DNA binding protein (ATBP-1)
Phvul.004G144400.1.v2.1	AT-rich element	ATAGAAATCAA	1148	10	-	Glycine max	binding site of AT-rich DNA binding protein (ATBP-1)
Phvul.006G087600.1.v2.1	AT-rich element	ATAGAAATCAA	256	10	-	Glycine max	binding site of AT-rich DNA binding protein (ATBP-1)
Lus10034425.BGIv1.0	AT-rich element	ATAGAAATCAA	336	10	+	Glycine max	binding site of AT-rich DNA binding protein (ATBP-1)
Sapur.010G073100.1.v5.1	AT-rich element	ATAGAAATCAA	748	10	+	Glycine max	binding site of AT-rich DNA binding protein (ATBP-1)
Lesat.0238s0004.1.v1.1	AT-rich element	ATAGAAATCAA	252	10	-	Glycine max	binding site of AT-rich DNA binding protein (ATBP-1)
BraR500.03G511400.1.v2.1	AT-rich element	ATAGAAATCAA	679	10	+	Glycine max	binding site of AT-rich DNA binding protein (ATBP-1)
BraR500.03G511400.1.v2.1	AT-rich element	ATAGAAATCAA	822	10	-	Glycine max	binding site of AT-rich DNA binding protein (ATBP-1)
BraR500.05G123200.1.v2.1	AT-rich element	ATAGAAATCAA	1608	10	-	Glycine max	binding site of AT-rich DNA binding protein (ATBP-1)
BraR500.06G193200.2.v2.1	AT-rich element	ATAGAAATCAA	634	10	+	Glycine max	binding site of AT-rich DNA binding protein (ATBP-1)
orange1.1g011057m.v1.1	AT-rich element	ATAGAAATCAA	1217	10	-	Glycine max	binding site of AT-rich DNA binding protein (ATBP-1)
GSMUA_Achr7T12330_001.v1	AT-rich element	ATAGAAATCAA	1804	10	-	Glycine max	binding site of AT-rich DNA binding protein (ATBP-1)
GSMUA_Achr8T22810_001.v1	AT-rich element	ATAGAAATCAA	723	10	+	Glycine max	binding site of AT-rich DNA binding protein (ATBP-1)
GSMUA_Achr8T22810_001.v1	AT-rich element	ATAGAAATCAA	1516	10	-	Glycine max	binding site of AT-rich DNA binding protein (ATBP-1)
Seita.7G113800.1.v2.2	AT-rich element	ATAGAAATCAA	293	10	+	Glycine max	binding site of AT-rich DNA binding protein (ATBP-1)
Sobic.001G443800.1.v5.1	AT-rich element	ATAGAAATCAA	893	10	+	Glycine max	binding site of AT-rich DNA binding protein (ATBP-1)
ptg000020l_1.g323.t1	AT-rich element	ATAGAAATCAA	840	10	+	Glycine max	binding site of AT-rich DNA binding protein (ATBP-1)
Dnobile16G00631.1	AT-rich element	ATAGAAATCAA	685	10	-	Glycine max	binding site of AT-rich DNA binding protein (ATBP-1)
Dnobile17G01164.1	AT-rich element	ATAGAAATCAA	1531	10	-	Glycine max	binding site of AT-rich DNA binding protein (ATBP-1)
Dnobile17G01164.1	AT-rich element	ATAGAAATCAA	1652	10	+	Glycine max	binding site of AT-rich DNA binding protein (ATBP-1)
Dnobile17G01620.1	AT-rich element	ATAGAAATCAA	866	10	-	Glycine max	binding site of AT-rich DNA binding protein (ATBP-1)
Dchrysa17G01165.1	AT-rich element	ATAGAAATCAA	1541	10	+	Glycine max	binding site of AT-rich DNA binding protein (ATBP-1)
Dchrysa17G01165.1	AT-rich element	ATAGAAATCAA	1656	10	+	Glycine max	binding site of AT-rich DNA binding protein (ATBP-1)
Maker115666	AT-rich element	ATAGAAATCAA	1497	10	-	Glycine max	binding site of AT-rich DNA binding protein (ATBP-1)
Maker115666	AT-rich element	ATAGAAATCAA	1553	10	+	Glycine max	binding site of AT-rich DNA binding protein (ATBP-1)
Maker115666	AT-rich element	ATAGAAATCAA	1667	10	+	Glycine max	binding site of AT-rich DNA binding protein (ATBP-1)
Gohir.A12G272000.1.v3.1	AT-rich element	ATAGAAATCAA	1315	10	+	Glycine max	binding site of AT-rich DNA binding protein (ATBP-1)
HanXRQChr14g0443271.r1.2.494	MSA-like	(T/C)C(T/C)AACGG(T/C)(T/C)A	1161	8.5	-	Catharanthus roseus	cis-acting element involved in cell cycle regulation
VIT_204s0079g00600.1.v2.1	MSA-like	(T/C)C(T/C)AACGG(T/C)(T/C)A	90	9	+	Catharanthus roseus	cis-acting element involved in cell cycle regulation
VIT_204s0079g00600.2.v2.1	MSA-like	(T/C)C(T/C)AACGG(T/C)(T/C)A	90	9	+	Catharanthus roseus	cis-acting element involved in cell cycle regulation
Bradi1g68807.1.v3.1	MSA-like	TCCAACGGT	597	9	-	Catharanthus roseus	cis-acting element involved in cell cycle regulation
Bradi1g68807.2.v3.1	MSA-like	TCCAACGGT	597	9	-	Catharanthus roseus	cis-acting element involved in cell cycle regulation
Bradi5g11640.1.v3.1	MSA-like	(T/C)C(T/C)AACGG(T/C)(T/C)A	674	8.5	-	Catharanthus roseus	cis-acting element involved in cell cycle regulation
Bradi5g11640.1.v3.1	MSA-like	TCAAACGGT	1177	9	-	Catharanthus roseus	cis-acting element involved in cell cycle regulation
Misin11G100100.1.v7.1	MSA-like	(T/C)C(T/C)AACGG(T/C)(T/C)A	1558	9	-	Catharanthus roseus	cis-acting element involved in cell cycle regulation
164618.v1.91	TC-rich repeats	GTTTTCTTAC	1499	9	+	Nicotiana tabacum	cis-acting element involved in defense and stress responsiveness
PAC:32961626.CDS.1	TC-rich repeats	ATTCTCTAAC	1791	9	+	Nicotiana tabacum	cis-acting element involved in defense and stress responsiveness
PAC:32961627.CDS.5	TC-rich repeats	ATTCTCTAAC	272	9	+	Nicotiana tabacum	cis-acting element involved in defense and stress responsiveness
PAC:32961628.CDS.1	TC-rich repeats	ATTCTCTAAC	1358	9	+	Nicotiana tabacum	cis-acting element involved in defense and stress responsiveness
AmTrH2.04G026300.1.v2.1	TC-rich repeats	ATTCTCTAAC	1380	9	-	Nicotiana tabacum	cis-acting element involved in defense and stress responsiveness
AmTrH2.04G027300.1.v2.1	TC-rich repeats	ATTCTCTAAC	1081	9	-	Nicotiana tabacum	cis-acting element involved in defense and stress responsiveness
AmTrH2.04G027300.2.v2.1	TC-rich repeats	ATTCTCTAAC	1081	9	-	Nicotiana tabacum	cis-acting element involved in defense and stress responsiveness
AmTrH2.04G027300.3.v2.1	TC-rich repeats	ATTCTCTAAC	1050	9	-	Nicotiana tabacum	cis-acting element involved in defense and stress responsiveness
AmTrH2.04G027300.4.v2.1	TC-rich repeats	ATTCTCTAAC	472	9	-	Nicotiana tabacum	cis-acting element involved in defense and stress responsiveness
Aqcoe3G422600.1.v3.1	TC-rich repeats	GTTTTCTTAC	1221	9	-	Nicotiana tabacum	cis-acting element involved in defense and stress responsiveness
Aqcoe3G424700.1.v3.1	TC-rich repeats	ATTCTCTAAC	1012	9	+	Nicotiana tabacum	cis-acting element involved in defense and stress responsiveness
Aqcoe3G425000.1.v3.1	TC-rich repeats	GTTTTCTTAC	315	9	+	Nicotiana tabacum	cis-acting element involved in defense and stress responsiveness
Aqcoe3G425000.1.v3.1	TC-rich repeats	GTTTTCTTAC	1264	9	-	Nicotiana tabacum	cis-acting element involved in defense and stress responsiveness
Aqcoe3G425100.1.v3.1	TC-rich repeats	ATTCTCTAAC	871	9	-	Nicotiana tabacum	cis-acting element involved in defense and stress responsiveness
Bevul.6G043400.1.EL10.2_2	TC-rich repeats	GTTTTCTTAC	112	9	-	Nicotiana tabacum	cis-acting element involved in defense and stress responsiveness
Bevul.6G043600.1.EL10.2_2	TC-rich repeats	ATTCTCTAAC	815	9	-	Nicotiana tabacum	cis-acting element involved in defense and stress responsiveness
Soltu.DM.01G000030.1.v6.1	TC-rich repeats	ATTCTCTAAC	1536	9	+	Nicotiana tabacum	cis-acting element involved in defense and stress responsiveness
Soltu.DM.01G000030.2.v6.1	TC-rich repeats	ATTCTCTAAC	1536	9	+	Nicotiana tabacum	cis-acting element involved in defense and stress responsiveness
Soltu.DM.03G019160.1.v6.1	TC-rich repeats	ATTCTCTAAC	1817	9	-	Nicotiana tabacum	cis-acting element involved in defense and stress responsiveness
Soltu.DM.03G019160.2.v6.1	TC-rich repeats	ATTCTCTAAC	1817	9	-	Nicotiana tabacum	cis-acting element involved in defense and stress responsiveness
Soltu.DM.03G019160.3.v6.1	TC-rich repeats	ATTCTCTAAC	1817	9	-	Nicotiana tabacum	cis-acting element involved in defense and stress responsiveness
Soltu.DM.03G019160.4.v6.1	TC-rich repeats	ATTCTCTAAC	1817	9	-	Nicotiana tabacum	cis-acting element involved in defense and stress responsiveness
Soltu.DM.03G019160.5.v6.1	TC-rich repeats	ATTCTCTAAC	1817	9	-	Nicotiana tabacum	cis-acting element involved in defense and stress responsiveness
Soltu.DM.03G019160.6.v6.1	TC-rich repeats	ATTCTCTAAC	852	9	-	Nicotiana tabacum	cis-acting element involved in defense and stress responsiveness
Soltu.DM.03G019160.7.v6.1	TC-rich repeats	ATTCTCTAAC	1817	9	-	Nicotiana tabacum	cis-acting element involved in defense and stress responsiveness
VIT_201s0011g06600.1.v2.1	TC-rich repeats	GTTTTCTTAC	353	9	+	Nicotiana tabacum	cis-acting element involved in defense and stress responsiveness
VIT_201s0011g06610.1.v2.1	TC-rich repeats	ATTCTCTAAC	97	9	-	Nicotiana tabacum	cis-acting element involved in defense and stress responsiveness
VIT_201s0011g06610.1.v2.1	TC-rich repeats	GTTTTCTTAC	299	9	-	Nicotiana tabacum	cis-acting element involved in defense and stress responsiveness
VIT_201s0011g06610.1.v2.1	TC-rich repeats	ATTCTCTAAC	470	9	-	Nicotiana tabacum	cis-acting element involved in defense and stress responsiveness
VIT_204s0079g00600.1.v2.1	TC-rich repeats	GTTTTCTTAC	698	9	-	Nicotiana tabacum	cis-acting element involved in defense and stress responsiveness
VIT_204s0079g00600.2.v2.1	TC-rich repeats	GTTTTCTTAC	698	9	-	Nicotiana tabacum	cis-acting element involved in defense and stress responsiveness
Cucsa.377430.1.v1.122	TC-rich repeats	ATTCTCTAAC	84	9	-	Nicotiana tabacum	cis-acting element involved in defense and stress responsiveness
Phvul.002G185900.1.v2.1	TC-rich repeats	GTTTTCTTAC	1500	9	-	Nicotiana tabacum	cis-acting element involved in defense and stress responsiveness
Phvul.002G185900.1.v2.1	TC-rich repeats	ATTCTCTAAC	1627	9	+	Nicotiana tabacum	cis-acting element involved in defense and stress responsiveness
Lus10028530.BGIv1.0	TC-rich repeats	GTTTTCTTAC	718	9	+	Nicotiana tabacum	cis-acting element involved in defense and stress responsiveness
Sapur.004G052800.1.v5.1	TC-rich repeats	ATTCTCTAAC	194	9	-	Nicotiana tabacum	cis-acting element involved in defense and stress responsiveness
Sapur.008G114200.1.v5.1	TC-rich repeats	GTTTTCTTAC	587	9	+	Nicotiana tabacum	cis-acting element involved in defense and stress responsiveness
Sapur.008G114200.1.v5.1	TC-rich repeats	GTTTTCTTAC	1056	9	-	Nicotiana tabacum	cis-acting element involved in defense and stress responsiveness
Sapur.010G073100.1.v5.1	TC-rich repeats	GTTTTCTTAC	202	9	-	Nicotiana tabacum	cis-acting element involved in defense and stress responsiveness
Sapur.012G025500.1.v5.1	TC-rich repeats	ATTCTCTAAC	970	9	+	Nicotiana tabacum	cis-acting element involved in defense and stress responsiveness
Lesat.0010s0051.1.v1.1	TC-rich repeats	GTTTTCTTAC	1274	9	+	Nicotiana tabacum	cis-acting element involved in defense and stress responsiveness
Lesat.0010s0051.1.v1.1	TC-rich repeats	GTTTTCTTAC	1895	9	-	Nicotiana tabacum	cis-acting element involved in defense and stress responsiveness
Lesat.0011s0204.1.v1.1	TC-rich repeats	ATTCTCTAAC	430	9	-	Nicotiana tabacum	cis-acting element involved in defense and stress responsiveness
Lesat.0011s0204.1.v1.1	TC-rich repeats	GTTTTCTTAC	1511	9	-	Nicotiana tabacum	cis-acting element involved in defense and stress responsiveness
Lesat.0130s0001.1.v1.1	TC-rich repeats	GTTTTCTTAC	1805	9	+	Nicotiana tabacum	cis-acting element involved in defense and stress responsiveness
Lesat.0248s0033.1.v1.1	TC-rich repeats	GTTTTCTTAC	14	9	-	Nicotiana tabacum	cis-acting element involved in defense and stress responsiveness
Lesat.0248s0033.1.v1.1	TC-rich repeats	ATTCTCTAAC	222	9	-	Nicotiana tabacum	cis-acting element involved in defense and stress responsiveness
BraR500.02G067000.1.v2.1	TC-rich repeats	GTTTTCTTAC	1443	9	-	Nicotiana tabacum	cis-acting element involved in defense and stress responsiveness
BraR500.02G300800.1.v2.1	TC-rich repeats	ATTCTCTAAC	1972	9	-	Nicotiana tabacum	cis-acting element involved in defense and stress responsiveness
BraR500.06G193200.2.v2.1	TC-rich repeats	GTTTTCTTAC	561	9	-	Nicotiana tabacum	cis-acting element involved in defense and stress responsiveness
BraR500.07G269700.1.v2.1	TC-rich repeats	GTTTTCTTAC	1710	9	-	Nicotiana tabacum	cis-acting element involved in defense and stress responsiveness
BraR500.09G208000.1.v2.1	TC-rich repeats	GTTTTCTTAC	586	9	-	Nicotiana tabacum	cis-acting element involved in defense and stress responsiveness
BraR500.09G208000.1.v2.1	TC-rich repeats	ATTCTCTAAC	863	9	+	Nicotiana tabacum	cis-acting element involved in defense and stress responsiveness
BraR500.09G208000.1.v2.1	TC-rich repeats	GTTTTCTTAC	1591	9	+	Nicotiana tabacum	cis-acting element involved in defense and stress responsiveness
BraR500.10G178500.1.v2.1	TC-rich repeats	GTTTTCTTAC	1597	9	-	Nicotiana tabacum	cis-acting element involved in defense and stress responsiveness
orange1.1g011057m.v1.1	TC-rich repeats	ATTCTCTAAC	70	9	-	Nicotiana tabacum	cis-acting element involved in defense and stress responsiveness
GSMUA_Achr4T31270_001.v1	TC-rich repeats	GTTTTCTTAC	962	9	-	Nicotiana tabacum	cis-acting element involved in defense and stress responsiveness
GSMUA_Achr8T22810_001.v1	TC-rich repeats	GTTTTCTTAC	645	9	-	Nicotiana tabacum	cis-acting element involved in defense and stress responsiveness
GSMUA_Achr8T22810_001.v1	TC-rich repeats	GTTTTCTTAC	691	9	-	Nicotiana tabacum	cis-acting element involved in defense and stress responsiveness
GSMUA_Achr8T30730_001.v1	TC-rich repeats	ATTCTCTAAC	1144	9	-	Nicotiana tabacum	cis-acting element involved in defense and stress responsiveness
Misin02G088400.1.v7.1	TC-rich repeats	GTTTTCTTAC	1595	9	-	Nicotiana tabacum	cis-acting element involved in defense and stress responsiveness
Misin02G403300.1.v7.1	TC-rich repeats	GTTTTCTTAC	1688	9	-	Nicotiana tabacum	cis-acting element involved in defense and stress responsiveness
Misin02G403300.1.v7.1	TC-rich repeats	GTTTTCTTAC	1833	9	+	Nicotiana tabacum	cis-acting element involved in defense and stress responsiveness
Misin07G286700.1.v7.1	TC-rich repeats	GTTTTCTTAC	248	9	+	Nicotiana tabacum	cis-acting element involved in defense and stress responsiveness
Seita.9G113300.1.v2.2	TC-rich repeats	GTTTTCTTAC	1390	9	+	Nicotiana tabacum	cis-acting element involved in defense and stress responsiveness
Seita.9G113300.1.v2.2	TC-rich repeats	GTTTTCTTAC	1460	9	-	Nicotiana tabacum	cis-acting element involved in defense and stress responsiveness
AT1G65960.1.Araport11.447	TC-rich repeats	ATTCTCTAAC	1055	9	+	Nicotiana tabacum	cis-acting element involved in defense and stress responsiveness
AT1G65960.2.Araport11.447	TC-rich repeats	GTTTTCTTAC	283	9	+	Nicotiana tabacum	cis-acting element involved in defense and stress responsiveness
AT1G65960.2.Araport11.447	TC-rich repeats	ATTCTCTAAC	1096	9	+	Nicotiana tabacum	cis-acting element involved in defense and stress responsiveness
AT1G65960.2.Araport11.447	TC-rich repeats	GTTTTCTTAC	1767	9	-	Nicotiana tabacum	cis-acting element involved in defense and stress responsiveness
AT1G65960.3.Araport11.447	TC-rich repeats	ATTCTCTAAC	1055	9	+	Nicotiana tabacum	cis-acting element involved in defense and stress responsiveness
AT1G65960.4.Araport11.447	TC-rich repeats	ATTCTCTAAC	1055	9	+	Nicotiana tabacum	cis-acting element involved in defense and stress responsiveness
AT2G02010.1.Araport11.447	TC-rich repeats	ATTCTCTAAC	766	9	-	Nicotiana tabacum	cis-acting element involved in defense and stress responsiveness
AT2G02010.2.Araport11.447	TC-rich repeats	ATTCTCTAAC	922	9	-	Nicotiana tabacum	cis-acting element involved in defense and stress responsiveness
AT3G17760.1.Araport11.447	TC-rich repeats	GTTTTCTTAC	1918	9	+	Nicotiana tabacum	cis-acting element involved in defense and stress responsiveness
AT3G17760.2.Araport11.447	TC-rich repeats	GTTTTCTTAC	1918	9	+	Nicotiana tabacum	cis-acting element involved in defense and stress responsiveness
AT5G17330.1.Araport11.447	TC-rich repeats	GTTTTCTTAC	659	9	+	Nicotiana tabacum	cis-acting element involved in defense and stress responsiveness
AT5G17330.1.Araport11.447	TC-rich repeats	GTTTTCTTAC	1393	9	-	Nicotiana tabacum	cis-acting element involved in defense and stress responsiveness
AT5G17330.1.Araport11.447	TC-rich repeats	ATTCTCTAAC	1767	9	+	Nicotiana tabacum	cis-acting element involved in defense and stress responsiveness
OsKitaake03g102500.1.v3.1	TC-rich repeats	ATTCTCTAAC	37	9	+	Nicotiana tabacum	cis-acting element involved in defense and stress responsiveness
OsKitaake04g146100.1.v3.1	TC-rich repeats	GTTTTCTTAC	1110	9	-	Nicotiana tabacum	cis-acting element involved in defense and stress responsiveness
OsKitaake04g146100.1.v3.1	TC-rich repeats	GTTTTCTTAC	1143	9	+	Nicotiana tabacum	cis-acting element involved in defense and stress responsiveness
ptg000011l_1.1.g1534.t1	TC-rich repeats	GTTTTCTTAC	258	9	+	Nicotiana tabacum	cis-acting element involved in defense and stress responsiveness
Dnobile17G01620.1	TC-rich repeats	GTTTTCTTAC	1836	9	+	Nicotiana tabacum	cis-acting element involved in defense and stress responsiveness
Dchrysa17G01165.1	TC-rich repeats	GTTTTCTTAC	1630	9	-	Nicotiana tabacum	cis-acting element involved in defense and stress responsiveness
Dchrysa17G01647.1	TC-rich repeats	ATTCTCTAAC	1331	9	+	Nicotiana tabacum	cis-acting element involved in defense and stress responsiveness
Dchrysa17G01647.1	TC-rich repeats	GTTTTCTTAC	1815	9	+	Nicotiana tabacum	cis-acting element involved in defense and stress responsiveness
Maker115666	TC-rich repeats	GTTTTCTTAC	1641	9	-	Nicotiana tabacum	cis-acting element involved in defense and stress responsiveness
Maker59599	TC-rich repeats	GTTTTCTTAC	1805	9	+	Nicotiana tabacum	cis-acting element involved in defense and stress responsiveness
Aqcoe3G423000.1.v3.1	TC-rich repeats	ATTCTCTAAC	1206	9	-	Nicotiana tabacum	cis-acting element involved in defense and stress responsiveness
Gohir.A03G113900.1.v3.1	TC-rich repeats	ATTCTCTAAC	1089	9	+	Nicotiana tabacum	cis-acting element involved in defense and stress responsiveness
Gohir.A12G153200.1.v3.1	TC-rich repeats	GTTTTCTTAC	347	9	-	Nicotiana tabacum	cis-acting element involved in defense and stress responsiveness
Gohir.A12G272000.1.v3.1	TC-rich repeats	ATTCTCTAAC	156	9	-	Nicotiana tabacum	cis-acting element involved in defense and stress responsiveness
Gohir.D12G272800.1.v3.1	TC-rich repeats	GTTTTCTTAC	635	9	+	Nicotiana tabacum	cis-acting element involved in defense and stress responsiveness
Aqcoe3G422600.1.v3.1	DRE	TACCGACAT	1791	9	-	Arabidopsis thaliana	cis-acting element involved in dehydration, low-temp, salt stresses	橘色表示 需要调整展开
Misin01G101100.1.v7.1	DRE	TACCGACAT	590	9	+	Arabidopsis thaliana	cis-acting element involved in dehydration, low-temp, salt stresses
Aqcoe3G425000.1.v3.1	TATC-box	TATCCCA	1699	7	-	Oryza sativa	cis-acting element involved in gibberellin-responsiveness
Aqcoe3G425100.1.v3.1	TATC-box	TATCCCA	665	7	+	Oryza sativa	cis-acting element involved in gibberellin-responsiveness
Bevul.6G043700.1.EL10.2_2	TATC-box	TATCCCA	6	7	+	Oryza sativa	cis-acting element involved in gibberellin-responsiveness
Soltu.DM.S000060.2.v6.1	TATC-box	TATCCCA	1784	7	+	Oryza sativa	cis-acting element involved in gibberellin-responsiveness
VIT_204s0079g00600.1.v2.1	TATC-box	TATCCCA	1985	7	+	Oryza sativa	cis-acting element involved in gibberellin-responsiveness
VIT_204s0079g00600.2.v2.1	TATC-box	TATCCCA	1985	7	+	Oryza sativa	cis-acting element involved in gibberellin-responsiveness
Phvul.002G185900.1.v2.1	TATC-box	TATCCCA	515	7	+	Oryza sativa	cis-acting element involved in gibberellin-responsiveness
Phvul.008G239700.1.v2.1	TATC-box	TATCCCA	560	7	-	Oryza sativa	cis-acting element involved in gibberellin-responsiveness
Lus10031934.BGIv1.0	TATC-box	TATCCCA	1217	7	+	Oryza sativa	cis-acting element involved in gibberellin-responsiveness
Lus10035096.BGIv1.0	TATC-box	TATCCCA	1009	7	+	Oryza sativa	cis-acting element involved in gibberellin-responsiveness
Sapur.012G025500.1.v5.1	TATC-box	TATCCCA	21	7	-	Oryza sativa	cis-acting element involved in gibberellin-responsiveness
Lesat.0010s0051.1.v1.1	TATC-box	TATCCCA	850	7	-	Oryza sativa	cis-acting element involved in gibberellin-responsiveness
Lesat.0010s0051.1.v1.1	TATC-box	TATCCCA	959	7	+	Oryza sativa	cis-acting element involved in gibberellin-responsiveness
Lesat.0238s0004.1.v1.1	TATC-box	TATCCCA	1473	7	+	Oryza sativa	cis-acting element involved in gibberellin-responsiveness
BraR500.02G300800.1.v2.1	TATC-box	TATCCCA	1527	7	-	Oryza sativa	cis-acting element involved in gibberellin-responsiveness
BraR500.05G123200.1.v2.1	TATC-box	TATCCCA	673	7	+	Oryza sativa	cis-acting element involved in gibberellin-responsiveness
BraR500.05G123200.1.v2.1	TATC-box	TATCCCA	1462	7	+	Oryza sativa	cis-acting element involved in gibberellin-responsiveness
BraR500.07G269700.1.v2.1	TATC-box	TATCCCA	799	7	-	Oryza sativa	cis-acting element involved in gibberellin-responsiveness
Bradi3g37830.1.v3.1	TATC-box	TATCCCA	1345	7	+	Oryza sativa	cis-acting element involved in gibberellin-responsiveness
Gohir.A01G144400.1.v3.1	TATC-box	TATCCCA	994	7	-	Oryza sativa	cis-acting element involved in gibberellin-responsiveness
Gohir.A01G144400.1.v3.1	TATC-box	TATCCCA	1234	7	+	Oryza sativa	cis-acting element involved in gibberellin-responsiveness
Aqcoe3G422600.1.v3.1	ACE	GCGACGTACC	429	9	+	Petroselinum crispum	cis-acting element involved in light responsiveness
Bevul.6G043400.1.EL10.2_2	ACE	GACACGTATG	1330	9	+	Petroselinum crispum	cis-acting element involved in light responsiveness
Bevul.6G043600.1.EL10.2_2	ACE	CTAACGTATT	1348	9	-	Petroselinum crispum	cis-acting element involved in light responsiveness
VIT_201s0011g06610.1.v2.1	ACE	GACACGTATG	1025	9	+	Petroselinum crispum	cis-acting element involved in light responsiveness
Phvul.004G144500.1.v2.1	ACE	CTAACGTATT	1553	9	-	Petroselinum crispum	cis-acting element involved in light responsiveness
Lus10031934.BGIv1.0	ACE	CTAACGTATT	733	9	+	Petroselinum crispum	cis-acting element involved in light responsiveness
Lus10031934.BGIv1.0	ACE	CTAACGTATT	1860	9	+	Petroselinum crispum	cis-acting element involved in light responsiveness
Thecc.02G300700.1.v2.1	ACE	CTAACGTATT	79	9	-	Petroselinum crispum	cis-acting element involved in light responsiveness
Lesat.0011s0204.1.v1.1	ACE	CTAACGTATT	719	9	-	Petroselinum crispum	cis-acting element involved in light responsiveness
Lesat.0248s0033.1.v1.1	ACE	CTAACGTATT	722	9	-	Petroselinum crispum	cis-acting element involved in light responsiveness
BraR500.03G511500.1.v2.1	ACE	GACACGTATG	1744	9	-	Petroselinum crispum	cis-acting element involved in light responsiveness
GSMUA_Achr8T22810_001.v1	ACE	CTAACGTATT	1207	10	-	Petroselinum crispum	cis-acting element involved in light responsiveness
Misin02G088400.1.v7.1	ACE	GACACGTATG	1271	9	+	Petroselinum crispum	cis-acting element involved in light responsiveness
Seita.6G177000.1.v2.2	ACE	GACACGTATG	1376	9	-	Petroselinum crispum	cis-acting element involved in light responsiveness
ptg000020l_1.g323.t1	ACE	GACACGTATG	1914	9	-	Petroselinum crispum	cis-acting element involved in light responsiveness
ptg000020l_1.g323.t1	ACE	CTAACGTATT	1924	9	-	Petroselinum crispum	cis-acting element involved in light responsiveness
Aqcoe3G422600.1.v3.1	LTR	CCGAAA	955	6	+	Hordeum vulgare	cis-acting element involved in low-temperature responsiveness
Aqcoe3G422600.1.v3.1	LTR	CCGAAA	1252	6	-	Hordeum vulgare	cis-acting element involved in low-temperature responsiveness
Aqcoe3G422600.1.v3.1	LTR	CCGAAA	1425	6	+	Hordeum vulgare	cis-acting element involved in low-temperature responsiveness
Misin02G088400.1.v7.1	LTR	CCGAAA	89	6	-	Hordeum vulgare	cis-acting element involved in low-temperature responsiveness
Misin02G088400.1.v7.1	LTR	CCGAAA	143	6	+	Hordeum vulgare	cis-acting element involved in low-temperature responsiveness
Misin02G088400.1.v7.1	LTR	CCGAAA	1046	6	-	Hordeum vulgare	cis-acting element involved in low-temperature responsiveness
164618.v1.91	LTR	CCGAAA	652	6	-	Hordeum vulgare	cis-acting element involved in low-temperature responsiveness
PAC:32949494.CDS.5	LTR	CCGAAA	1116	6	-	Hordeum vulgare	cis-acting element involved in low-temperature responsiveness
PAC:32949495.CDS.5	LTR	CCGAAA	1116	6	-	Hordeum vulgare	cis-acting element involved in low-temperature responsiveness
PAC:32949496.CDS.5	LTR	CCGAAA	1116	6	-	Hordeum vulgare	cis-acting element involved in low-temperature responsiveness
PAC:32949497.CDS.5	LTR	CCGAAA	1116	6	-	Hordeum vulgare	cis-acting element involved in low-temperature responsiveness
PAC:32961627.CDS.5	LTR	CCGAAA	1866	6	+	Hordeum vulgare	cis-acting element involved in low-temperature responsiveness
AmTrH2.04G026300.1.v2.1	LTR	CCGAAA	163	6	-	Hordeum vulgare	cis-acting element involved in low-temperature responsiveness
AmTrH2.04G027300.1.v2.1	LTR	CCGAAA	477	6	+	Hordeum vulgare	cis-acting element involved in low-temperature responsiveness
AmTrH2.04G027300.1.v2.1	LTR	CCGAAA	1576	6	+	Hordeum vulgare	cis-acting element involved in low-temperature responsiveness
AmTrH2.04G027300.2.v2.1	LTR	CCGAAA	477	6	+	Hordeum vulgare	cis-acting element involved in low-temperature responsiveness
AmTrH2.04G027300.2.v2.1	LTR	CCGAAA	1576	6	+	Hordeum vulgare	cis-acting element involved in low-temperature responsiveness
AmTrH2.04G027300.3.v2.1	LTR	CCGAAA	446	6	+	Hordeum vulgare	cis-acting element involved in low-temperature responsiveness
AmTrH2.04G027300.3.v2.1	LTR	CCGAAA	1545	6	+	Hordeum vulgare	cis-acting element involved in low-temperature responsiveness
AmTrH2.04G027300.4.v2.1	LTR	CCGAAA	967	6	+	Hordeum vulgare	cis-acting element involved in low-temperature responsiveness
Aqcoe3G424700.1.v3.1	LTR	CCGAAA	816	6	-	Hordeum vulgare	cis-acting element involved in low-temperature responsiveness
Bevul.6G043600.1.EL10.2_2	LTR	CCGAAA	1411	6	-	Hordeum vulgare	cis-acting element involved in low-temperature responsiveness
Bevul.6G043700.1.EL10.2_2	LTR	CCGAAA	1352	6	-	Hordeum vulgare	cis-acting element involved in low-temperature responsiveness
Bevul.8G104100.1.EL10.2_2	LTR	CCGAAA	1995	6	+	Hordeum vulgare	cis-acting element involved in low-temperature responsiveness
HanXRQChr01g0002631.r1.2.494	LTR	CCGAAA	658	6	-	Hordeum vulgare	cis-acting element involved in low-temperature responsiveness
Soltu.DM.01G000030.1.v6.1	LTR	CCGAAA	1350	6	+	Hordeum vulgare	cis-acting element involved in low-temperature responsiveness
Soltu.DM.01G000030.2.v6.1	LTR	CCGAAA	1350	6	+	Hordeum vulgare	cis-acting element involved in low-temperature responsiveness
Soltu.DM.03G019160.1.v6.1	LTR	CCGAAA	1959	6	+	Hordeum vulgare	cis-acting element involved in low-temperature responsiveness
Soltu.DM.03G019160.2.v6.1	LTR	CCGAAA	1959	6	+	Hordeum vulgare	cis-acting element involved in low-temperature responsiveness
Soltu.DM.03G019160.3.v6.1	LTR	CCGAAA	1959	6	+	Hordeum vulgare	cis-acting element involved in low-temperature responsiveness
Soltu.DM.03G019160.4.v6.1	LTR	CCGAAA	1959	6	+	Hordeum vulgare	cis-acting element involved in low-temperature responsiveness
Soltu.DM.03G019160.5.v6.1	LTR	CCGAAA	1959	6	+	Hordeum vulgare	cis-acting element involved in low-temperature responsiveness
Soltu.DM.03G019160.6.v6.1	LTR	CCGAAA	994	6	+	Hordeum vulgare	cis-acting element involved in low-temperature responsiveness
Soltu.DM.03G019160.7.v6.1	LTR	CCGAAA	1959	6	+	Hordeum vulgare	cis-acting element involved in low-temperature responsiveness
Soltu.DM.S000060.1.v6.1	LTR	CCGAAA	1369	6	-	Hordeum vulgare	cis-acting element involved in low-temperature responsiveness
Soltu.DM.S000060.2.v6.1	LTR	CCGAAA	824	6	-	Hordeum vulgare	cis-acting element involved in low-temperature responsiveness
VIT_201s0011g06600.1.v2.1	LTR	CCGAAA	50	6	-	Hordeum vulgare	cis-acting element involved in low-temperature responsiveness
VIT_204s0079g00600.1.v2.1	LTR	CCGAAA	1943	6	+	Hordeum vulgare	cis-acting element involved in low-temperature responsiveness
VIT_204s0079g00600.2.v2.1	LTR	CCGAAA	1943	6	+	Hordeum vulgare	cis-acting element involved in low-temperature responsiveness
VIT_217s0000g00920.1.v2.1	LTR	CCGAAA	1896	6	+	Hordeum vulgare	cis-acting element involved in low-temperature responsiveness
VIT_217s0000g00920.1.v2.1	LTR	CCGAAA	1980	6	+	Hordeum vulgare	cis-acting element involved in low-temperature responsiveness
Cucsa.026460.1.v1.122	LTR	CCGAAA	1995	6	+	Hordeum vulgare	cis-acting element involved in low-temperature responsiveness
Phvul.002G185900.1.v2.1	LTR	CCGAAA	1068	6	-	Hordeum vulgare	cis-acting element involved in low-temperature responsiveness
Phvul.004G144400.1.v2.1	LTR	CCGAAA	1967	6	-	Hordeum vulgare	cis-acting element involved in low-temperature responsiveness
Lus10009116.BGIv1.0	LTR	CCGAAA	1631	6	+	Hordeum vulgare	cis-acting element involved in low-temperature responsiveness
Lus10019136.BGIv1.0	LTR	CCGAAA	1145	6	+	Hordeum vulgare	cis-acting element involved in low-temperature responsiveness
Lus10019136.BGIv1.0	LTR	CCGAAA	1497	6	+	Hordeum vulgare	cis-acting element involved in low-temperature responsiveness
Lus10028530.BGIv1.0	LTR	CCGAAA	1015	6	-	Hordeum vulgare	cis-acting element involved in low-temperature responsiveness
Lus10034425.BGIv1.0	LTR	CCGAAA	955	6	-	Hordeum vulgare	cis-acting element involved in low-temperature responsiveness
Sapur.008G114200.1.v5.1	LTR	CCGAAA	1823	6	+	Hordeum vulgare	cis-acting element involved in low-temperature responsiveness
Sapur.008G114200.1.v5.1	LTR	CCGAAA	1987	6	+	Hordeum vulgare	cis-acting element involved in low-temperature responsiveness
Sapur.010G073100.1.v5.1	LTR	CCGAAA	918	6	+	Hordeum vulgare	cis-acting element involved in low-temperature responsiveness
Sapur.017G124700.1.v5.1	LTR	CCGAAA	1842	6	+	Hordeum vulgare	cis-acting element involved in low-temperature responsiveness
Thecc.03G069000.1.v2.1	LTR	CCGAAA	322	6	-	Hordeum vulgare	cis-acting element involved in low-temperature responsiveness
Lesat.0130s0001.1.v1.1	LTR	CCGAAA	1710	6	+	Hordeum vulgare	cis-acting element involved in low-temperature responsiveness
Lesat.0130s0001.1.v1.1	LTR	CCGAAA	1787	6	-	Hordeum vulgare	cis-acting element involved in low-temperature responsiveness
Lesat.0238s0004.1.v1.1	LTR	CCGAAA	588	6	+	Hordeum vulgare	cis-acting element involved in low-temperature responsiveness
Lesat.0238s0004.1.v1.1	LTR	CCGAAA	1587	6	-	Hordeum vulgare	cis-acting element involved in low-temperature responsiveness
BraR500.01G300400.1.v2.1	LTR	CCGAAA	38	6	-	Hordeum vulgare	cis-acting element involved in low-temperature responsiveness
BraR500.01G300400.2.v2.1	LTR	CCGAAA	38	6	-	Hordeum vulgare	cis-acting element involved in low-temperature responsiveness
BraR500.03G511500.1.v2.1	LTR	CCGAAA	836	6	+	Hordeum vulgare	cis-acting element involved in low-temperature responsiveness
BraR500.05G123200.1.v2.1	LTR	CCGAAA	1151	6	-	Hordeum vulgare	cis-acting element involved in low-temperature responsiveness
BraR500.06G193200.1.v2.1	LTR	CCGAAA	834	6	-	Hordeum vulgare	cis-acting element involved in low-temperature responsiveness
BraR500.06G193200.2.v2.1	LTR	CCGAAA	35	6	+	Hordeum vulgare	cis-acting element involved in low-temperature responsiveness
BraR500.06G193200.2.v2.1	LTR	CCGAAA	133	6	-	Hordeum vulgare	cis-acting element involved in low-temperature responsiveness
orange1.1g010897m.v1.1	LTR	CCGAAA	952	6	-	Hordeum vulgare	cis-acting element involved in low-temperature responsiveness
orange1.1g014163m.v1.1	LTR	CCGAAA	952	6	-	Hordeum vulgare	cis-acting element involved in low-temperature responsiveness
orange1.1g017569m.v1.1	LTR	CCGAAA	952	6	-	Hordeum vulgare	cis-acting element involved in low-temperature responsiveness
orange1.1g018437m.v1.1	LTR	CCGAAA	952	6	-	Hordeum vulgare	cis-acting element involved in low-temperature responsiveness
GSMUA_Achr7T02370_001.v1	LTR	CCGAAA	1847	6	+	Hordeum vulgare	cis-acting element involved in low-temperature responsiveness
Bradi1g10480.1.v3.1	LTR	CCGAAA	769	6	+	Hordeum vulgare	cis-acting element involved in low-temperature responsiveness
Bradi1g68807.1.v3.1	LTR	CCGAAA	111	6	+	Hordeum vulgare	cis-acting element involved in low-temperature responsiveness
Bradi1g68807.1.v3.1	LTR	CCGAAA	1569	6	-	Hordeum vulgare	cis-acting element involved in low-temperature responsiveness
Bradi1g68807.2.v3.1	LTR	CCGAAA	111	6	+	Hordeum vulgare	cis-acting element involved in low-temperature responsiveness
Bradi1g68807.2.v3.1	LTR	CCGAAA	1569	6	-	Hordeum vulgare	cis-acting element involved in low-temperature responsiveness
Bradi5g11600.1.v3.1	LTR	CCGAAA	258	6	-	Hordeum vulgare	cis-acting element involved in low-temperature responsiveness
Bradi5g11600.1.v3.1	LTR	CCGAAA	1734	6	+	Hordeum vulgare	cis-acting element involved in low-temperature responsiveness
Misin01G006400.1.v7.1	LTR	CCGAAA	1777	6	+	Hordeum vulgare	cis-acting element involved in low-temperature responsiveness
Misin07G286700.1.v7.1	LTR	CCGAAA	1942	6	+	Hordeum vulgare	cis-acting element involved in low-temperature responsiveness
Misin11G100100.1.v7.1	LTR	CCGAAA	1992	6	+	Hordeum vulgare	cis-acting element involved in low-temperature responsiveness
Misin12G095700.1.v7.1	LTR	CCGAAA	1765	6	+	Hordeum vulgare	cis-acting element involved in low-temperature responsiveness
Seita.6G177000.1.v2.2	LTR	CCGAAA	774	6	-	Hordeum vulgare	cis-acting element involved in low-temperature responsiveness
Seita.7G113800.1.v2.2	LTR	CCGAAA	1770	6	+	Hordeum vulgare	cis-acting element involved in low-temperature responsiveness
Seita.7G115400.1.v2.2	LTR	CCGAAA	1152	6	+	Hordeum vulgare	cis-acting element involved in low-temperature responsiveness
Seita.9G476700.1.v2.2	LTR	CCGAAA	267	6	-	Hordeum vulgare	cis-acting element involved in low-temperature responsiveness
Seita.9G476700.1.v2.2	LTR	CCGAAA	1695	6	+	Hordeum vulgare	cis-acting element involved in low-temperature responsiveness
Seita.9G476700.2.v2.2	LTR	CCGAAA	267	6	-	Hordeum vulgare	cis-acting element involved in low-temperature responsiveness
Seita.9G476700.2.v2.2	LTR	CCGAAA	1695	6	+	Hordeum vulgare	cis-acting element involved in low-temperature responsiveness
Sobic.006G095700.1.v5.1	LTR	CCGAAA	203	6	+	Hordeum vulgare	cis-acting element involved in low-temperature responsiveness
Sobic.006G095700.1.v5.1	LTR	CCGAAA	284	6	+	Hordeum vulgare	cis-acting element involved in low-temperature responsiveness
Sobic.006G095700.1.v5.1	LTR	CCGAAA	1435	6	+	Hordeum vulgare	cis-acting element involved in low-temperature responsiveness
Sobic.006G095700.1.v5.1	LTR	CCGAAA	1444	6	-	Hordeum vulgare	cis-acting element involved in low-temperature responsiveness
Sobic.006G095700.1.v5.1	LTR	CCGAAA	1451	6	-	Hordeum vulgare	cis-acting element involved in low-temperature responsiveness
Sobic.006G095700.1.v5.1	LTR	CCGAAA	1733	6	+	Hordeum vulgare	cis-acting element involved in low-temperature responsiveness
AT1G65960.2.Araport11.447	LTR	CCGAAA	253	6	+	Hordeum vulgare	cis-acting element involved in low-temperature responsiveness
AT1G65960.2.Araport11.447	LTR	CCGAAA	329	6	-	Hordeum vulgare	cis-acting element involved in low-temperature responsiveness
AT3G17760.1.Araport11.447	LTR	CCGAAA	665	6	-	Hordeum vulgare	cis-acting element involved in low-temperature responsiveness
AT3G17760.1.Araport11.447	LTR	CCGAAA	1408	6	-	Hordeum vulgare	cis-acting element involved in low-temperature responsiveness
AT3G17760.2.Araport11.447	LTR	CCGAAA	665	6	-	Hordeum vulgare	cis-acting element involved in low-temperature responsiveness
AT3G17760.2.Araport11.447	LTR	CCGAAA	1408	6	-	Hordeum vulgare	cis-acting element involved in low-temperature responsiveness
AT5G17330.1.Araport11.447	LTR	CCGAAA	1826	6	+	Hordeum vulgare	cis-acting element involved in low-temperature responsiveness
OsKitaake03g102500.1.v3.1	LTR	CCGAAA	197	6	-	Hordeum vulgare	cis-acting element involved in low-temperature responsiveness
OsKitaake03g102500.1.v3.1	LTR	CCGAAA	532	6	+	Hordeum vulgare	cis-acting element involved in low-temperature responsiveness
OsKitaake03g102500.1.v3.1	LTR	CCGAAA	1024	6	+	Hordeum vulgare	cis-acting element involved in low-temperature responsiveness
OsKitaake03g102500.1.v3.1	LTR	CCGAAA	1723	6	-	Hordeum vulgare	cis-acting element involved in low-temperature responsiveness
OsKitaake03g102500.1.v3.1	LTR	CCGAAA	1845	6	+	Hordeum vulgare	cis-acting element involved in low-temperature responsiveness
Dnobile17G01164.1	LTR	CCGAAA	802	6	-	Hordeum vulgare	cis-acting element involved in low-temperature responsiveness
Maker115666	LTR	CCGAAA	1370	6	-	Hordeum vulgare	cis-acting element involved in low-temperature responsiveness
mrna.Ash020050	LTR	CCGAAA	1063	6	-	Hordeum vulgare	cis-acting element involved in low-temperature responsiveness
Gohir.A12G153200.1.v3.1	LTR	CCGAAA	922	6	-	Hordeum vulgare	cis-acting element involved in low-temperature responsiveness
Gohir.A12G153200.2.v3.1	LTR	CCGAAA	157	6	-	Hordeum vulgare	cis-acting element involved in low-temperature responsiveness
Gohir.D09G168600.1.v3.1	LTR	CCGAAA	98	6	-	Hordeum vulgare	cis-acting element involved in low-temperature responsiveness
Gohir.D09G168600.1.v3.1	LTR	CCGAAA	133	6	-	Hordeum vulgare	cis-acting element involved in low-temperature responsiveness
Gohir.D12G156600.1.v3.1	LTR	CCGAAA	1167	6	-	Hordeum vulgare	cis-acting element involved in low-temperature responsiveness
mrna.Ash004140	Unnamed_1	GGATTTTACAGT	438	11	-	Pisum sativum	cis-acting element involved in phytochrome down-regulation expression
Gohir.A09G172900.1.v3.1	Unnamed_1	GGATTTTACAGT	123	11	+	Pisum sativum	cis-acting element involved in phytochrome down-regulation expression
Aqcoe3G422600.1.v3.1	TCA-element	CCATCTTTTT	178	9	+	Nicotiana tabacum	cis-acting element involved in salicylic acid responsiveness
Aqcoe3G422600.1.v3.1	TCA-element	CCATCTTTTT	525	9	-	Nicotiana tabacum	cis-acting element involved in salicylic acid responsiveness
Mapoly0121s0037.1.v3.1.CDS.7	TCA-element	TCAGAAGAGG	914	9	+	Brassica oleracea	cis-acting element involved in salicylic acid responsiveness
PAC:32906611.CDS.5	TCA-element	CCATCTTTTT	422	9	-	Nicotiana tabacum	cis-acting element involved in salicylic acid responsiveness
PAC:32906611.CDS.5	TCA-element	TCAGAAGAGG	550	9	-	Brassica oleracea	cis-acting element involved in salicylic acid responsiveness
PAC:32906612.CDS.5	TCA-element	CCATCTTTTT	422	9	-	Nicotiana tabacum	cis-acting element involved in salicylic acid responsiveness
PAC:32906612.CDS.5	TCA-element	TCAGAAGAGG	550	9	-	Brassica oleracea	cis-acting element involved in salicylic acid responsiveness
PAC:32961627.CDS.5	TCA-element	TCAGAAGAGG	1070	9	-	Brassica oleracea	cis-acting element involved in salicylic acid responsiveness
AmTrH2.04G027200.1.v2.1	TCA-element	CCATCTTTTT	1585	9	+	Nicotiana tabacum	cis-acting element involved in salicylic acid responsiveness
Bevul.6G043400.1.EL10.2_2	TCA-element	CCATCTTTTT	1057	9	-	Nicotiana tabacum	cis-acting element involved in salicylic acid responsiveness
Bevul.6G043600.1.EL10.2_2	TCA-element	CCATCTTTTT	1949	9	+	Nicotiana tabacum	cis-acting element involved in salicylic acid responsiveness
HanXRQChr07g0190181.r1.2.494	TCA-element	CCATCTTTTT	1797	9	+	Nicotiana tabacum	cis-acting element involved in salicylic acid responsiveness
Soltu.DM.01G000030.1.v6.1	TCA-element	TCAGAAGAGG	1089	9	+	Brassica oleracea	cis-acting element involved in salicylic acid responsiveness
Soltu.DM.01G000030.1.v6.1	TCA-element	CCATCTTTTT	1150	9	-	Nicotiana tabacum	cis-acting element involved in salicylic acid responsiveness
Soltu.DM.01G000030.2.v6.1	TCA-element	TCAGAAGAGG	1089	9	+	Brassica oleracea	cis-acting element involved in salicylic acid responsiveness
Soltu.DM.01G000030.2.v6.1	TCA-element	CCATCTTTTT	1150	9	-	Nicotiana tabacum	cis-acting element involved in salicylic acid responsiveness
Soltu.DM.03G019160.6.v6.1	TCA-element	CCATCTTTTT	1030	9	-	Nicotiana tabacum	cis-acting element involved in salicylic acid responsiveness
Soltu.DM.03G019160.6.v6.1	TCA-element	TCAGAAGAGG	1066	9	+	Brassica oleracea	cis-acting element involved in salicylic acid responsiveness
Soltu.DM.05G024430.1.v6.1	TCA-element	CCATCTTTTT	1890	9	+	Nicotiana tabacum	cis-acting element involved in salicylic acid responsiveness
Soltu.DM.S000060.1.v6.1	TCA-element	CCATCTTTTT	1700	9	-	Nicotiana tabacum	cis-acting element involved in salicylic acid responsiveness
Soltu.DM.S000060.2.v6.1	TCA-element	CCATCTTTTT	1155	9	-	Nicotiana tabacum	cis-acting element involved in salicylic acid responsiveness
VIT_201s0011g06600.1.v2.1	TCA-element	CCATCTTTTT	1405	9	-	Nicotiana tabacum	cis-acting element involved in salicylic acid responsiveness
VIT_201s0011g06600.1.v2.1	TCA-element	CCATCTTTTT	1654	9	-	Nicotiana tabacum	cis-acting element involved in salicylic acid responsiveness
VIT_201s0011g06600.1.v2.1	TCA-element	TCAGAAGAGG	1857	9	+	Brassica oleracea	cis-acting element involved in salicylic acid responsiveness
VIT_201s0011g06600.1.v2.1	TCA-element	CCATCTTTTT	1962	9	+	Nicotiana tabacum	cis-acting element involved in salicylic acid responsiveness
VIT_204s0079g00600.1.v2.1	TCA-element	TCAGAAGAGG	1442	9	-	Brassica oleracea	cis-acting element involved in salicylic acid responsiveness
VIT_204s0079g00600.1.v2.1	TCA-element	CCATCTTTTT	1950	9	+	Nicotiana tabacum	cis-acting element involved in salicylic acid responsiveness
VIT_204s0079g00600.2.v2.1	TCA-element	TCAGAAGAGG	1442	9	-	Brassica oleracea	cis-acting element involved in salicylic acid responsiveness
VIT_204s0079g00600.2.v2.1	TCA-element	CCATCTTTTT	1950	9	+	Nicotiana tabacum	cis-acting element involved in salicylic acid responsiveness
Cucsa.112300.1.v1.122	TCA-element	TCAGAAGAGG	303	9	-	Brassica oleracea	cis-acting element involved in salicylic acid responsiveness
Cucsa.112300.2.v1.122	TCA-element	TCAGAAGAGG	57	9	-	Brassica oleracea	cis-acting element involved in salicylic acid responsiveness
Cucsa.377430.1.v1.122	TCA-element	CCATCTTTTT	1871	9	+	Nicotiana tabacum	cis-acting element involved in salicylic acid responsiveness
Phvul.004G144500.1.v2.1	TCA-element	CCATCTTTTT	666	9	-	Nicotiana tabacum	cis-acting element involved in salicylic acid responsiveness
Phvul.006G087600.1.v2.1	TCA-element	CCATCTTTTT	525	9	-	Nicotiana tabacum	cis-acting element involved in salicylic acid responsiveness
Phvul.008G239700.1.v2.1	TCA-element	CCATCTTTTT	1182	9	+	Nicotiana tabacum	cis-acting element involved in salicylic acid responsiveness
Lus10019136.BGIv1.0	TCA-element	CCATCTTTTT	1854	9	+	Nicotiana tabacum	cis-acting element involved in salicylic acid responsiveness
Sapur.004G052900.1.v5.1	TCA-element	CCATCTTTTT	786	9	-	Nicotiana tabacum	cis-acting element involved in salicylic acid responsiveness
Sapur.004G052900.1.v5.1	TCA-element	CCATCTTTTT	1356	9	-	Nicotiana tabacum	cis-acting element involved in salicylic acid responsiveness
Sapur.017G124700.1.v5.1	TCA-element	CCATCTTTTT	440	9	-	Nicotiana tabacum	cis-acting element involved in salicylic acid responsiveness
Sapur.017G124700.1.v5.1	TCA-element	CCATCTTTTT	539	9	+	Nicotiana tabacum	cis-acting element involved in salicylic acid responsiveness
Sapur.017G124700.1.v5.1	TCA-element	CCATCTTTTT	1017	9	-	Nicotiana tabacum	cis-acting element involved in salicylic acid responsiveness
Thecc.02G300700.1.v2.1	TCA-element	CCATCTTTTT	416	9	-	Nicotiana tabacum	cis-acting element involved in salicylic acid responsiveness
Thecc.02G300700.1.v2.1	TCA-element	CCATCTTTTT	1769	9	+	Nicotiana tabacum	cis-acting element involved in salicylic acid responsiveness
Lesat.0011s0204.1.v1.1	TCA-element	CCATCTTTTT	975	9	+	Nicotiana tabacum	cis-acting element involved in salicylic acid responsiveness
Lesat.0238s0004.1.v1.1	TCA-element	CCATCTTTTT	711	9	-	Nicotiana tabacum	cis-acting element involved in salicylic acid responsiveness
BraR500.01G300400.1.v2.1	TCA-element	TCAGAAGAGG	1961	9	-	Brassica oleracea	cis-acting element involved in salicylic acid responsiveness
BraR500.01G300400.2.v2.1	TCA-element	TCAGAAGAGG	1961	9	-	Brassica oleracea	cis-acting element involved in salicylic acid responsiveness
BraR500.02G067000.1.v2.1	TCA-element	CCATCTTTTT	1024	9	-	Nicotiana tabacum	cis-acting element involved in salicylic acid responsiveness
BraR500.05G123200.1.v2.1	TCA-element	CCATCTTTTT	1211	9	+	Nicotiana tabacum	cis-acting element involved in salicylic acid responsiveness
BraR500.06G193200.1.v2.1	TCA-element	CCATCTTTTT	1424	9	-	Nicotiana tabacum	cis-acting element involved in salicylic acid responsiveness
BraR500.09G208000.1.v2.1	TCA-element	CCATCTTTTT	1232	9	-	Nicotiana tabacum	cis-acting element involved in salicylic acid responsiveness
BraR500.10G178500.1.v2.1	TCA-element	CCATCTTTTT	176	9	+	Nicotiana tabacum	cis-acting element involved in salicylic acid responsiveness
orange1.1g010897m.v1.1	TCA-element	CCATCTTTTT	1481	9	+	Nicotiana tabacum	cis-acting element involved in salicylic acid responsiveness
orange1.1g011057m.v1.1	TCA-element	CCATCTTTTT	517	9	+	Nicotiana tabacum	cis-acting element involved in salicylic acid responsiveness
orange1.1g014163m.v1.1	TCA-element	CCATCTTTTT	1481	9	+	Nicotiana tabacum	cis-acting element involved in salicylic acid responsiveness
orange1.1g017569m.v1.1	TCA-element	CCATCTTTTT	1481	9	+	Nicotiana tabacum	cis-acting element involved in salicylic acid responsiveness
orange1.1g018437m.v1.1	TCA-element	CCATCTTTTT	1481	9	+	Nicotiana tabacum	cis-acting element involved in salicylic acid responsiveness
GSMUA_Achr4T31270_001.v1	TCA-element	CCATCTTTTT	1006	9	+	Nicotiana tabacum	cis-acting element involved in salicylic acid responsiveness
GSMUA_Achr7T02370_001.v1	TCA-element	CCATCTTTTT	818	9	-	Nicotiana tabacum	cis-acting element involved in salicylic acid responsiveness
GSMUA_Achr7T02370_001.v1	TCA-element	CCATCTTTTT	1650	9	-	Nicotiana tabacum	cis-acting element involved in salicylic acid responsiveness
GSMUA_Achr8T22810_001.v1	TCA-element	CCATCTTTTT	814	9	+	Nicotiana tabacum	cis-acting element involved in salicylic acid responsiveness
Bradi5g11600.1.v3.1	TCA-element	TCAGAAGAGG	1846	9	-	Brassica oleracea	cis-acting element involved in salicylic acid responsiveness
Misin07G286700.1.v7.1	TCA-element	CCATCTTTTT	87	9	-	Nicotiana tabacum	cis-acting element involved in salicylic acid responsiveness
Misin07G286700.1.v7.1	TCA-element	CCATCTTTTT	1641	9	-	Nicotiana tabacum	cis-acting element involved in salicylic acid responsiveness
Seita.7G115400.1.v2.2	TCA-element	CCATCTTTTT	1139	9	+	Nicotiana tabacum	cis-acting element involved in salicylic acid responsiveness
Seita.7G115400.1.v2.2	TCA-element	CCATCTTTTT	1396	9	+	Nicotiana tabacum	cis-acting element involved in salicylic acid responsiveness
Seita.9G476700.1.v2.2	TCA-element	CCATCTTTTT	1722	9	+	Nicotiana tabacum	cis-acting element involved in salicylic acid responsiveness
Seita.9G476700.2.v2.2	TCA-element	CCATCTTTTT	1722	9	+	Nicotiana tabacum	cis-acting element involved in salicylic acid responsiveness
Sobic.007G152800.3.v5.1	TCA-element	CCATCTTTTT	1467	9	-	Nicotiana tabacum	cis-acting element involved in salicylic acid responsiveness
AT1G65960.2.Araport11.447	TCA-element	CCATCTTTTT	1497	9	+	Nicotiana tabacum	cis-acting element involved in salicylic acid responsiveness
AT2G02010.1.Araport11.447	TCA-element	CCATCTTTTT	1666	9	-	Nicotiana tabacum	cis-acting element involved in salicylic acid responsiveness
AT2G02010.2.Araport11.447	TCA-element	CCATCTTTTT	1822	9	-	Nicotiana tabacum	cis-acting element involved in salicylic acid responsiveness
AT3G17760.1.Araport11.447	TCA-element	CCATCTTTTT	1236	10	+	Nicotiana tabacum	cis-acting element involved in salicylic acid responsiveness
AT3G17760.2.Araport11.447	TCA-element	CCATCTTTTT	1236	10	+	Nicotiana tabacum	cis-acting element involved in salicylic acid responsiveness
OsKitaake03g318000.1.v3.1	SARE	TTCGACCATCTT	1554	11	+	Nicotiana tabacum	cis-acting element involved in salicylic acid responsiveness
OsKitaake03g318000.1.v3.1	TCA-element	CCATCTTTTT	1165	9	+	Nicotiana tabacum	cis-acting element involved in salicylic acid responsiveness
ptg000011l_1.1.g1534.t1	TCA-element	CCATCTTTTT	908	9	+	Nicotiana tabacum	cis-acting element involved in salicylic acid responsiveness
Maker59599	TCA-element	CCATCTTTTT	778	9	+	Nicotiana tabacum	cis-acting element involved in salicylic acid responsiveness
Gohir.A01G144400.1.v3.1	TCA-element	CCATCTTTTT	1195	9	+	Nicotiana tabacum	cis-acting element involved in salicylic acid responsiveness
Gohir.A01G144400.1.v3.1	TCA-element	CCATCTTTTT	1750	9	+	Nicotiana tabacum	cis-acting element involved in salicylic acid responsiveness
Gohir.A09G172900.1.v3.1	TCA-element	CCATCTTTTT	414	9	+	Nicotiana tabacum	cis-acting element involved in salicylic acid responsiveness
Gohir.A12G153200.1.v3.1	TCA-element	CCATCTTTTT	515	9	-	Nicotiana tabacum	cis-acting element involved in salicylic acid responsiveness
Gohir.A12G153200.1.v3.1	TCA-element	CCATCTTTTT	888	9	-	Nicotiana tabacum	cis-acting element involved in salicylic acid responsiveness
Gohir.A12G153200.1.v3.1	TCA-element	CCATCTTTTT	1210	9	+	Nicotiana tabacum	cis-acting element involved in salicylic acid responsiveness
Gohir.A12G153200.2.v3.1	TCA-element	CCATCTTTTT	123	9	-	Nicotiana tabacum	cis-acting element involved in salicylic acid responsiveness
Gohir.A12G153200.2.v3.1	TCA-element	CCATCTTTTT	445	9	+	Nicotiana tabacum	cis-acting element involved in salicylic acid responsiveness
Gohir.D01G136200.1.v3.1	TCA-element	CCATCTTTTT	1261	9	+	Nicotiana tabacum	cis-acting element involved in salicylic acid responsiveness
Gohir.D01G136200.2.v3.1	TCA-element	CCATCTTTTT	510	9	+	Nicotiana tabacum	cis-acting element involved in salicylic acid responsiveness
Gohir.D12G156600.1.v3.1	TCA-element	CCATCTTTTT	899	9	-	Nicotiana tabacum	cis-acting element involved in salicylic acid responsiveness
Gohir.D12G156600.1.v3.1	TCA-element	CCATCTTTTT	1395	9	+	Nicotiana tabacum	cis-acting element involved in salicylic acid responsiveness
AmTrH2.04G026300.1.v2.1	ABRE	CACGTG	801	6	+	Arabidopsis thaliana	cis-acting element involved in the abscisic acid responsiveness
AmTrH2.04G026300.1.v2.1	ABRE	ACGTG	802	5	+	Arabidopsis thaliana	cis-acting element involved in the abscisic acid responsiveness
AmTrH2.04G026300.1.v2.1	ABRE	TACGGTC	1158	7	-	Arabidopsis thaliana	cis-acting element involved in the abscisic acid responsiveness
AmTrH2.04G026300.1.v2.1	ABRE	ACGTG	1565	5	-	Arabidopsis thaliana	cis-acting element involved in the abscisic acid responsiveness
AmTrH2.04G027200.1.v2.1	ABRE	ACGTG	1524	5	-	Arabidopsis thaliana	cis-acting element involved in the abscisic acid responsiveness
AmTrH2.04G027300.1.v2.1	ABRE	ACGTG	1078	5	-	Arabidopsis thaliana	cis-acting element involved in the abscisic acid responsiveness
AmTrH2.04G027300.2.v2.1	ABRE	ACGTG	1078	5	-	Arabidopsis thaliana	cis-acting element involved in the abscisic acid responsiveness
AmTrH2.04G027300.3.v2.1	ABRE	ACGTG	1047	5	-	Arabidopsis thaliana	cis-acting element involved in the abscisic acid responsiveness
AmTrH2.04G027300.4.v2.1	ABRE	ACGTG	469	5	-	Arabidopsis thaliana	cis-acting element involved in the abscisic acid responsiveness
Aqcoe3G422600.1.v3.1	ABRE	ACGTG	373	5	+	Arabidopsis thaliana	cis-acting element involved in the abscisic acid responsiveness
Aqcoe3G422600.1.v3.1	ABRE	ACGTG	449	5	-	Arabidopsis thaliana	cis-acting element involved in the abscisic acid responsiveness
Aqcoe3G422600.1.v3.1	ABRE	ACGTG	1694	5	-	Arabidopsis thaliana	cis-acting element involved in the abscisic acid responsiveness
Aqcoe3G422600.1.v3.1	ABRE	ACGTG	1725	5	-	Arabidopsis thaliana	cis-acting element involved in the abscisic acid responsiveness
Aqcoe3G422600.1.v3.1	ABRE	ACGTG	1829	5	+	Arabidopsis thaliana	cis-acting element involved in the abscisic acid responsiveness
Aqcoe3G422600.1.v3.1	ABRE	ACGTG	1844	5	-	Arabidopsis thaliana	cis-acting element involved in the abscisic acid responsiveness
Aqcoe3G422600.1.v3.1	ABRE	ACGTG	1851	5	-	Arabidopsis thaliana	cis-acting element involved in the abscisic acid responsiveness
Aqcoe3G423000.1.v3.1	ABRE	ACGTG	864	5	+	Arabidopsis thaliana	cis-acting element involved in the abscisic acid responsiveness
Aqcoe3G423000.1.v3.1	ABRE	ACGTG	1536	5	+	Arabidopsis thaliana	cis-acting element involved in the abscisic acid responsiveness
Aqcoe3G424700.1.v3.1	ABRE	ACGTG	106	5	+	Arabidopsis thaliana	cis-acting element involved in the abscisic acid responsiveness
Aqcoe3G424700.1.v3.1	ABRE	ACGTG	1826	5	+	Arabidopsis thaliana	cis-acting element involved in the abscisic acid responsiveness
Aqcoe3G425100.1.v3.1	ABRE	TACGGTC	92	7	+	Arabidopsis thaliana	cis-acting element involved in the abscisic acid responsiveness
AT1G65960.1.Araport11.447	ABRE	ACGTG	222	5	+	Arabidopsis thaliana	cis-acting element involved in the abscisic acid responsiveness
AT1G65960.3.Araport11.447	ABRE	ACGTG	222	5	+	Arabidopsis thaliana	cis-acting element involved in the abscisic acid responsiveness
AT1G65960.4.Araport11.447	ABRE	ACGTG	222	5	+	Arabidopsis thaliana	cis-acting element involved in the abscisic acid responsiveness
AT2G02000.1.Araport11.447	ABRE	CGTACGTGCA	887	9	-	Hordeum vulgare	cis-acting element involved in the abscisic acid responsiveness
AT2G02000.1.Araport11.447	ABRE	ACGTG	889	5	-	Arabidopsis thaliana	cis-acting element involved in the abscisic acid responsiveness
AT2G02000.1.Araport11.447	ABRE	ACGTG	1856	5	-	Arabidopsis thaliana	cis-acting element involved in the abscisic acid responsiveness
AT2G02010.1.Araport11.447	ABRE	ACGTG	74	5	-	Arabidopsis thaliana	cis-acting element involved in the abscisic acid responsiveness
AT2G02010.2.Araport11.447	ABRE	ACGTG	230	5	-	Arabidopsis thaliana	cis-acting element involved in the abscisic acid responsiveness
AT3G17760.1.Araport11.447	ABRE	ACGTG	1306	5	+	Arabidopsis thaliana	cis-acting element involved in the abscisic acid responsiveness
AT3G17760.1.Araport11.447	ABRE	ACGTG	1332	5	-	Arabidopsis thaliana	cis-acting element involved in the abscisic acid responsiveness
AT3G17760.2.Araport11.447	ABRE	ACGTG	1306	5	+	Arabidopsis thaliana	cis-acting element involved in the abscisic acid responsiveness
AT3G17760.2.Araport11.447	ABRE	ACGTG	1332	5	-	Arabidopsis thaliana	cis-acting element involved in the abscisic acid responsiveness
Bevul.6G043400.1.EL10.2_2	ABRE	GCCGCGTGGC	295	9	+	Oryza sativa	cis-acting element involved in the abscisic acid responsiveness
Bevul.6G043400.1.EL10.2_2	ABRE	CACGTG	297	6	+	Arabidopsis thaliana	cis-acting element involved in the abscisic acid responsiveness
Bevul.6G043400.1.EL10.2_2	ABRE	ACGTG	298	5	+	Arabidopsis thaliana	cis-acting element involved in the abscisic acid responsiveness
Bevul.6G043400.1.EL10.2_2	ABRE	ACGTG	820	5	+	Arabidopsis thaliana	cis-acting element involved in the abscisic acid responsiveness
Bevul.6G043400.1.EL10.2_2	ABRE	ACGTG	1208	5	+	Arabidopsis thaliana	cis-acting element involved in the abscisic acid responsiveness
Bevul.6G043400.1.EL10.2_2	ABRE	ACGTG	1616	5	+	Arabidopsis thaliana	cis-acting element involved in the abscisic acid responsiveness
Bevul.6G043600.1.EL10.2_2	ABRE	ACGTG	96	5	+	Arabidopsis thaliana	cis-acting element involved in the abscisic acid responsiveness
Bevul.8G104100.1.EL10.2_2	ABRE	ACGTG	1485	5	+	Arabidopsis thaliana	cis-acting element involved in the abscisic acid responsiveness
Bevul.8G104100.1.EL10.2_2	ABRE	ACGTG	1752	5	+	Arabidopsis thaliana	cis-acting element involved in the abscisic acid responsiveness
Bevul.9G144900.1.EL10.2_2	ABRE	CGTACGTGCA	1879	9	+	Hordeum vulgare	cis-acting element involved in the abscisic acid responsiveness
Bradi1g10480.1.v3.1	ABRE	CGTACGTGCA	36	9	-	Hordeum vulgare	cis-acting element involved in the abscisic acid responsiveness
Bradi1g10480.1.v3.1	ABRE	GACACGTGGC	109	9	+	Triticum aestivum	cis-acting element involved in the abscisic acid responsiveness
Bradi1g10480.1.v3.1	ABRE	ACGTG	989	5	-	Arabidopsis thaliana	cis-acting element involved in the abscisic acid responsiveness
Bradi1g10480.1.v3.1	ABRE	ACGTG	1458	5	+	Arabidopsis thaliana	cis-acting element involved in the abscisic acid responsiveness
Bradi1g10480.1.v3.1	ABRE	AACCCGG	1844	7	+	Arabidopsis thaliana	cis-acting element involved in the abscisic acid responsiveness
Bradi1g68807.1.v3.1	ABRE	ACGTG	68	5	-	Arabidopsis thaliana	cis-acting element involved in the abscisic acid responsiveness
Bradi1g68807.1.v3.1	ABRE	ACGTG	745	5	-	Arabidopsis thaliana	cis-acting element involved in the abscisic acid responsiveness
Bradi1g68807.1.v3.1	ABRE	ACGTG	811	5	+	Arabidopsis thaliana	cis-acting element involved in the abscisic acid responsiveness
Bradi1g68807.1.v3.1	ABRE	ACGTG	863	5	+	Arabidopsis thaliana	cis-acting element involved in the abscisic acid responsiveness
Bradi1g68807.1.v3.1	ABRE	CGCACGTGTC	1161	9	-	Hordeum vulgare	cis-acting element involved in the abscisic acid responsiveness
Bradi1g68807.1.v3.1	ABRE	ACGTG	1333	5	+	Arabidopsis thaliana	cis-acting element involved in the abscisic acid responsiveness
Bradi1g68807.1.v3.1	ABRE	ACGTG	1811	5	-	Arabidopsis thaliana	cis-acting element involved in the abscisic acid responsiveness
Bradi1g68807.2.v3.1	ABRE	ACGTG	68	5	-	Arabidopsis thaliana	cis-acting element involved in the abscisic acid responsiveness
Bradi1g68807.2.v3.1	ABRE	ACGTG	745	5	-	Arabidopsis thaliana	cis-acting element involved in the abscisic acid responsiveness
Bradi1g68807.2.v3.1	ABRE	ACGTG	811	5	+	Arabidopsis thaliana	cis-acting element involved in the abscisic acid responsiveness
Bradi1g68807.2.v3.1	ABRE	ACGTG	863	5	+	Arabidopsis thaliana	cis-acting element involved in the abscisic acid responsiveness
Bradi1g68807.2.v3.1	ABRE	CGCACGTGTC	1161	9	-	Hordeum vulgare	cis-acting element involved in the abscisic acid responsiveness
Bradi1g68807.2.v3.1	ABRE	ACGTG	1333	5	+	Arabidopsis thaliana	cis-acting element involved in the abscisic acid responsiveness
Bradi1g68807.2.v3.1	ABRE	ACGTG	1811	5	-	Arabidopsis thaliana	cis-acting element involved in the abscisic acid responsiveness
Bradi3g37830.1.v3.1	ABRE	GCCGCGTGGC	13	9	-	Oryza sativa	cis-acting element involved in the abscisic acid responsiveness
Bradi3g37830.1.v3.1	ABRE	ACGTG	258	5	-	Arabidopsis thaliana	cis-acting element involved in the abscisic acid responsiveness
Bradi3g37830.1.v3.1	ABRE	ACGTG	525	5	-	Arabidopsis thaliana	cis-acting element involved in the abscisic acid responsiveness
Bradi3g37830.1.v3.1	ABRE	ACGTG	671	5	+	Arabidopsis thaliana	cis-acting element involved in the abscisic acid responsiveness
Bradi3g37830.1.v3.1	ABRE	ACGTG	684	5	+	Arabidopsis thaliana	cis-acting element involved in the abscisic acid responsiveness
Bradi3g37830.1.v3.1	ABRE	ACGTG	1409	5	-	Arabidopsis thaliana	cis-acting element involved in the abscisic acid responsiveness
Bradi3g37830.1.v3.1	ABRE	ACGTG	1483	5	+	Arabidopsis thaliana	cis-acting element involved in the abscisic acid responsiveness
Bradi3g37830.1.v3.1	ABRE	ACGTG	1825	5	-	Arabidopsis thaliana	cis-acting element involved in the abscisic acid responsiveness
Bradi5g11600.1.v3.1	ABRE	ACGTG	479	5	+	Arabidopsis thaliana	cis-acting element involved in the abscisic acid responsiveness
Bradi5g11600.1.v3.1	ABRE	TACGGTC	779	7	+	Arabidopsis thaliana	cis-acting element involved in the abscisic acid responsiveness
Bradi5g11600.1.v3.1	ABRE	CGTACGTGCA	880	9	-	Hordeum vulgare	cis-acting element involved in the abscisic acid responsiveness
Bradi5g11600.1.v3.1	ABRE	ACGTG	1264	5	-	Arabidopsis thaliana	cis-acting element involved in the abscisic acid responsiveness
Bradi5g11600.1.v3.1	ABRE	CGTACGTGCA	1280	9	-	Hordeum vulgare	cis-acting element involved in the abscisic acid responsiveness
Bradi5g11600.1.v3.1	ABRE	ACGTG	1282	5	-	Arabidopsis thaliana	cis-acting element involved in the abscisic acid responsiveness
Bradi5g11600.1.v3.1	ABRE	ACGTG	1363	5	+	Arabidopsis thaliana	cis-acting element involved in the abscisic acid responsiveness
Bradi5g11600.1.v3.1	ABRE	CACGTG	1412	6	-	Arabidopsis thaliana	cis-acting element involved in the abscisic acid responsiveness
Bradi5g11600.1.v3.1	ABRE	ACGTG	1413	5	+	Arabidopsis thaliana	cis-acting element involved in the abscisic acid responsiveness
Bradi5g11600.1.v3.1	ABRE	ACGTG	1584	5	+	Arabidopsis thaliana	cis-acting element involved in the abscisic acid responsiveness
Bradi5g11600.1.v3.1	ABRE	ACGTG	1822	5	-	Arabidopsis thaliana	cis-acting element involved in the abscisic acid responsiveness
Bradi5g11640.1.v3.1	ABRE	ACGTG	85	5	-	Arabidopsis thaliana	cis-acting element involved in the abscisic acid responsiveness
Bradi5g11640.1.v3.1	ABRE	ACGTG	266	5	+	Arabidopsis thaliana	cis-acting element involved in the abscisic acid responsiveness
Bradi5g11640.1.v3.1	ABRE	CGTACGTGCA	578	9	-	Hordeum vulgare	cis-acting element involved in the abscisic acid responsiveness
Bradi5g11640.1.v3.1	ABRE	AACCCGG	605	7	+	Arabidopsis thaliana	cis-acting element involved in the abscisic acid responsiveness
Bradi5g11640.1.v3.1	ABRE	ACGTG	659	5	-	Arabidopsis thaliana	cis-acting element involved in the abscisic acid responsiveness
Bradi5g11640.1.v3.1	ABRE	ACGTG	1102	5	-	Arabidopsis thaliana	cis-acting element involved in the abscisic acid responsiveness
Bradi5g11640.1.v3.1	ABRE	ACGTG	1677	5	+	Arabidopsis thaliana	cis-acting element involved in the abscisic acid responsiveness
BraR500.01G300400.1.v2.1	ABRE	ACGTG	855	5	+	Arabidopsis thaliana	cis-acting element involved in the abscisic acid responsiveness
BraR500.01G300400.1.v2.1	ABRE	ACGTG	930	5	+	Arabidopsis thaliana	cis-acting element involved in the abscisic acid responsiveness
BraR500.01G300400.1.v2.1	ABRE	ACGTG	944	5	+	Arabidopsis thaliana	cis-acting element involved in the abscisic acid responsiveness
BraR500.01G300400.1.v2.1	ABRE	ACGTG	1004	5	+	Arabidopsis thaliana	cis-acting element involved in the abscisic acid responsiveness
BraR500.01G300400.1.v2.1	ABRE	ACGTG	1017	5	+	Arabidopsis thaliana	cis-acting element involved in the abscisic acid responsiveness
BraR500.01G300400.1.v2.1	ABRE	ACGTG	1129	5	+	Arabidopsis thaliana	cis-acting element involved in the abscisic acid responsiveness
BraR500.01G300400.1.v2.1	ABRE	ACGTG	1308	5	+	Arabidopsis thaliana	cis-acting element involved in the abscisic acid responsiveness
BraR500.01G300400.2.v2.1	ABRE	ACGTG	855	5	+	Arabidopsis thaliana	cis-acting element involved in the abscisic acid responsiveness
BraR500.01G300400.2.v2.1	ABRE	ACGTG	930	5	+	Arabidopsis thaliana	cis-acting element involved in the abscisic acid responsiveness
BraR500.01G300400.2.v2.1	ABRE	ACGTG	944	5	+	Arabidopsis thaliana	cis-acting element involved in the abscisic acid responsiveness
BraR500.01G300400.2.v2.1	ABRE	ACGTG	1004	5	+	Arabidopsis thaliana	cis-acting element involved in the abscisic acid responsiveness
BraR500.01G300400.2.v2.1	ABRE	ACGTG	1017	5	+	Arabidopsis thaliana	cis-acting element involved in the abscisic acid responsiveness
BraR500.01G300400.2.v2.1	ABRE	ACGTG	1129	5	+	Arabidopsis thaliana	cis-acting element involved in the abscisic acid responsiveness
BraR500.01G300400.2.v2.1	ABRE	ACGTG	1308	5	+	Arabidopsis thaliana	cis-acting element involved in the abscisic acid responsiveness
BraR500.02G067000.1.v2.1	ABRE	ACGTG	1996	5	+	Arabidopsis thaliana	cis-acting element involved in the abscisic acid responsiveness
BraR500.02G300800.1.v2.1	ABRE	ACGTG	1482	5	-	Arabidopsis thaliana	cis-acting element involved in the abscisic acid responsiveness
BraR500.02G300800.1.v2.1	ABRE	ACGTG	1811	5	-	Arabidopsis thaliana	cis-acting element involved in the abscisic acid responsiveness
BraR500.03G511400.1.v2.1	ABRE	ACGTG	180	5	+	Arabidopsis thaliana	cis-acting element involved in the abscisic acid responsiveness
BraR500.06G193200.1.v2.1	ABRE	ACGTG	785	5	-	Arabidopsis thaliana	cis-acting element involved in the abscisic acid responsiveness
BraR500.06G193200.1.v2.1	ABRE	ACGTG	874	5	-	Arabidopsis thaliana	cis-acting element involved in the abscisic acid responsiveness
BraR500.06G193200.1.v2.1	ABRE	GACACGTGGC	1108	9	-	Triticum aestivum	cis-acting element involved in the abscisic acid responsiveness
BraR500.06G193200.1.v2.1	ABRE	CACGTG	1110	6	-	Arabidopsis thaliana	cis-acting element involved in the abscisic acid responsiveness
BraR500.06G193200.1.v2.1	ABRE	ACGTG	1111	5	+	Arabidopsis thaliana	cis-acting element involved in the abscisic acid responsiveness
BraR500.06G193200.1.v2.1	ABRE	CACGTG	1552	6	-	Arabidopsis thaliana	cis-acting element involved in the abscisic acid responsiveness
BraR500.06G193200.1.v2.1	ABRE	ACGTG	1553	5	+	Arabidopsis thaliana	cis-acting element involved in the abscisic acid responsiveness
BraR500.06G193200.1.v2.1	ABRE	GCAACGTGTC	1622	9	-	Hordeum vulgare	cis-acting element involved in the abscisic acid responsiveness
BraR500.06G193200.1.v2.1	ABRE	ACGTG	1624	5	-	Arabidopsis thaliana	cis-acting element involved in the abscisic acid responsiveness
BraR500.07G269700.1.v2.1	ABRE	ACGTG	38	5	+	Arabidopsis thaliana	cis-acting element involved in the abscisic acid responsiveness
BraR500.07G269700.1.v2.1	ABRE	ACGTG	1274	5	+	Arabidopsis thaliana	cis-acting element involved in the abscisic acid responsiveness
BraR500.07G269700.1.v2.1	ABRE	ACGTG	1931	5	+	Arabidopsis thaliana	cis-acting element involved in the abscisic acid responsiveness
BraR500.09G208000.1.v2.1	ABRE	ACGTG	1406	5	-	Arabidopsis thaliana	cis-acting element involved in the abscisic acid responsiveness
BraR500.09G208000.1.v2.1	ABRE	ACGTG	1465	5	-	Arabidopsis thaliana	cis-acting element involved in the abscisic acid responsiveness
BraR500.09G208000.1.v2.1	ABRE	ACGTG	1841	5	-	Arabidopsis thaliana	cis-acting element involved in the abscisic acid responsiveness
Cucsa.026460.1.v1.122	ABRE	TACGGTC	1157	7	+	Arabidopsis thaliana	cis-acting element involved in the abscisic acid responsiveness
Cucsa.026460.1.v1.122	ABRE	ACGTG	1873	5	-	Arabidopsis thaliana	cis-acting element involved in the abscisic acid responsiveness
Cucsa.112300.1.v1.122	ABRE	ACGTG	279	5	+	Arabidopsis thaliana	cis-acting element involved in the abscisic acid responsiveness
Cucsa.112300.1.v1.122	ABRE	ACGTG	586	5	+	Arabidopsis thaliana	cis-acting element involved in the abscisic acid responsiveness
Cucsa.112300.1.v1.122	ABRE	ACGTG	1797	5	+	Arabidopsis thaliana	cis-acting element involved in the abscisic acid responsiveness
Cucsa.112300.2.v1.122	ABRE	ACGTG	33	5	+	Arabidopsis thaliana	cis-acting element involved in the abscisic acid responsiveness
Cucsa.112300.2.v1.122	ABRE	ACGTG	340	5	+	Arabidopsis thaliana	cis-acting element involved in the abscisic acid responsiveness
Cucsa.112300.2.v1.122	ABRE	ACGTG	1551	5	+	Arabidopsis thaliana	cis-acting element involved in the abscisic acid responsiveness
Cucsa.377430.1.v1.122	ABRE	CACGTG	62	6	+	Arabidopsis thaliana	cis-acting element involved in the abscisic acid responsiveness
Cucsa.377430.1.v1.122	ABRE	ACGTG	63	5	+	Arabidopsis thaliana	cis-acting element involved in the abscisic acid responsiveness
Cucsa.377430.1.v1.122	ABRE	ACGTG	718	5	-	Arabidopsis thaliana	cis-acting element involved in the abscisic acid responsiveness
Cucsa.377430.1.v1.122	ABRE	ACGTG	1620	5	+	Arabidopsis thaliana	cis-acting element involved in the abscisic acid responsiveness
Dchrysa16G00687.1	ABRE	ACGTG	1265	5	+	Arabidopsis thaliana	cis-acting element involved in the abscisic acid responsiveness
Dchrysa17G01165.1	ABRE	CGCACGTGTC	48	9	-	Hordeum vulgare	cis-acting element involved in the abscisic acid responsiveness
Dchrysa17G01165.1	ABRE	CACGTG	50	6	+	Arabidopsis thaliana	cis-acting element involved in the abscisic acid responsiveness
Dchrysa17G01165.1	ABRE	ACGTG	51	5	+	Arabidopsis thaliana	cis-acting element involved in the abscisic acid responsiveness
Dchrysa17G01165.1	ABRE	CACGTG	65	6	+	Arabidopsis thaliana	cis-acting element involved in the abscisic acid responsiveness
Dchrysa17G01165.1	ABRE	ACGTG	66	5	+	Arabidopsis thaliana	cis-acting element involved in the abscisic acid responsiveness
Dchrysa17G01647.1	ABRE	AACCCGG	189	7	-	Arabidopsis thaliana	cis-acting element involved in the abscisic acid responsiveness
Dchrysa17G01647.1	ABRE	ACGTG	354	5	+	Arabidopsis thaliana	cis-acting element involved in the abscisic acid responsiveness
Dnobile16G00631.1	ABRE	ACGTG	228	5	-	Arabidopsis thaliana	cis-acting element involved in the abscisic acid responsiveness
Dnobile16G00631.1	ABRE	TACGGTC	497	7	+	Arabidopsis thaliana	cis-acting element involved in the abscisic acid responsiveness
Dnobile16G00631.1	ABRE	TACGGTC	586	7	+	Arabidopsis thaliana	cis-acting element involved in the abscisic acid responsiveness
Dnobile16G00631.1	ABRE	TACGGTC	675	7	+	Arabidopsis thaliana	cis-acting element involved in the abscisic acid responsiveness
Dnobile16G00631.1	ABRE	ACGTG	910	5	-	Arabidopsis thaliana	cis-acting element involved in the abscisic acid responsiveness
Dnobile16G00631.1	ABRE	CACGTG	1218	6	-	Arabidopsis thaliana	cis-acting element involved in the abscisic acid responsiveness
Dnobile16G00631.1	ABRE	ACGTG	1219	5	+	Arabidopsis thaliana	cis-acting element involved in the abscisic acid responsiveness
Dnobile17G01620.1	ABRE	ACGTG	285	5	-	Arabidopsis thaliana	cis-acting element involved in the abscisic acid responsiveness
Dnobile17G01620.1	ABRE	ACGTG	683	5	+	Arabidopsis thaliana	cis-acting element involved in the abscisic acid responsiveness
Gohir.A09G172900.1.v3.1	ABRE	GCAACGTGTC	1960	9	+	Hordeum vulgare	cis-acting element involved in the abscisic acid responsiveness
Gohir.A09G172900.1.v3.1	ABRE	ACGTG	1963	5	+	Arabidopsis thaliana	cis-acting element involved in the abscisic acid responsiveness
Gohir.A09G172900.2.v3.1	ABRE	GCAACGTGTC	436	9	+	Hordeum vulgare	cis-acting element involved in the abscisic acid responsiveness
Gohir.A09G172900.2.v3.1	ABRE	ACGTG	439	5	+	Arabidopsis thaliana	cis-acting element involved in the abscisic acid responsiveness
Gohir.A09G172900.2.v3.1	ABRE	ACGTG	508	5	-	Arabidopsis thaliana	cis-acting element involved in the abscisic acid responsiveness
Gohir.A09G172900.2.v3.1	ABRE	ACGTG	1196	5	+	Arabidopsis thaliana	cis-acting element involved in the abscisic acid responsiveness
Gohir.A09G172900.2.v3.1	ABRE	ACGTG	1458	5	+	Arabidopsis thaliana	cis-acting element involved in the abscisic acid responsiveness
Gohir.A12G272000.1.v3.1	ABRE	ACGTG	1220	5	+	Arabidopsis thaliana	cis-acting element involved in the abscisic acid responsiveness
Gohir.D02G138300.1.v3.1	ABRE	ACGTG	1466	5	+	Arabidopsis thaliana	cis-acting element involved in the abscisic acid responsiveness
Gohir.D02G138300.1.v3.1	ABRE	ACGTG	1597	5	+	Arabidopsis thaliana	cis-acting element involved in the abscisic acid responsiveness
Gohir.D09G168600.1.v3.1	ABRE	GCCGCGTGGC	144	9	+	Oryza sativa	cis-acting element involved in the abscisic acid responsiveness
Gohir.D09G168600.1.v3.1	ABRE	GCAACGTGTC	1904	9	+	Hordeum vulgare	cis-acting element involved in the abscisic acid responsiveness
Gohir.D09G168600.1.v3.1	ABRE	ACGTG	1907	5	+	Arabidopsis thaliana	cis-acting element involved in the abscisic acid responsiveness
Gohir.D09G168600.2.v3.1	ABRE	GCAACGTGTC	427	9	+	Hordeum vulgare	cis-acting element involved in the abscisic acid responsiveness
Gohir.D09G168600.2.v3.1	ABRE	ACGTG	430	5	+	Arabidopsis thaliana	cis-acting element involved in the abscisic acid responsiveness
Gohir.D09G168600.2.v3.1	ABRE	ACGTG	1186	5	+	Arabidopsis thaliana	cis-acting element involved in the abscisic acid responsiveness
Gohir.D09G168600.2.v3.1	ABRE	ACGTG	1448	5	+	Arabidopsis thaliana	cis-acting element involved in the abscisic acid responsiveness
Gohir.D12G272800.1.v3.1	ABRE	ACGTG	1652	5	+	Arabidopsis thaliana	cis-acting element involved in the abscisic acid responsiveness
Gohir.D12G272800.1.v3.1	ABRE	GACACGTGGC	1701	9	+	Triticum aestivum	cis-acting element involved in the abscisic acid responsiveness
Gohir.D12G272800.1.v3.1	ABRE	CACGTG	1703	6	-	Arabidopsis thaliana	cis-acting element involved in the abscisic acid responsiveness
Gohir.D12G272800.1.v3.1	ABRE	ACGTG	1704	5	+	Arabidopsis thaliana	cis-acting element involved in the abscisic acid responsiveness
GSMUA_Achr4T31270_001.v1	ABRE	ACGTG	1753	5	-	Arabidopsis thaliana	cis-acting element involved in the abscisic acid responsiveness
GSMUA_Achr7T02370_001.v1	ABRE	ACGTG	1751	5	-	Arabidopsis thaliana	cis-acting element involved in the abscisic acid responsiveness
GSMUA_Achr7T02370_001.v1	ABRE	ACGTG	1824	5	-	Arabidopsis thaliana	cis-acting element involved in the abscisic acid responsiveness
GSMUA_Achr7T12330_001.v1	ABRE	CACGTG	614	6	+	Arabidopsis thaliana	cis-acting element involved in the abscisic acid responsiveness
GSMUA_Achr7T12330_001.v1	ABRE	ACGTG	615	5	+	Arabidopsis thaliana	cis-acting element involved in the abscisic acid responsiveness
GSMUA_Achr7T12330_001.v1	ABRE	ACGTG	1064	5	-	Arabidopsis thaliana	cis-acting element involved in the abscisic acid responsiveness
GSMUA_Achr7T12330_001.v1	ABRE	ACGTG	1274	5	+	Arabidopsis thaliana	cis-acting element involved in the abscisic acid responsiveness
GSMUA_Achr7T12330_001.v1	ABRE	ACGTG	1783	5	+	Arabidopsis thaliana	cis-acting element involved in the abscisic acid responsiveness
GSMUA_Achr8T22810_001.v1	ABRE	ACGTG	1227	5	-	Arabidopsis thaliana	cis-acting element involved in the abscisic acid responsiveness
GSMUA_Achr8T22810_001.v1	ABRE	ACGTG	1459	5	-	Arabidopsis thaliana	cis-acting element involved in the abscisic acid responsiveness
GSMUA_Achr8T22810_001.v1	ABRE	ACGTG	1805	5	-	Arabidopsis thaliana	cis-acting element involved in the abscisic acid responsiveness
GSMUA_Achr8T30730_001.v1	ABRE	ACGTG	1385	5	-	Arabidopsis thaliana	cis-acting element involved in the abscisic acid responsiveness
GSMUA_Achr8T30730_001.v1	ABRE	GACACGTGGC	1583	9	+	Triticum aestivum	cis-acting element involved in the abscisic acid responsiveness
GSMUA_Achr8T30730_001.v1	ABRE	CACGTG	1585	6	-	Arabidopsis thaliana	cis-acting element involved in the abscisic acid responsiveness
GSMUA_Achr8T30730_001.v1	ABRE	ACGTG	1586	5	+	Arabidopsis thaliana	cis-acting element involved in the abscisic acid responsiveness
GSMUA_Achr8T30730_001.v1	ABRE	ACGTG	1917	5	-	Arabidopsis thaliana	cis-acting element involved in the abscisic acid responsiveness
HanXRQChr01g0002631.r1.2.494	ABRE	ACGTG	132	5	-	Arabidopsis thaliana	cis-acting element involved in the abscisic acid responsiveness
HanXRQChr01g0002631.r1.2.494	ABRE	CACGTG	541	6	+	Arabidopsis thaliana	cis-acting element involved in the abscisic acid responsiveness
HanXRQChr01g0002631.r1.2.494	ABRE	ACGTG	542	5	+	Arabidopsis thaliana	cis-acting element involved in the abscisic acid responsiveness
HanXRQChr01g0002631.r1.2.494	ABRE	CACGTG	929	6	+	Arabidopsis thaliana	cis-acting element involved in the abscisic acid responsiveness
HanXRQChr01g0002631.r1.2.494	ABRE	ACGTG	930	5	+	Arabidopsis thaliana	cis-acting element involved in the abscisic acid responsiveness
HanXRQChr01g0002631.r1.2.494	ABRE	GACACGTGGC	1787	9	+	Triticum aestivum	cis-acting element involved in the abscisic acid responsiveness
HanXRQChr01g0002631.r1.2.494	ABRE	CACGTG	1789	6	-	Arabidopsis thaliana	cis-acting element involved in the abscisic acid responsiveness
HanXRQChr01g0002631.r1.2.494	ABRE	ACGTG	1790	5	+	Arabidopsis thaliana	cis-acting element involved in the abscisic acid responsiveness
HanXRQChr01g0002631.r1.2.494	ABRE	ACGTG	1830	5	-	Arabidopsis thaliana	cis-acting element involved in the abscisic acid responsiveness
HanXRQChr07g0190181.r1.2.494	ABRE	ACGTG	750	5	+	Arabidopsis thaliana	cis-acting element involved in the abscisic acid responsiveness
HanXRQChr07g0190181.r1.2.494	ABRE	ACGTG	976	5	-	Arabidopsis thaliana	cis-acting element involved in the abscisic acid responsiveness
HanXRQChr07g0190181.r1.2.494	ABRE	ACGTG	996	5	+	Arabidopsis thaliana	cis-acting element involved in the abscisic acid responsiveness
HanXRQChr14g0443271.r1.2.494	ABRE	ACGTG	48	5	+	Arabidopsis thaliana	cis-acting element involved in the abscisic acid responsiveness
HanXRQChr14g0443271.r1.2.494	ABRE	ACGTG	432	5	-	Arabidopsis thaliana	cis-acting element involved in the abscisic acid responsiveness
Lesat.0011s0204.1.v1.1	ABRE	ACGTG	1839	5	-	Arabidopsis thaliana	cis-acting element involved in the abscisic acid responsiveness
Lesat.0130s0001.1.v1.1	ABRE	ACGTG	189	5	-	Arabidopsis thaliana	cis-acting element involved in the abscisic acid responsiveness
Lesat.0130s0001.1.v1.1	ABRE	ACGTG	1239	5	+	Arabidopsis thaliana	cis-acting element involved in the abscisic acid responsiveness
Lesat.0130s0001.1.v1.1	ABRE	ACGTG	1574	5	+	Arabidopsis thaliana	cis-acting element involved in the abscisic acid responsiveness
Lesat.0238s0004.1.v1.1	ABRE	ACGTG	894	5	-	Arabidopsis thaliana	cis-acting element involved in the abscisic acid responsiveness
Lesat.0248s0033.1.v1.1	ABRE	CGTACGTGCA	1552	9	-	Hordeum vulgare	cis-acting element involved in the abscisic acid responsiveness
Lesat.0248s0033.1.v1.1	ABRE	ACGTG	1839	5	-	Arabidopsis thaliana	cis-acting element involved in the abscisic acid responsiveness
Lus10031934.BGIv1.0	ABRE	ACGTG	735	5	-	Arabidopsis thaliana	cis-acting element involved in the abscisic acid responsiveness
Lus10031934.BGIv1.0	ABRE	ACGTG	1862	5	-	Arabidopsis thaliana	cis-acting element involved in the abscisic acid responsiveness
Lus10034425.BGIv1.0	ABRE	ACGTG	370	5	+	Arabidopsis thaliana	cis-acting element involved in the abscisic acid responsiveness
Lus10034426.BGIv1.0	ABRE	ACGTG	694	5	-	Arabidopsis thaliana	cis-acting element involved in the abscisic acid responsiveness
Lus10034426.BGIv1.0	ABRE	ACGTG	1541	5	+	Arabidopsis thaliana	cis-acting element involved in the abscisic acid responsiveness
Lus10034426.BGIv1.0	ABRE	CACGTG	1702	6	-	Arabidopsis thaliana	cis-acting element involved in the abscisic acid responsiveness
Lus10034426.BGIv1.0	ABRE	ACGTG	1703	5	+	Arabidopsis thaliana	cis-acting element involved in the abscisic acid responsiveness
Lus10034426.BGIv1.0	ABRE	ACGTG	1996	5	+	Arabidopsis thaliana	cis-acting element involved in the abscisic acid responsiveness
Lus10035096.BGIv1.0	ABRE	CACGTG	233	6	+	Arabidopsis thaliana	cis-acting element involved in the abscisic acid responsiveness
Lus10035096.BGIv1.0	ABRE	ACGTG	234	5	+	Arabidopsis thaliana	cis-acting element involved in the abscisic acid responsiveness
Lus10035096.BGIv1.0	ABRE	ACGTG	965	5	+	Arabidopsis thaliana	cis-acting element involved in the abscisic acid responsiveness
Maker59599	ABRE	ACGTG	730	5	-	Arabidopsis thaliana	cis-acting element involved in the abscisic acid responsiveness
Mapoly0121s0037.1.v3.1.CDS.7	ABRE	ACGTG	349	5	-	Arabidopsis thaliana	cis-acting element involved in the abscisic acid responsiveness
Mapoly0121s0037.1.v3.1.CDS.7	ABRE	AACCCGG	801	7	+	Arabidopsis thaliana	cis-acting element involved in the abscisic acid responsiveness
Mapoly0121s0037.1.v3.1.CDS.7	ABRE	ACGTG	889	5	+	Arabidopsis thaliana	cis-acting element involved in the abscisic acid responsiveness
Misin01G006400.1.v7.1	ABRE	ACGTG	474	5	-	Arabidopsis thaliana	cis-acting element involved in the abscisic acid responsiveness
Misin01G006400.1.v7.1	ABRE	ACGTG	1118	5	+	Arabidopsis thaliana	cis-acting element involved in the abscisic acid responsiveness
Misin01G006400.1.v7.1	ABRE	GCCGCGTGGC	1135	9	-	Oryza sativa	cis-acting element involved in the abscisic acid responsiveness
Misin01G006400.1.v7.1	ABRE	ACGTG	1844	5	-	Arabidopsis thaliana	cis-acting element involved in the abscisic acid responsiveness
Misin01G101100.1.v7.1	ABRE	CACGTG	1576	6	-	Arabidopsis thaliana	cis-acting element involved in the abscisic acid responsiveness
Misin01G101100.1.v7.1	ABRE	ACGTG	1577	5	+	Arabidopsis thaliana	cis-acting element involved in the abscisic acid responsiveness
Misin01G423600.1.v7.1	ABRE	GCCGCGTGGC	105	9	-	Oryza sativa	cis-acting element involved in the abscisic acid responsiveness
Misin01G423600.1.v7.1	ABRE	AACCCGG	505	7	+	Arabidopsis thaliana	cis-acting element involved in the abscisic acid responsiveness
Misin01G423600.1.v7.1	ABRE	AACCCGG	647	7	+	Arabidopsis thaliana	cis-acting element involved in the abscisic acid responsiveness
Misin01G423600.1.v7.1	ABRE	CGCACGTGTC	860	9	+	Hordeum vulgare	cis-acting element involved in the abscisic acid responsiveness
Misin01G423600.1.v7.1	ABRE	ACGTG	946	5	-	Arabidopsis thaliana	cis-acting element involved in the abscisic acid responsiveness
Misin01G423600.1.v7.1	ABRE	ACGTG	1191	5	+	Arabidopsis thaliana	cis-acting element involved in the abscisic acid responsiveness
Misin01G423600.1.v7.1	ABRE	GCCGCGTGGC	1484	10	-	Oryza sativa	cis-acting element involved in the abscisic acid responsiveness
Misin01G423600.1.v7.1	ABRE	ACGTG	1819	5	-	Arabidopsis thaliana	cis-acting element involved in the abscisic acid responsiveness
Misin01G423600.2.v7.1	ABRE	AACCCGG	76	7	+	Arabidopsis thaliana	cis-acting element involved in the abscisic acid responsiveness
Misin01G423600.2.v7.1	ABRE	CGCACGTGTC	289	9	+	Hordeum vulgare	cis-acting element involved in the abscisic acid responsiveness
Misin01G423600.2.v7.1	ABRE	ACGTG	375	5	-	Arabidopsis thaliana	cis-acting element involved in the abscisic acid responsiveness
Misin01G423600.2.v7.1	ABRE	ACGTG	620	5	+	Arabidopsis thaliana	cis-acting element involved in the abscisic acid responsiveness
Misin01G423600.2.v7.1	ABRE	GCCGCGTGGC	913	10	-	Oryza sativa	cis-acting element involved in the abscisic acid responsiveness
Misin01G423600.2.v7.1	ABRE	ACGTG	1248	5	-	Arabidopsis thaliana	cis-acting element involved in the abscisic acid responsiveness
Misin02G088400.1.v7.1	ABRE	ACGTG	151	5	-	Arabidopsis thaliana	cis-acting element involved in the abscisic acid responsiveness
Misin02G088400.1.v7.1	ABRE	ACGTG	1162	5	-	Arabidopsis thaliana	cis-acting element involved in the abscisic acid responsiveness
Misin02G088400.1.v7.1	ABRE	CGTACGTGCA	1335	9	+	Hordeum vulgare	cis-acting element involved in the abscisic acid responsiveness
Misin02G403300.1.v7.1	ABRE	AACCCGG	201	7	+	Arabidopsis thaliana	cis-acting element involved in the abscisic acid responsiveness
Misin02G403300.1.v7.1	ABRE	AACCCGG	343	7	+	Arabidopsis thaliana	cis-acting element involved in the abscisic acid responsiveness
Misin02G403300.1.v7.1	ABRE	ACGTG	507	5	+	Arabidopsis thaliana	cis-acting element involved in the abscisic acid responsiveness
Misin02G403300.1.v7.1	ABRE	ACGTG	793	5	-	Arabidopsis thaliana	cis-acting element involved in the abscisic acid responsiveness
Misin02G403300.1.v7.1	ABRE	ACGTG	1017	5	+	Arabidopsis thaliana	cis-acting element involved in the abscisic acid responsiveness
Misin02G403300.1.v7.1	ABRE	ACGTG	1125	5	+	Arabidopsis thaliana	cis-acting element involved in the abscisic acid responsiveness
Misin07G286700.1.v7.1	ABRE	CGCACGTGTC	1353	9	-	Hordeum vulgare	cis-acting element involved in the abscisic acid responsiveness
Misin07G286700.1.v7.1	ABRE	ACGTG	1378	5	+	Arabidopsis thaliana	cis-acting element involved in the abscisic acid responsiveness
Misin07G286700.1.v7.1	ABRE	GCCGCGTGGC	1384	9	-	Oryza sativa	cis-acting element involved in the abscisic acid responsiveness
Misin07G286700.1.v7.1	ABRE	GCCGCGTGGC	1407	9	-	Oryza sativa	cis-acting element involved in the abscisic acid responsiveness
Misin11G100400.1.v7.1	ABRE	CACGTG	1013	6	-	Arabidopsis thaliana	cis-acting element involved in the abscisic acid responsiveness
Misin11G100400.1.v7.1	ABRE	ACGTG	1014	5	+	Arabidopsis thaliana	cis-acting element involved in the abscisic acid responsiveness
Misin11G100400.1.v7.1	ABRE	CACGTG	1962	6	-	Arabidopsis thaliana	cis-acting element involved in the abscisic acid responsiveness
Misin11G100400.1.v7.1	ABRE	ACGTG	1963	5	+	Arabidopsis thaliana	cis-acting element involved in the abscisic acid responsiveness
Misin11G100400.2.v7.1	ABRE	CACGTG	1013	6	-	Arabidopsis thaliana	cis-acting element involved in the abscisic acid responsiveness
Misin11G100400.2.v7.1	ABRE	ACGTG	1014	5	+	Arabidopsis thaliana	cis-acting element involved in the abscisic acid responsiveness
Misin11G100400.2.v7.1	ABRE	CACGTG	1962	6	-	Arabidopsis thaliana	cis-acting element involved in the abscisic acid responsiveness
Misin11G100400.2.v7.1	ABRE	ACGTG	1963	5	+	Arabidopsis thaliana	cis-acting element involved in the abscisic acid responsiveness
Misin12G095700.1.v7.1	ABRE	ACGTG	675	5	-	Arabidopsis thaliana	cis-acting element involved in the abscisic acid responsiveness
Misin12G095700.1.v7.1	ABRE	ACGTG	737	5	-	Arabidopsis thaliana	cis-acting element involved in the abscisic acid responsiveness
Misin12G095700.1.v7.1	ABRE	ACGTG	1738	5	+	Arabidopsis thaliana	cis-acting element involved in the abscisic acid responsiveness
Misin12G095700.1.v7.1	ABRE	ACGTG	1826	5	-	Arabidopsis thaliana	cis-acting element involved in the abscisic acid responsiveness
Misin12G096900.1.v7.1	ABRE	ACGTG	666	5	-	Arabidopsis thaliana	cis-acting element involved in the abscisic acid responsiveness
Misin12G096900.1.v7.1	ABRE	ACGTG	1793	5	+	Arabidopsis thaliana	cis-acting element involved in the abscisic acid responsiveness
mrna.Ash004140	ABRE	CACGTG	1147	6	-	Arabidopsis thaliana	cis-acting element involved in the abscisic acid responsiveness
mrna.Ash004140	ABRE	ACGTG	1148	5	+	Arabidopsis thaliana	cis-acting element involved in the abscisic acid responsiveness
mrna.Ash020050	ABRE	CACGTG	1821	6	-	Arabidopsis thaliana	cis-acting element involved in the abscisic acid responsiveness
mrna.Ash020050	ABRE	ACGTG	1822	5	+	Arabidopsis thaliana	cis-acting element involved in the abscisic acid responsiveness
orange1.1g010897m.v1.1	ABRE	TACGTGTC	1769	8	+	Oryza sativa	cis-acting element involved in the abscisic acid responsiveness
orange1.1g010897m.v1.1	ABRE	ACGTG	1770	5	+	Arabidopsis thaliana	cis-acting element involved in the abscisic acid responsiveness
orange1.1g010897m.v1.1	ABRE	ACGTG	1785	5	+	Arabidopsis thaliana	cis-acting element involved in the abscisic acid responsiveness
orange1.1g011057m.v1.1	ABRE	ACGTG	1250	5	+	Arabidopsis thaliana	cis-acting element involved in the abscisic acid responsiveness
orange1.1g011057m.v1.1	ABRE	GCAACGTGTC	1698	9	-	Hordeum vulgare	cis-acting element involved in the abscisic acid responsiveness
orange1.1g011057m.v1.1	ABRE	ACGTG	1700	5	-	Arabidopsis thaliana	cis-acting element involved in the abscisic acid responsiveness
orange1.1g014163m.v1.1	ABRE	TACGTGTC	1769	8	+	Oryza sativa	cis-acting element involved in the abscisic acid responsiveness
orange1.1g014163m.v1.1	ABRE	ACGTG	1770	5	+	Arabidopsis thaliana	cis-acting element involved in the abscisic acid responsiveness
orange1.1g014163m.v1.1	ABRE	ACGTG	1785	5	+	Arabidopsis thaliana	cis-acting element involved in the abscisic acid responsiveness
orange1.1g017569m.v1.1	ABRE	TACGTGTC	1769	8	+	Oryza sativa	cis-acting element involved in the abscisic acid responsiveness
orange1.1g017569m.v1.1	ABRE	ACGTG	1770	5	+	Arabidopsis thaliana	cis-acting element involved in the abscisic acid responsiveness
orange1.1g017569m.v1.1	ABRE	ACGTG	1785	5	+	Arabidopsis thaliana	cis-acting element involved in the abscisic acid responsiveness
orange1.1g018437m.v1.1	ABRE	TACGTGTC	1769	8	+	Oryza sativa	cis-acting element involved in the abscisic acid responsiveness
orange1.1g018437m.v1.1	ABRE	ACGTG	1770	5	+	Arabidopsis thaliana	cis-acting element involved in the abscisic acid responsiveness
orange1.1g018437m.v1.1	ABRE	ACGTG	1785	5	+	Arabidopsis thaliana	cis-acting element involved in the abscisic acid responsiveness
OsKitaake03g102500.1.v3.1	ABRE	AACCCGG	1777	7	+	Arabidopsis thaliana	cis-acting element involved in the abscisic acid responsiveness
OsKitaake03g318000.1.v3.1	ABRE	CACGTG	508	6	+	Arabidopsis thaliana	cis-acting element involved in the abscisic acid responsiveness
OsKitaake03g318000.1.v3.1	ABRE	ACGTG	509	5	+	Arabidopsis thaliana	cis-acting element involved in the abscisic acid responsiveness
OsKitaake04g146100.1.v3.1	ABRE	ACGTG	1716	5	-	Arabidopsis thaliana	cis-acting element involved in the abscisic acid responsiveness
OsKitaake04g146100.1.v3.1	ABRE	ACGTG	1827	5	-	Arabidopsis thaliana	cis-acting element involved in the abscisic acid responsiveness
OsKitaake04g146500.1.v3.1	ABRE	GACACGTGGC	589	9	-	Triticum aestivum	cis-acting element involved in the abscisic acid responsiveness
OsKitaake04g146500.1.v3.1	ABRE	CACGTG	591	6	+	Arabidopsis thaliana	cis-acting element involved in the abscisic acid responsiveness
OsKitaake04g146500.1.v3.1	ABRE	ACGTG	592	5	+	Arabidopsis thaliana	cis-acting element involved in the abscisic acid responsiveness
OsKitaake04g146500.1.v3.1	ABRE	ACGTG	1058	5	-	Arabidopsis thaliana	cis-acting element involved in the abscisic acid responsiveness
OsKitaake04g146500.1.v3.1	ABRE	ACGTG	1925	5	+	Arabidopsis thaliana	cis-acting element involved in the abscisic acid responsiveness
OsKitaake08g180800.1.v3.1	ABRE	CGCACGTGTC	763	9	+	Hordeum vulgare	cis-acting element involved in the abscisic acid responsiveness
OsKitaake08g180800.1.v3.1	ABRE	ACGTG	765	5	-	Arabidopsis thaliana	cis-acting element involved in the abscisic acid responsiveness
OsKitaake08g180800.1.v3.1	ABRE	GCCGCGTGGC	1016	9	+	Oryza sativa	cis-acting element involved in the abscisic acid responsiveness
OsKitaake08g180800.1.v3.1	ABRE	GCAACGTGTC	1446	9	+	Hordeum vulgare	cis-acting element involved in the abscisic acid responsiveness
OsKitaake08g180800.1.v3.1	ABRE	ACGTG	1449	5	+	Arabidopsis thaliana	cis-acting element involved in the abscisic acid responsiveness
OsKitaake08g180800.1.v3.1	ABRE	ACGTG	1510	5	-	Arabidopsis thaliana	cis-acting element involved in the abscisic acid responsiveness
OsKitaake08g180800.1.v3.1	ABRE	ACGTG	1806	5	-	Arabidopsis thaliana	cis-acting element involved in the abscisic acid responsiveness
PAC:32906611.CDS.5	ABRE	ACGTG	440	5	+	Arabidopsis thaliana	cis-acting element involved in the abscisic acid responsiveness
PAC:32906611.CDS.5	ABRE	ACGTG	1133	5	+	Arabidopsis thaliana	cis-acting element involved in the abscisic acid responsiveness
PAC:32906611.CDS.5	ABRE	ACGTG	1842	5	+	Arabidopsis thaliana	cis-acting element involved in the abscisic acid responsiveness
PAC:32906612.CDS.5	ABRE	ACGTG	440	5	+	Arabidopsis thaliana	cis-acting element involved in the abscisic acid responsiveness
PAC:32906612.CDS.5	ABRE	ACGTG	1133	5	+	Arabidopsis thaliana	cis-acting element involved in the abscisic acid responsiveness
PAC:32906612.CDS.5	ABRE	ACGTG	1842	5	+	Arabidopsis thaliana	cis-acting element involved in the abscisic acid responsiveness
PAC:32933239.CDS.1	ABRE	ACGTG	382	5	-	Arabidopsis thaliana	cis-acting element involved in the abscisic acid responsiveness
PAC:32949494.CDS.5	ABRE	ACGTG	74	5	+	Arabidopsis thaliana	cis-acting element involved in the abscisic acid responsiveness
PAC:32949494.CDS.5	ABRE	ACGTG	881	5	+	Arabidopsis thaliana	cis-acting element involved in the abscisic acid responsiveness
PAC:32949495.CDS.5	ABRE	ACGTG	74	5	+	Arabidopsis thaliana	cis-acting element involved in the abscisic acid responsiveness
PAC:32949495.CDS.5	ABRE	ACGTG	881	5	+	Arabidopsis thaliana	cis-acting element involved in the abscisic acid responsiveness
PAC:32949496.CDS.5	ABRE	ACGTG	74	5	+	Arabidopsis thaliana	cis-acting element involved in the abscisic acid responsiveness
PAC:32949496.CDS.5	ABRE	ACGTG	881	5	+	Arabidopsis thaliana	cis-acting element involved in the abscisic acid responsiveness
PAC:32949497.CDS.5	ABRE	ACGTG	74	5	+	Arabidopsis thaliana	cis-acting element involved in the abscisic acid responsiveness
PAC:32949497.CDS.5	ABRE	ACGTG	881	5	+	Arabidopsis thaliana	cis-acting element involved in the abscisic acid responsiveness
PAC:32961626.CDS.1	ABRE	ACGTG	49	5	-	Arabidopsis thaliana	cis-acting element involved in the abscisic acid responsiveness
PAC:32961626.CDS.1	ABRE	GCCGCGTGGC	778	9	-	Oryza sativa	cis-acting element involved in the abscisic acid responsiveness
PAC:32961626.CDS.1	ABRE	CACGTG	1343	6	-	Arabidopsis thaliana	cis-acting element involved in the abscisic acid responsiveness
PAC:32961626.CDS.1	ABRE	ACGTG	1344	5	+	Arabidopsis thaliana	cis-acting element involved in the abscisic acid responsiveness
PAC:32961628.CDS.1	ABRE	GCCGCGTGGC	345	9	-	Oryza sativa	cis-acting element involved in the abscisic acid responsiveness
PAC:32961628.CDS.1	ABRE	CACGTG	910	6	+	Arabidopsis thaliana	cis-acting element involved in the abscisic acid responsiveness
PAC:32961628.CDS.1	ABRE	ACGTG	911	5	+	Arabidopsis thaliana	cis-acting element involved in the abscisic acid responsiveness
PAC:32963412.CDS.5	ABRE	ACGTG	621	5	-	Arabidopsis thaliana	cis-acting element involved in the abscisic acid responsiveness
PAC:32963412.CDS.5	ABRE	ACGTG	944	5	-	Arabidopsis thaliana	cis-acting element involved in the abscisic acid responsiveness
PAC:32963412.CDS.5	ABRE	ACGTG	1748	5	-	Arabidopsis thaliana	cis-acting element involved in the abscisic acid responsiveness
PAC:32963413.CDS.5	ABRE	ACGTG	621	5	-	Arabidopsis thaliana	cis-acting element involved in the abscisic acid responsiveness
PAC:32963413.CDS.5	ABRE	ACGTG	944	5	-	Arabidopsis thaliana	cis-acting element involved in the abscisic acid responsiveness
PAC:32963413.CDS.5	ABRE	ACGTG	1748	5	-	Arabidopsis thaliana	cis-acting element involved in the abscisic acid responsiveness
Phvul.002G186000.1.v2.1	ABRE	ACGTG	168	5	+	Arabidopsis thaliana	cis-acting element involved in the abscisic acid responsiveness
Phvul.002G186000.1.v2.1	ABRE	ACGTG	1617	5	-	Arabidopsis thaliana	cis-acting element involved in the abscisic acid responsiveness
Phvul.004G144400.1.v2.1	ABRE	ACGTG	387	5	+	Arabidopsis thaliana	cis-acting element involved in the abscisic acid responsiveness
Phvul.004G144400.1.v2.1	ABRE	ACGTG	929	5	+	Arabidopsis thaliana	cis-acting element involved in the abscisic acid responsiveness
Phvul.004G144400.1.v2.1	ABRE	ACGTG	1839	5	+	Arabidopsis thaliana	cis-acting element involved in the abscisic acid responsiveness
Phvul.006G087600.1.v2.1	ABRE	ACGTG	1771	5	-	Arabidopsis thaliana	cis-acting element involved in the abscisic acid responsiveness
Phvul.008G239700.1.v2.1	ABRE	ACGTG	1311	5	+	Arabidopsis thaliana	cis-acting element involved in the abscisic acid responsiveness
Phvul.008G239700.1.v2.1	ABRE	GACACGTGGC	1865	9	+	Triticum aestivum	cis-acting element involved in the abscisic acid responsiveness
Phvul.008G239700.1.v2.1	ABRE	CACGTG	1867	6	-	Arabidopsis thaliana	cis-acting element involved in the abscisic acid responsiveness
Phvul.008G239700.1.v2.1	ABRE	ACGTG	1868	5	+	Arabidopsis thaliana	cis-acting element involved in the abscisic acid responsiveness
ptg000008l_1.g899.t1	ABRE	ACGTG	647	5	+	Arabidopsis thaliana	cis-acting element involved in the abscisic acid responsiveness
ptg000011l_1.1.g1534.t1	ABRE	ACGTG	35	5	-	Arabidopsis thaliana	cis-acting element involved in the abscisic acid responsiveness
ptg000011l_1.1.g1534.t1	ABRE	ACGTG	269	5	-	Arabidopsis thaliana	cis-acting element involved in the abscisic acid responsiveness
ptg000011l_1.1.g1534.t1	ABRE	ACGTG	1144	5	-	Arabidopsis thaliana	cis-acting element involved in the abscisic acid responsiveness
ptg000011l_1.1.g1534.t1	ABRE	ACGTG	1331	5	-	Arabidopsis thaliana	cis-acting element involved in the abscisic acid responsiveness
ptg000020l_1.g323.t1	ABRE	GACACGTGGC	236	9	+	Triticum aestivum	cis-acting element involved in the abscisic acid responsiveness
ptg000020l_1.g323.t1	ABRE	CACGTG	238	6	+	Arabidopsis thaliana	cis-acting element involved in the abscisic acid responsiveness
ptg000020l_1.g323.t1	ABRE	ACGTG	239	5	+	Arabidopsis thaliana	cis-acting element involved in the abscisic acid responsiveness
ptg000020l_1.g323.t1	ABRE	ACGTG	279	5	-	Arabidopsis thaliana	cis-acting element involved in the abscisic acid responsiveness
ptg000020l_1.g323.t1	ABRE	TACGTGTC	1916	8	+	Oryza sativa	cis-acting element involved in the abscisic acid responsiveness
ptg000020l_1.g323.t1	ABRE	ACGTG	1917	5	+	Arabidopsis thaliana	cis-acting element involved in the abscisic acid responsiveness
Sapur.004G052800.1.v5.1	ABRE	ACGTG	376	5	+	Arabidopsis thaliana	cis-acting element involved in the abscisic acid responsiveness
Sapur.004G052800.1.v5.1	ABRE	ACGTG	383	5	-	Arabidopsis thaliana	cis-acting element involved in the abscisic acid responsiveness
Sapur.004G052800.1.v5.1	ABRE	CGTACGTGCA	441	9	+	Hordeum vulgare	cis-acting element involved in the abscisic acid responsiveness
Sapur.004G052800.1.v5.1	ABRE	ACGTG	444	5	+	Arabidopsis thaliana	cis-acting element involved in the abscisic acid responsiveness
Sapur.004G052800.1.v5.1	ABRE	GCAACGTGTC	1363	9	+	Hordeum vulgare	cis-acting element involved in the abscisic acid responsiveness
Sapur.004G052800.1.v5.1	ABRE	CACGTG	1365	6	-	Arabidopsis thaliana	cis-acting element involved in the abscisic acid responsiveness
Sapur.004G052800.1.v5.1	ABRE	ACGTG	1366	5	+	Arabidopsis thaliana	cis-acting element involved in the abscisic acid responsiveness
Sapur.004G052800.1.v5.1	ABRE	ACGTG	1889	5	-	Arabidopsis thaliana	cis-acting element involved in the abscisic acid responsiveness
Sapur.004G052900.1.v5.1	ABRE	AACCCGG	305	7	-	Arabidopsis thaliana	cis-acting element involved in the abscisic acid responsiveness
Sapur.004G052900.1.v5.1	ABRE	CGTACGTGCA	402	9	-	Hordeum vulgare	cis-acting element involved in the abscisic acid responsiveness
Sapur.004G052900.1.v5.1	ABRE	ACGTG	404	5	-	Arabidopsis thaliana	cis-acting element involved in the abscisic acid responsiveness
Sapur.004G052900.1.v5.1	ABRE	ACGTG	871	5	+	Arabidopsis thaliana	cis-acting element involved in the abscisic acid responsiveness
Sapur.004G052900.1.v5.1	ABRE	AACCCGG	1009	7	+	Arabidopsis thaliana	cis-acting element involved in the abscisic acid responsiveness
Sapur.004G052900.1.v5.1	ABRE	AACCCGG	1012	7	-	Arabidopsis thaliana	cis-acting element involved in the abscisic acid responsiveness
Sapur.004G052900.1.v5.1	ABRE	ACGTG	1200	5	-	Arabidopsis thaliana	cis-acting element involved in the abscisic acid responsiveness
Sapur.008G114200.1.v5.1	ABRE	ACGTG	1784	5	-	Arabidopsis thaliana	cis-acting element involved in the abscisic acid responsiveness
Sapur.010G073100.1.v5.1	ABRE	ACGTG	132	5	-	Arabidopsis thaliana	cis-acting element involved in the abscisic acid responsiveness
Sapur.012G025500.1.v5.1	ABRE	ACGTG	1777	5	+	Arabidopsis thaliana	cis-acting element involved in the abscisic acid responsiveness
Sapur.012G025500.1.v5.1	ABRE	ACGTG	1812	5	+	Arabidopsis thaliana	cis-acting element involved in the abscisic acid responsiveness
Sapur.017G124700.1.v5.1	ABRE	AACCCGG	287	7	-	Arabidopsis thaliana	cis-acting element involved in the abscisic acid responsiveness
Seita.6G177000.1.v2.2	ABRE	GCCGCGTGGC	751	9	-	Oryza sativa	cis-acting element involved in the abscisic acid responsiveness
Seita.6G177000.1.v2.2	ABRE	GCCGCGTGGC	1348	9	-	Oryza sativa	cis-acting element involved in the abscisic acid responsiveness
Seita.6G177000.1.v2.2	ABRE	ACGTG	1379	5	+	Arabidopsis thaliana	cis-acting element involved in the abscisic acid responsiveness
Seita.6G177000.1.v2.2	ABRE	ACGTG	1462	5	-	Arabidopsis thaliana	cis-acting element involved in the abscisic acid responsiveness
Seita.6G177000.1.v2.2	ABRE	ACGTG	1942	5	-	Arabidopsis thaliana	cis-acting element involved in the abscisic acid responsiveness
Seita.7G113800.1.v2.2	ABRE	CACGTG	985	6	+	Arabidopsis thaliana	cis-acting element involved in the abscisic acid responsiveness
Seita.7G113800.1.v2.2	ABRE	ACGTG	986	5	+	Arabidopsis thaliana	cis-acting element involved in the abscisic acid responsiveness
Seita.7G113800.1.v2.2	ABRE	ACGTG	1860	5	-	Arabidopsis thaliana	cis-acting element involved in the abscisic acid responsiveness
Seita.7G113800.1.v2.2	ABRE	ACGTG	1946	5	-	Arabidopsis thaliana	cis-acting element involved in the abscisic acid responsiveness
Seita.7G115400.1.v2.2	ABRE	ACGTG	1781	5	+	Arabidopsis thaliana	cis-acting element involved in the abscisic acid responsiveness
Seita.7G115400.1.v2.2	ABRE	GCCGCGTGGC	1799	9	+	Oryza sativa	cis-acting element involved in the abscisic acid responsiveness
Seita.7G115400.1.v2.2	ABRE	ACGTG	1884	5	-	Arabidopsis thaliana	cis-acting element involved in the abscisic acid responsiveness
Seita.9G113300.1.v2.2	ABRE	ACGTG	394	5	-	Arabidopsis thaliana	cis-acting element involved in the abscisic acid responsiveness
Seita.9G113300.1.v2.2	ABRE	ACGTG	653	5	-	Arabidopsis thaliana	cis-acting element involved in the abscisic acid responsiveness
Seita.9G113300.1.v2.2	ABRE	ACGTG	1446	5	+	Arabidopsis thaliana	cis-acting element involved in the abscisic acid responsiveness
Seita.9G113300.1.v2.2	ABRE	ACGTG	1654	5	+	Arabidopsis thaliana	cis-acting element involved in the abscisic acid responsiveness
Seita.9G476700.1.v2.2	ABRE	TACGGTC	309	7	+	Arabidopsis thaliana	cis-acting element involved in the abscisic acid responsiveness
Seita.9G476700.1.v2.2	ABRE	CACGTG	543	6	+	Arabidopsis thaliana	cis-acting element involved in the abscisic acid responsiveness
Seita.9G476700.1.v2.2	ABRE	ACGTG	544	5	+	Arabidopsis thaliana	cis-acting element involved in the abscisic acid responsiveness
Seita.9G476700.1.v2.2	ABRE	ACGTG	887	5	+	Arabidopsis thaliana	cis-acting element involved in the abscisic acid responsiveness
Seita.9G476700.1.v2.2	ABRE	AACCCGG	1710	7	-	Arabidopsis thaliana	cis-acting element involved in the abscisic acid responsiveness
Seita.9G476700.2.v2.2	ABRE	TACGGTC	309	7	+	Arabidopsis thaliana	cis-acting element involved in the abscisic acid responsiveness
Seita.9G476700.2.v2.2	ABRE	CACGTG	543	6	+	Arabidopsis thaliana	cis-acting element involved in the abscisic acid responsiveness
Seita.9G476700.2.v2.2	ABRE	ACGTG	544	5	+	Arabidopsis thaliana	cis-acting element involved in the abscisic acid responsiveness
Seita.9G476700.2.v2.2	ABRE	ACGTG	887	5	+	Arabidopsis thaliana	cis-acting element involved in the abscisic acid responsiveness
Seita.9G476700.2.v2.2	ABRE	AACCCGG	1710	7	-	Arabidopsis thaliana	cis-acting element involved in the abscisic acid responsiveness
Sobic.001G111000.1.v5.1	ABRE	ACGTG	529	5	+	Arabidopsis thaliana	cis-acting element involved in the abscisic acid responsiveness
Sobic.001G111000.1.v5.1	ABRE	ACGTG	919	5	+	Arabidopsis thaliana	cis-acting element involved in the abscisic acid responsiveness
Sobic.001G443800.1.v5.1	ABRE	AACCCGG	675	7	+	Arabidopsis thaliana	cis-acting element involved in the abscisic acid responsiveness
Sobic.001G443800.1.v5.1	ABRE	AACCCGG	800	7	+	Arabidopsis thaliana	cis-acting element involved in the abscisic acid responsiveness
Sobic.001G443800.1.v5.1	ABRE	ACGTG	1653	5	-	Arabidopsis thaliana	cis-acting element involved in the abscisic acid responsiveness
Sobic.001G443800.1.v5.1	ABRE	GCCGCGTGGC	1822	10	+	Oryza sativa	cis-acting element involved in the abscisic acid responsiveness
Sobic.006G095700.1.v5.1	ABRE	ACGTG	6	5	-	Arabidopsis thaliana	cis-acting element involved in the abscisic acid responsiveness
Sobic.006G095700.1.v5.1	ABRE	ACGTG	1820	5	-	Arabidopsis thaliana	cis-acting element involved in the abscisic acid responsiveness
Sobic.006G096500.1.v5.1	ABRE	ACGTG	1792	5	+	Arabidopsis thaliana	cis-acting element involved in the abscisic acid responsiveness
Sobic.007G152800.2.v5.1	ABRE	ACGTG	1289	5	+	Arabidopsis thaliana	cis-acting element involved in the abscisic acid responsiveness
Sobic.007G152800.2.v5.1	ABRE	ACGTG	1401	5	+	Arabidopsis thaliana	cis-acting element involved in the abscisic acid responsiveness
Sobic.007G152800.2.v5.1	ABRE	CGCACGTGTC	1701	9	-	Hordeum vulgare	cis-acting element involved in the abscisic acid responsiveness
Sobic.007G152800.2.v5.1	ABRE	ACGTG	1734	5	+	Arabidopsis thaliana	cis-acting element involved in the abscisic acid responsiveness
Sobic.007G152800.2.v5.1	ABRE	GCCGCGTGGC	1740	9	-	Oryza sativa	cis-acting element involved in the abscisic acid responsiveness
Sobic.007G152800.2.v5.1	ABRE	ACGTG	1822	5	-	Arabidopsis thaliana	cis-acting element involved in the abscisic acid responsiveness
Sobic.007G152800.3.v5.1	ABRE	ACGTG	761	5	+	Arabidopsis thaliana	cis-acting element involved in the abscisic acid responsiveness
Sobic.007G152800.3.v5.1	ABRE	ACGTG	873	5	+	Arabidopsis thaliana	cis-acting element involved in the abscisic acid responsiveness
Sobic.007G152800.3.v5.1	ABRE	CGCACGTGTC	1173	9	-	Hordeum vulgare	cis-acting element involved in the abscisic acid responsiveness
Sobic.007G152800.3.v5.1	ABRE	ACGTG	1206	5	+	Arabidopsis thaliana	cis-acting element involved in the abscisic acid responsiveness
Sobic.007G152800.3.v5.1	ABRE	GCCGCGTGGC	1212	9	-	Oryza sativa	cis-acting element involved in the abscisic acid responsiveness
Sobic.007G152800.3.v5.1	ABRE	ACGTG	1294	5	-	Arabidopsis thaliana	cis-acting element involved in the abscisic acid responsiveness
Sobic.007G152800.3.v5.1	ABRE	ACGTG	1834	5	+	Arabidopsis thaliana	cis-acting element involved in the abscisic acid responsiveness
Sobic.007G152800.3.v5.1	ABRE	ACGTG	1859	5	+	Arabidopsis thaliana	cis-acting element involved in the abscisic acid responsiveness
Soltu.DM.01G000030.1.v6.1	ABRE	ACGTG	282	5	+	Arabidopsis thaliana	cis-acting element involved in the abscisic acid responsiveness
Soltu.DM.01G000030.1.v6.1	ABRE	ACGTG	1267	5	+	Arabidopsis thaliana	cis-acting element involved in the abscisic acid responsiveness
Soltu.DM.01G000030.2.v6.1	ABRE	ACGTG	282	5	+	Arabidopsis thaliana	cis-acting element involved in the abscisic acid responsiveness
Soltu.DM.01G000030.2.v6.1	ABRE	ACGTG	1267	5	+	Arabidopsis thaliana	cis-acting element involved in the abscisic acid responsiveness
Soltu.DM.03G019160.1.v6.1	ABRE	ACGTG	855	5	+	Arabidopsis thaliana	cis-acting element involved in the abscisic acid responsiveness
Soltu.DM.03G019160.1.v6.1	ABRE	ACGTG	1804	5	-	Arabidopsis thaliana	cis-acting element involved in the abscisic acid responsiveness
Soltu.DM.03G019160.1.v6.1	ABRE	TACGTGTC	1879	8	+	Oryza sativa	cis-acting element involved in the abscisic acid responsiveness
Soltu.DM.03G019160.1.v6.1	ABRE	ACGTG	1880	5	+	Arabidopsis thaliana	cis-acting element involved in the abscisic acid responsiveness
Soltu.DM.03G019160.2.v6.1	ABRE	ACGTG	855	5	+	Arabidopsis thaliana	cis-acting element involved in the abscisic acid responsiveness
Soltu.DM.03G019160.2.v6.1	ABRE	ACGTG	1804	5	-	Arabidopsis thaliana	cis-acting element involved in the abscisic acid responsiveness
Soltu.DM.03G019160.2.v6.1	ABRE	TACGTGTC	1879	8	+	Oryza sativa	cis-acting element involved in the abscisic acid responsiveness
Soltu.DM.03G019160.2.v6.1	ABRE	ACGTG	1880	5	+	Arabidopsis thaliana	cis-acting element involved in the abscisic acid responsiveness
Soltu.DM.03G019160.3.v6.1	ABRE	ACGTG	855	5	+	Arabidopsis thaliana	cis-acting element involved in the abscisic acid responsiveness
Soltu.DM.03G019160.3.v6.1	ABRE	ACGTG	1804	5	-	Arabidopsis thaliana	cis-acting element involved in the abscisic acid responsiveness
Soltu.DM.03G019160.3.v6.1	ABRE	TACGTGTC	1879	8	+	Oryza sativa	cis-acting element involved in the abscisic acid responsiveness
Soltu.DM.03G019160.3.v6.1	ABRE	ACGTG	1880	5	+	Arabidopsis thaliana	cis-acting element involved in the abscisic acid responsiveness
Soltu.DM.03G019160.4.v6.1	ABRE	ACGTG	855	5	+	Arabidopsis thaliana	cis-acting element involved in the abscisic acid responsiveness
Soltu.DM.03G019160.4.v6.1	ABRE	ACGTG	1804	5	-	Arabidopsis thaliana	cis-acting element involved in the abscisic acid responsiveness
Soltu.DM.03G019160.4.v6.1	ABRE	TACGTGTC	1879	8	+	Oryza sativa	cis-acting element involved in the abscisic acid responsiveness
Soltu.DM.03G019160.4.v6.1	ABRE	ACGTG	1880	5	+	Arabidopsis thaliana	cis-acting element involved in the abscisic acid responsiveness
Soltu.DM.03G019160.5.v6.1	ABRE	ACGTG	855	5	+	Arabidopsis thaliana	cis-acting element involved in the abscisic acid responsiveness
Soltu.DM.03G019160.5.v6.1	ABRE	ACGTG	1804	5	-	Arabidopsis thaliana	cis-acting element involved in the abscisic acid responsiveness
Soltu.DM.03G019160.5.v6.1	ABRE	TACGTGTC	1879	8	+	Oryza sativa	cis-acting element involved in the abscisic acid responsiveness
Soltu.DM.03G019160.5.v6.1	ABRE	ACGTG	1880	5	+	Arabidopsis thaliana	cis-acting element involved in the abscisic acid responsiveness
Soltu.DM.03G019160.6.v6.1	ABRE	ACGTG	839	5	-	Arabidopsis thaliana	cis-acting element involved in the abscisic acid responsiveness
Soltu.DM.03G019160.6.v6.1	ABRE	TACGTGTC	914	8	+	Oryza sativa	cis-acting element involved in the abscisic acid responsiveness
Soltu.DM.03G019160.6.v6.1	ABRE	ACGTG	915	5	+	Arabidopsis thaliana	cis-acting element involved in the abscisic acid responsiveness
Soltu.DM.03G019160.7.v6.1	ABRE	ACGTG	855	5	+	Arabidopsis thaliana	cis-acting element involved in the abscisic acid responsiveness
Soltu.DM.03G019160.7.v6.1	ABRE	ACGTG	1804	5	-	Arabidopsis thaliana	cis-acting element involved in the abscisic acid responsiveness
Soltu.DM.03G019160.7.v6.1	ABRE	TACGTGTC	1879	8	+	Oryza sativa	cis-acting element involved in the abscisic acid responsiveness
Soltu.DM.03G019160.7.v6.1	ABRE	ACGTG	1880	5	+	Arabidopsis thaliana	cis-acting element involved in the abscisic acid responsiveness
Soltu.DM.05G024430.1.v6.1	ABRE	GCAACGTGTC	8	9	+	Hordeum vulgare	cis-acting element involved in the abscisic acid responsiveness
Soltu.DM.05G024430.1.v6.1	ABRE	ACGTG	115	5	+	Arabidopsis thaliana	cis-acting element involved in the abscisic acid responsiveness
Soltu.DM.S000060.2.v6.1	ABRE	ACGTG	1692	5	+	Arabidopsis thaliana	cis-acting element involved in the abscisic acid responsiveness
Thecc.02G300700.1.v2.1	ABRE	GCAACGTGTC	973	9	-	Hordeum vulgare	cis-acting element involved in the abscisic acid responsiveness
Thecc.02G300700.1.v2.1	ABRE	ACGTG	975	5	-	Arabidopsis thaliana	cis-acting element involved in the abscisic acid responsiveness
Thecc.02G300700.1.v2.1	ABRE	ACGTG	1448	5	+	Arabidopsis thaliana	cis-acting element involved in the abscisic acid responsiveness
Thecc.03G069000.2.v2.1	ABRE	ACGTG	1483	5	-	Arabidopsis thaliana	cis-acting element involved in the abscisic acid responsiveness
VIT_201s0011g06600.1.v2.1	ABRE	ACGTG	1485	5	+	Arabidopsis thaliana	cis-acting element involved in the abscisic acid responsiveness
VIT_201s0011g06600.1.v2.1	ABRE	ACGTG	1678	5	-	Arabidopsis thaliana	cis-acting element involved in the abscisic acid responsiveness
VIT_201s0011g06610.1.v2.1	ABRE	TACGTGTC	1025	8	-	Oryza sativa	cis-acting element involved in the abscisic acid responsiveness
VIT_201s0011g06610.1.v2.1	ABRE	ACGTG	1027	5	-	Arabidopsis thaliana	cis-acting element involved in the abscisic acid responsiveness
VIT_204s0079g00600.1.v2.1	ABRE	GACACGTGGC	225	9	+	Triticum aestivum	cis-acting element involved in the abscisic acid responsiveness
VIT_204s0079g00600.1.v2.1	ABRE	GCCGCGTGGC	1859	9	+	Oryza sativa	cis-acting element involved in the abscisic acid responsiveness
VIT_204s0079g00600.2.v2.1	ABRE	GACACGTGGC	225	9	+	Triticum aestivum	cis-acting element involved in the abscisic acid responsiveness
VIT_204s0079g00600.2.v2.1	ABRE	GCCGCGTGGC	1859	9	+	Oryza sativa	cis-acting element involved in the abscisic acid responsiveness
VIT_217s0000g00920.1.v2.1	ABRE	GCAACGTGTC	1618	9	-	Hordeum vulgare	cis-acting element involved in the abscisic acid responsiveness
VIT_217s0000g00920.1.v2.1	ABRE	ACGTG	1620	5	-	Arabidopsis thaliana	cis-acting element involved in the abscisic acid responsiveness
VIT_217s0000g00920.1.v2.1	ABRE	CACGTG	1686	6	-	Arabidopsis thaliana	cis-acting element involved in the abscisic acid responsiveness
VIT_217s0000g00920.1.v2.1	ABRE	ACGTG	1687	5	+	Arabidopsis thaliana	cis-acting element involved in the abscisic acid responsiveness
VIT_217s0000g00920.1.v2.1	ABRE	CGCACGTGTC	1692	9	-	Hordeum vulgare	cis-acting element involved in the abscisic acid responsiveness
164618.v1.91	ARE	AAACCA	1637	6	-	Zea mays	cis-acting regulatory element essential for the anaerobic induction
164618.v1.91	ARE	AAACCA	1675	6	+	Zea mays	cis-acting regulatory element essential for the anaerobic induction
AmTrH2.04G026300.1.v2.1	ARE	AAACCA	405	6	+	Zea mays	cis-acting regulatory element essential for the anaerobic induction
AmTrH2.04G026300.1.v2.1	ARE	AAACCA	451	6	+	Zea mays	cis-acting regulatory element essential for the anaerobic induction
AmTrH2.04G026300.1.v2.1	ARE	AAACCA	907	6	+	Zea mays	cis-acting regulatory element essential for the anaerobic induction
AmTrH2.04G027200.1.v2.1	ARE	AAACCA	145	6	+	Zea mays	cis-acting regulatory element essential for the anaerobic induction
AmTrH2.04G027200.1.v2.1	ARE	AAACCA	319	6	-	Zea mays	cis-acting regulatory element essential for the anaerobic induction
AmTrH2.04G027300.1.v2.1	ARE	AAACCA	603	6	+	Zea mays	cis-acting regulatory element essential for the anaerobic induction
AmTrH2.04G027300.1.v2.1	ARE	AAACCA	1421	6	+	Zea mays	cis-acting regulatory element essential for the anaerobic induction
AmTrH2.04G027300.1.v2.1	ARE	AAACCA	1441	6	+	Zea mays	cis-acting regulatory element essential for the anaerobic induction
AmTrH2.04G027300.1.v2.1	ARE	AAACCA	1814	6	+	Zea mays	cis-acting regulatory element essential for the anaerobic induction
AmTrH2.04G027300.2.v2.1	ARE	AAACCA	603	6	+	Zea mays	cis-acting regulatory element essential for the anaerobic induction
AmTrH2.04G027300.2.v2.1	ARE	AAACCA	1421	6	+	Zea mays	cis-acting regulatory element essential for the anaerobic induction
AmTrH2.04G027300.2.v2.1	ARE	AAACCA	1441	6	+	Zea mays	cis-acting regulatory element essential for the anaerobic induction
AmTrH2.04G027300.2.v2.1	ARE	AAACCA	1814	6	+	Zea mays	cis-acting regulatory element essential for the anaerobic induction
AmTrH2.04G027300.3.v2.1	ARE	AAACCA	572	6	+	Zea mays	cis-acting regulatory element essential for the anaerobic induction
AmTrH2.04G027300.3.v2.1	ARE	AAACCA	1390	6	+	Zea mays	cis-acting regulatory element essential for the anaerobic induction
AmTrH2.04G027300.3.v2.1	ARE	AAACCA	1410	6	+	Zea mays	cis-acting regulatory element essential for the anaerobic induction
AmTrH2.04G027300.3.v2.1	ARE	AAACCA	1783	6	+	Zea mays	cis-acting regulatory element essential for the anaerobic induction
AmTrH2.04G027300.4.v2.1	ARE	AAACCA	812	6	+	Zea mays	cis-acting regulatory element essential for the anaerobic induction
AmTrH2.04G027300.4.v2.1	ARE	AAACCA	832	6	+	Zea mays	cis-acting regulatory element essential for the anaerobic induction
AmTrH2.04G027300.4.v2.1	ARE	AAACCA	1205	6	+	Zea mays	cis-acting regulatory element essential for the anaerobic induction
Aqcoe3G422600.1.v3.1	ARE	AAACCA	403	6	-	Zea mays	cis-acting regulatory element essential for the anaerobic induction
Aqcoe3G422600.1.v3.1	ARE	AAACCA	1774	6	-	Zea mays	cis-acting regulatory element essential for the anaerobic induction
Aqcoe3G424700.1.v3.1	ARE	AAACCA	330	6	+	Zea mays	cis-acting regulatory element essential for the anaerobic induction
Aqcoe3G424700.1.v3.1	ARE	AAACCA	680	6	-	Zea mays	cis-acting regulatory element essential for the anaerobic induction
Aqcoe3G424700.1.v3.1	ARE	AAACCA	723	6	+	Zea mays	cis-acting regulatory element essential for the anaerobic induction
Aqcoe3G424700.1.v3.1	ARE	AAACCA	1909	6	+	Zea mays	cis-acting regulatory element essential for the anaerobic induction
Aqcoe3G425000.1.v3.1	ARE	AAACCA	1943	6	-	Zea mays	cis-acting regulatory element essential for the anaerobic induction
Aqcoe3G425100.1.v3.1	ARE	AAACCA	829	6	-	Zea mays	cis-acting regulatory element essential for the anaerobic induction
Aqcoe3G425100.1.v3.1	ARE	AAACCA	963	6	+	Zea mays	cis-acting regulatory element essential for the anaerobic induction
Aqcoe3G425100.1.v3.1	ARE	AAACCA	1733	6	+	Zea mays	cis-acting regulatory element essential for the anaerobic induction
Aqcoe3G425100.1.v3.1	ARE	AAACCA	1920	6	+	Zea mays	cis-acting regulatory element essential for the anaerobic induction
AT1G65960.1.Araport11.447	ARE	AAACCA	1591	6	-	Zea mays	cis-acting regulatory element essential for the anaerobic induction
AT1G65960.2.Araport11.447	ARE	AAACCA	621	6	+	Zea mays	cis-acting regulatory element essential for the anaerobic induction
AT1G65960.3.Araport11.447	ARE	AAACCA	1591	6	-	Zea mays	cis-acting regulatory element essential for the anaerobic induction
AT1G65960.4.Araport11.447	ARE	AAACCA	1591	6	-	Zea mays	cis-acting regulatory element essential for the anaerobic induction
AT2G02000.1.Araport11.447	ARE	AAACCA	383	6	-	Zea mays	cis-acting regulatory element essential for the anaerobic induction
AT2G02000.1.Araport11.447	ARE	AAACCA	995	6	-	Zea mays	cis-acting regulatory element essential for the anaerobic induction
AT2G02000.1.Araport11.447	ARE	AAACCA	1410	6	-	Zea mays	cis-acting regulatory element essential for the anaerobic induction
AT2G02000.1.Araport11.447	ARE	AAACCA	1431	6	-	Zea mays	cis-acting regulatory element essential for the anaerobic induction
AT2G02000.1.Araport11.447	ARE	AAACCA	1836	6	+	Zea mays	cis-acting regulatory element essential for the anaerobic induction
AT2G02010.1.Araport11.447	ARE	AAACCA	399	6	-	Zea mays	cis-acting regulatory element essential for the anaerobic induction
AT2G02010.1.Araport11.447	ARE	AAACCA	1454	6	-	Zea mays	cis-acting regulatory element essential for the anaerobic induction
AT2G02010.2.Araport11.447	ARE	AAACCA	555	6	-	Zea mays	cis-acting regulatory element essential for the anaerobic induction
AT2G02010.2.Araport11.447	ARE	AAACCA	1610	6	-	Zea mays	cis-acting regulatory element essential for the anaerobic induction
AT3G17760.1.Araport11.447	ARE	AAACCA	694	6	-	Zea mays	cis-acting regulatory element essential for the anaerobic induction
AT3G17760.2.Araport11.447	ARE	AAACCA	694	6	-	Zea mays	cis-acting regulatory element essential for the anaerobic induction
AT5G17330.1.Araport11.447	ARE	AAACCA	267	6	+	Zea mays	cis-acting regulatory element essential for the anaerobic induction
AT5G17330.1.Araport11.447	ARE	AAACCA	1856	6	+	Zea mays	cis-acting regulatory element essential for the anaerobic induction
Bevul.6G043400.1.EL10.2_2	ARE	AAACCA	641	6	-	Zea mays	cis-acting regulatory element essential for the anaerobic induction
Bevul.6G043400.1.EL10.2_2	ARE	AAACCA	800	6	+	Zea mays	cis-acting regulatory element essential for the anaerobic induction
Bevul.6G043400.1.EL10.2_2	ARE	AAACCA	1188	6	+	Zea mays	cis-acting regulatory element essential for the anaerobic induction
Bevul.6G043600.1.EL10.2_2	ARE	AAACCA	408	6	+	Zea mays	cis-acting regulatory element essential for the anaerobic induction
Bevul.6G043700.1.EL10.2_2	ARE	AAACCA	432	6	-	Zea mays	cis-acting regulatory element essential for the anaerobic induction
Bevul.6G043700.1.EL10.2_2	ARE	AAACCA	500	6	+	Zea mays	cis-acting regulatory element essential for the anaerobic induction
Bevul.6G043700.1.EL10.2_2	ARE	AAACCA	637	6	+	Zea mays	cis-acting regulatory element essential for the anaerobic induction
Bevul.6G043700.1.EL10.2_2	ARE	AAACCA	1224	6	-	Zea mays	cis-acting regulatory element essential for the anaerobic induction
Bevul.6G043700.1.EL10.2_2	ARE	AAACCA	1360	6	-	Zea mays	cis-acting regulatory element essential for the anaerobic induction
Bevul.6G043700.1.EL10.2_2	ARE	AAACCA	1502	6	-	Zea mays	cis-acting regulatory element essential for the anaerobic induction
Bevul.6G043700.1.EL10.2_2	ARE	AAACCA	1893	6	+	Zea mays	cis-acting regulatory element essential for the anaerobic induction
Bevul.6G043700.1.EL10.2_2	ARE	AAACCA	1988	6	+	Zea mays	cis-acting regulatory element essential for the anaerobic induction
Bevul.8G104100.1.EL10.2_2	ARE	AAACCA	1186	6	-	Zea mays	cis-acting regulatory element essential for the anaerobic induction
Bevul.8G104100.1.EL10.2_2	ARE	AAACCA	1789	6	+	Zea mays	cis-acting regulatory element essential for the anaerobic induction
Bradi1g10480.1.v3.1	ARE	AAACCA	571	6	-	Zea mays	cis-acting regulatory element essential for the anaerobic induction
Bradi1g10480.1.v3.1	ARE	AAACCA	1426	6	+	Zea mays	cis-acting regulatory element essential for the anaerobic induction
Bradi1g68807.1.v3.1	ARE	AAACCA	135	6	-	Zea mays	cis-acting regulatory element essential for the anaerobic induction
Bradi1g68807.1.v3.1	ARE	AAACCA	1017	6	-	Zea mays	cis-acting regulatory element essential for the anaerobic induction
Bradi1g68807.1.v3.1	ARE	AAACCA	1115	6	+	Zea mays	cis-acting regulatory element essential for the anaerobic induction
Bradi1g68807.1.v3.1	ARE	AAACCA	1520	6	-	Zea mays	cis-acting regulatory element essential for the anaerobic induction
Bradi1g68807.2.v3.1	ARE	AAACCA	135	6	-	Zea mays	cis-acting regulatory element essential for the anaerobic induction
Bradi1g68807.2.v3.1	ARE	AAACCA	1017	6	-	Zea mays	cis-acting regulatory element essential for the anaerobic induction
Bradi1g68807.2.v3.1	ARE	AAACCA	1115	6	+	Zea mays	cis-acting regulatory element essential for the anaerobic induction
Bradi1g68807.2.v3.1	ARE	AAACCA	1520	6	-	Zea mays	cis-acting regulatory element essential for the anaerobic induction
Bradi3g37830.1.v3.1	ARE	AAACCA	439	6	-	Zea mays	cis-acting regulatory element essential for the anaerobic induction
Bradi5g11600.1.v3.1	ARE	AAACCA	98	6	+	Zea mays	cis-acting regulatory element essential for the anaerobic induction
Bradi5g11600.1.v3.1	ARE	AAACCA	356	6	+	Zea mays	cis-acting regulatory element essential for the anaerobic induction
BraR500.01G300400.1.v2.1	ARE	AAACCA	1020	6	-	Zea mays	cis-acting regulatory element essential for the anaerobic induction
BraR500.01G300400.2.v2.1	ARE	AAACCA	1020	6	-	Zea mays	cis-acting regulatory element essential for the anaerobic induction
BraR500.02G067000.1.v2.1	ARE	AAACCA	92	6	-	Zea mays	cis-acting regulatory element essential for the anaerobic induction
BraR500.02G067000.1.v2.1	ARE	AAACCA	822	6	-	Zea mays	cis-acting regulatory element essential for the anaerobic induction
BraR500.02G067000.1.v2.1	ARE	AAACCA	863	6	+	Zea mays	cis-acting regulatory element essential for the anaerobic induction
BraR500.02G067000.1.v2.1	ARE	AAACCA	1479	6	-	Zea mays	cis-acting regulatory element essential for the anaerobic induction
BraR500.02G300800.1.v2.1	ARE	AAACCA	1054	6	+	Zea mays	cis-acting regulatory element essential for the anaerobic induction
BraR500.02G300800.1.v2.1	ARE	AAACCA	1085	6	+	Zea mays	cis-acting regulatory element essential for the anaerobic induction
BraR500.02G300800.1.v2.1	ARE	AAACCA	1825	6	+	Zea mays	cis-acting regulatory element essential for the anaerobic induction
BraR500.02G300800.1.v2.1	ARE	AAACCA	1854	6	+	Zea mays	cis-acting regulatory element essential for the anaerobic induction
BraR500.03G511400.1.v2.1	ARE	AAACCA	746	6	-	Zea mays	cis-acting regulatory element essential for the anaerobic induction
BraR500.03G511400.1.v2.1	ARE	AAACCA	1664	6	-	Zea mays	cis-acting regulatory element essential for the anaerobic induction
BraR500.03G511400.1.v2.1	ARE	AAACCA	1690	6	-	Zea mays	cis-acting regulatory element essential for the anaerobic induction
BraR500.03G511500.1.v2.1	ARE	AAACCA	84	6	+	Zea mays	cis-acting regulatory element essential for the anaerobic induction
BraR500.03G511500.1.v2.1	ARE	AAACCA	1386	6	+	Zea mays	cis-acting regulatory element essential for the anaerobic induction
BraR500.03G511500.1.v2.1	ARE	AAACCA	1738	6	-	Zea mays	cis-acting regulatory element essential for the anaerobic induction
BraR500.05G123200.1.v2.1	ARE	AAACCA	1372	6	-	Zea mays	cis-acting regulatory element essential for the anaerobic induction
BraR500.06G193200.2.v2.1	ARE	AAACCA	46	6	-	Zea mays	cis-acting regulatory element essential for the anaerobic induction
BraR500.06G193200.2.v2.1	ARE	AAACCA	111	6	-	Zea mays	cis-acting regulatory element essential for the anaerobic induction
BraR500.07G269700.1.v2.1	ARE	AAACCA	1010	6	-	Zea mays	cis-acting regulatory element essential for the anaerobic induction
BraR500.07G269700.1.v2.1	ARE	AAACCA	1042	6	-	Zea mays	cis-acting regulatory element essential for the anaerobic induction
BraR500.07G269700.1.v2.1	ARE	AAACCA	1688	6	+	Zea mays	cis-acting regulatory element essential for the anaerobic induction
BraR500.09G208000.1.v2.1	ARE	AAACCA	127	6	-	Zea mays	cis-acting regulatory element essential for the anaerobic induction
BraR500.09G208000.1.v2.1	ARE	AAACCA	277	6	+	Zea mays	cis-acting regulatory element essential for the anaerobic induction
BraR500.09G208000.1.v2.1	ARE	AAACCA	575	6	+	Zea mays	cis-acting regulatory element essential for the anaerobic induction
BraR500.09G208000.1.v2.1	ARE	AAACCA	1663	6	-	Zea mays	cis-acting regulatory element essential for the anaerobic induction
BraR500.09G208000.1.v2.1	ARE	AAACCA	1886	6	+	Zea mays	cis-acting regulatory element essential for the anaerobic induction
Cucsa.014090.1.v1.122	ARE	AAACCA	302	6	-	Zea mays	cis-acting regulatory element essential for the anaerobic induction
Cucsa.014090.1.v1.122	ARE	AAACCA	449	6	-	Zea mays	cis-acting regulatory element essential for the anaerobic induction
Cucsa.014090.1.v1.122	ARE	AAACCA	512	6	-	Zea mays	cis-acting regulatory element essential for the anaerobic induction
Cucsa.014090.1.v1.122	ARE	AAACCA	1014	6	-	Zea mays	cis-acting regulatory element essential for the anaerobic induction
Cucsa.026460.1.v1.122	ARE	AAACCA	937	6	-	Zea mays	cis-acting regulatory element essential for the anaerobic induction
Cucsa.026460.1.v1.122	ARE	AAACCA	1506	6	-	Zea mays	cis-acting regulatory element essential for the anaerobic induction
Cucsa.026460.1.v1.122	ARE	AAACCA	1855	6	+	Zea mays	cis-acting regulatory element essential for the anaerobic induction
Cucsa.026460.1.v1.122	ARE	AAACCA	1936	6	+	Zea mays	cis-acting regulatory element essential for the anaerobic induction
Cucsa.112300.1.v1.122	ARE	AAACCA	60	6	-	Zea mays	cis-acting regulatory element essential for the anaerobic induction
Cucsa.112300.1.v1.122	ARE	AAACCA	456	6	+	Zea mays	cis-acting regulatory element essential for the anaerobic induction
Cucsa.112300.2.v1.122	ARE	AAACCA	210	6	+	Zea mays	cis-acting regulatory element essential for the anaerobic induction
Cucsa.112300.2.v1.122	ARE	AAACCA	1756	6	-	Zea mays	cis-acting regulatory element essential for the anaerobic induction
Cucsa.377430.1.v1.122	ARE	AAACCA	1503	6	-	Zea mays	cis-acting regulatory element essential for the anaerobic induction
Dchrysa17G01165.1	ARE	AAACCA	1150	6	-	Zea mays	cis-acting regulatory element essential for the anaerobic induction
Dchrysa17G01165.1	ARE	AAACCA	1358	6	-	Zea mays	cis-acting regulatory element essential for the anaerobic induction
Dnobile16G00631.1	ARE	AAACCA	883	6	-	Zea mays	cis-acting regulatory element essential for the anaerobic induction
Dnobile17G01164.1	ARE	AAACCA	152	6	+	Zea mays	cis-acting regulatory element essential for the anaerobic induction
Dnobile17G01164.1	ARE	AAACCA	640	6	-	Zea mays	cis-acting regulatory element essential for the anaerobic induction
Dnobile17G01164.1	ARE	AAACCA	1049	6	-	Zea mays	cis-acting regulatory element essential for the anaerobic induction
Dnobile17G01164.1	ARE	AAACCA	1381	6	-	Zea mays	cis-acting regulatory element essential for the anaerobic induction
Dnobile17G01620.1	ARE	AAACCA	331	6	-	Zea mays	cis-acting regulatory element essential for the anaerobic induction
Gohir.A01G144400.1.v3.1	ARE	AAACCA	671	6	-	Zea mays	cis-acting regulatory element essential for the anaerobic induction
Gohir.A01G144400.1.v3.1	ARE	AAACCA	1157	6	+	Zea mays	cis-acting regulatory element essential for the anaerobic induction
Gohir.A01G144400.1.v3.1	ARE	AAACCA	1500	6	-	Zea mays	cis-acting regulatory element essential for the anaerobic induction
Gohir.A03G113900.1.v3.1	ARE	AAACCA	1133	6	-	Zea mays	cis-acting regulatory element essential for the anaerobic induction
Gohir.A09G172900.2.v3.1	ARE	AAACCA	1875	6	-	Zea mays	cis-acting regulatory element essential for the anaerobic induction
Gohir.A12G153200.1.v3.1	ARE	AAACCA	575	6	-	Zea mays	cis-acting regulatory element essential for the anaerobic induction
Gohir.A12G153200.1.v3.1	ARE	AAACCA	1177	6	-	Zea mays	cis-acting regulatory element essential for the anaerobic induction
Gohir.A12G153200.1.v3.1	ARE	AAACCA	1301	6	+	Zea mays	cis-acting regulatory element essential for the anaerobic induction
Gohir.A12G153200.1.v3.1	ARE	AAACCA	1852	6	-	Zea mays	cis-acting regulatory element essential for the anaerobic induction
Gohir.A12G153200.2.v3.1	ARE	AAACCA	412	6	-	Zea mays	cis-acting regulatory element essential for the anaerobic induction
Gohir.A12G153200.2.v3.1	ARE	AAACCA	536	6	+	Zea mays	cis-acting regulatory element essential for the anaerobic induction
Gohir.A12G153200.2.v3.1	ARE	AAACCA	1087	6	-	Zea mays	cis-acting regulatory element essential for the anaerobic induction
Gohir.A12G153200.2.v3.1	ARE	AAACCA	1231	6	+	Zea mays	cis-acting regulatory element essential for the anaerobic induction
Gohir.D01G136200.1.v3.1	ARE	AAACCA	833	6	-	Zea mays	cis-acting regulatory element essential for the anaerobic induction
Gohir.D01G136200.1.v3.1	ARE	AAACCA	1237	6	+	Zea mays	cis-acting regulatory element essential for the anaerobic induction
Gohir.D01G136200.1.v3.1	ARE	AAACCA	1514	6	-	Zea mays	cis-acting regulatory element essential for the anaerobic induction
Gohir.D01G136200.1.v3.1	ARE	AAACCA	1659	6	+	Zea mays	cis-acting regulatory element essential for the anaerobic induction
Gohir.D01G136200.2.v3.1	ARE	AAACCA	82	6	-	Zea mays	cis-acting regulatory element essential for the anaerobic induction
Gohir.D01G136200.2.v3.1	ARE	AAACCA	486	6	+	Zea mays	cis-acting regulatory element essential for the anaerobic induction
Gohir.D01G136200.2.v3.1	ARE	AAACCA	763	6	-	Zea mays	cis-acting regulatory element essential for the anaerobic induction
Gohir.D01G136200.2.v3.1	ARE	AAACCA	908	6	+	Zea mays	cis-acting regulatory element essential for the anaerobic induction
Gohir.D01G136200.2.v3.1	ARE	AAACCA	1656	6	-	Zea mays	cis-acting regulatory element essential for the anaerobic induction
Gohir.D01G136200.2.v3.1	ARE	AAACCA	1857	6	+	Zea mays	cis-acting regulatory element essential for the anaerobic induction
Gohir.D02G138300.1.v3.1	ARE	AAACCA	401	6	+	Zea mays	cis-acting regulatory element essential for the anaerobic induction
Gohir.D02G138300.1.v3.1	ARE	AAACCA	894	6	+	Zea mays	cis-acting regulatory element essential for the anaerobic induction
Gohir.D09G168600.2.v3.1	ARE	AAACCA	1869	6	-	Zea mays	cis-acting regulatory element essential for the anaerobic induction
Gohir.D12G156600.1.v3.1	ARE	AAACCA	31	6	-	Zea mays	cis-acting regulatory element essential for the anaerobic induction
Gohir.D12G156600.1.v3.1	ARE	AAACCA	1362	6	-	Zea mays	cis-acting regulatory element essential for the anaerobic induction
Gohir.D12G156600.1.v3.1	ARE	AAACCA	1471	6	+	Zea mays	cis-acting regulatory element essential for the anaerobic induction
Gohir.D12G272800.1.v3.1	ARE	AAACCA	406	6	-	Zea mays	cis-acting regulatory element essential for the anaerobic induction
Gohir.D12G272800.1.v3.1	ARE	AAACCA	411	6	-	Zea mays	cis-acting regulatory element essential for the anaerobic induction
Gohir.D12G272800.1.v3.1	ARE	AAACCA	633	6	-	Zea mays	cis-acting regulatory element essential for the anaerobic induction
Gohir.D12G272800.1.v3.1	ARE	AAACCA	664	6	-	Zea mays	cis-acting regulatory element essential for the anaerobic induction
Gohir.D12G272800.1.v3.1	ARE	AAACCA	1133	6	-	Zea mays	cis-acting regulatory element essential for the anaerobic induction
GSMUA_Achr4T31270_001.v1	ARE	AAACCA	1292	6	-	Zea mays	cis-acting regulatory element essential for the anaerobic induction
GSMUA_Achr4T31270_001.v1	ARE	AAACCA	1366	6	-	Zea mays	cis-acting regulatory element essential for the anaerobic induction
GSMUA_Achr4T31270_001.v1	ARE	AAACCA	1516	6	-	Zea mays	cis-acting regulatory element essential for the anaerobic induction
GSMUA_Achr7T12330_001.v1	ARE	AAACCA	528	6	-	Zea mays	cis-acting regulatory element essential for the anaerobic induction
GSMUA_Achr7T12330_001.v1	ARE	AAACCA	1142	6	-	Zea mays	cis-acting regulatory element essential for the anaerobic induction
GSMUA_Achr7T12330_001.v1	ARE	AAACCA	1458	6	-	Zea mays	cis-acting regulatory element essential for the anaerobic induction
GSMUA_Achr7T12330_001.v1	ARE	AAACCA	1524	6	-	Zea mays	cis-acting regulatory element essential for the anaerobic induction
GSMUA_Achr8T22810_001.v1	ARE	AAACCA	174	6	+	Zea mays	cis-acting regulatory element essential for the anaerobic induction
GSMUA_Achr8T22810_001.v1	ARE	AAACCA	763	6	+	Zea mays	cis-acting regulatory element essential for the anaerobic induction
GSMUA_Achr8T22810_001.v1	ARE	AAACCA	1578	6	+	Zea mays	cis-acting regulatory element essential for the anaerobic induction
GSMUA_Achr8T22810_001.v1	ARE	AAACCA	1918	6	+	Zea mays	cis-acting regulatory element essential for the anaerobic induction
GSMUA_Achr8T30730_001.v1	ARE	AAACCA	105	6	-	Zea mays	cis-acting regulatory element essential for the anaerobic induction
GSMUA_Achr8T30730_001.v1	ARE	AAACCA	1784	6	+	Zea mays	cis-acting regulatory element essential for the anaerobic induction
GSMUA_Achr8T30730_001.v1	ARE	AAACCA	1901	6	+	Zea mays	cis-acting regulatory element essential for the anaerobic induction
GSMUA_Achr8T30730_001.v1	ARE	AAACCA	1906	6	+	Zea mays	cis-acting regulatory element essential for the anaerobic induction
HanXRQChr01g0002631.r1.2.494	ARE	AAACCA	1717	6	+	Zea mays	cis-acting regulatory element essential for the anaerobic induction
HanXRQChr07g0190181.r1.2.494	ARE	AAACCA	251	6	+	Zea mays	cis-acting regulatory element essential for the anaerobic induction
HanXRQChr07g0190181.r1.2.494	ARE	AAACCA	1933	6	+	Zea mays	cis-acting regulatory element essential for the anaerobic induction
HanXRQChr14g0443271.r1.2.494	ARE	AAACCA	1108	6	+	Zea mays	cis-acting regulatory element essential for the anaerobic induction
HanXRQChr14g0443271.r1.2.494	ARE	AAACCA	1273	6	+	Zea mays	cis-acting regulatory element essential for the anaerobic induction
Lesat.0010s0051.1.v1.1	ARE	AAACCA	774	6	-	Zea mays	cis-acting regulatory element essential for the anaerobic induction
Lesat.0010s0051.1.v1.1	ARE	AAACCA	1132	6	+	Zea mays	cis-acting regulatory element essential for the anaerobic induction
Lesat.0011s0204.1.v1.1	ARE	AAACCA	488	6	+	Zea mays	cis-acting regulatory element essential for the anaerobic induction
Lesat.0011s0204.1.v1.1	ARE	AAACCA	790	6	+	Zea mays	cis-acting regulatory element essential for the anaerobic induction
Lesat.0011s0204.1.v1.1	ARE	AAACCA	1854	6	+	Zea mays	cis-acting regulatory element essential for the anaerobic induction
Lesat.0105s0099.1.v1.1	ARE	AAACCA	402	6	+	Zea mays	cis-acting regulatory element essential for the anaerobic induction
Lesat.0105s0099.1.v1.1	ARE	AAACCA	1027	6	-	Zea mays	cis-acting regulatory element essential for the anaerobic induction
Lesat.0130s0001.1.v1.1	ARE	AAACCA	1648	6	+	Zea mays	cis-acting regulatory element essential for the anaerobic induction
Lesat.0130s0001.1.v1.1	ARE	AAACCA	1879	6	+	Zea mays	cis-acting regulatory element essential for the anaerobic induction
Lesat.0130s0001.1.v1.1	ARE	AAACCA	1884	6	+	Zea mays	cis-acting regulatory element essential for the anaerobic induction
Lesat.0238s0004.1.v1.1	ARE	AAACCA	160	6	-	Zea mays	cis-acting regulatory element essential for the anaerobic induction
Lesat.0238s0004.1.v1.1	ARE	AAACCA	171	6	-	Zea mays	cis-acting regulatory element essential for the anaerobic induction
Lesat.0238s0004.1.v1.1	ARE	AAACCA	279	6	-	Zea mays	cis-acting regulatory element essential for the anaerobic induction
Lesat.0238s0004.1.v1.1	ARE	AAACCA	284	6	-	Zea mays	cis-acting regulatory element essential for the anaerobic induction
Lesat.0238s0004.1.v1.1	ARE	AAACCA	289	6	-	Zea mays	cis-acting regulatory element essential for the anaerobic induction
Lesat.0238s0004.1.v1.1	ARE	AAACCA	696	6	+	Zea mays	cis-acting regulatory element essential for the anaerobic induction
Lesat.0238s0004.1.v1.1	ARE	AAACCA	718	6	-	Zea mays	cis-acting regulatory element essential for the anaerobic induction
Lesat.0248s0033.1.v1.1	ARE	AAACCA	340	6	+	Zea mays	cis-acting regulatory element essential for the anaerobic induction
Lesat.0248s0033.1.v1.1	ARE	AAACCA	1431	6	+	Zea mays	cis-acting regulatory element essential for the anaerobic induction
Lesat.0248s0033.1.v1.1	ARE	AAACCA	1941	6	+	Zea mays	cis-acting regulatory element essential for the anaerobic induction
Lus10009116.BGIv1.0	ARE	AAACCA	1565	6	+	Zea mays	cis-acting regulatory element essential for the anaerobic induction
Lus10019136.BGIv1.0	ARE	AAACCA	1809	6	+	Zea mays	cis-acting regulatory element essential for the anaerobic induction
Lus10019136.BGIv1.0	ARE	AAACCA	1912	6	+	Zea mays	cis-acting regulatory element essential for the anaerobic induction
Lus10031934.BGIv1.0	ARE	AAACCA	34	6	-	Zea mays	cis-acting regulatory element essential for the anaerobic induction
Lus10031934.BGIv1.0	ARE	AAACCA	163	6	-	Zea mays	cis-acting regulatory element essential for the anaerobic induction
Lus10031934.BGIv1.0	ARE	AAACCA	855	6	-	Zea mays	cis-acting regulatory element essential for the anaerobic induction
Lus10034425.BGIv1.0	ARE	AAACCA	761	6	-	Zea mays	cis-acting regulatory element essential for the anaerobic induction
Lus10034425.BGIv1.0	ARE	AAACCA	841	6	-	Zea mays	cis-acting regulatory element essential for the anaerobic induction
Lus10035096.BGIv1.0	ARE	AAACCA	153	6	-	Zea mays	cis-acting regulatory element essential for the anaerobic induction
Lus10035096.BGIv1.0	ARE	AAACCA	863	6	+	Zea mays	cis-acting regulatory element essential for the anaerobic induction
Lus10035096.BGIv1.0	ARE	AAACCA	1355	6	-	Zea mays	cis-acting regulatory element essential for the anaerobic induction
Lus10035096.BGIv1.0	ARE	AAACCA	1575	6	-	Zea mays	cis-acting regulatory element essential for the anaerobic induction
Maker115666	ARE	AAACCA	644	6	-	Zea mays	cis-acting regulatory element essential for the anaerobic induction
Maker115666	ARE	AAACCA	1001	6	-	Zea mays	cis-acting regulatory element essential for the anaerobic induction
Maker115666	ARE	AAACCA	1153	6	-	Zea mays	cis-acting regulatory element essential for the anaerobic induction
Maker115666	ARE	AAACCA	1361	6	-	Zea mays	cis-acting regulatory element essential for the anaerobic induction
Maker115666	ARE	AAACCA	1925	6	+	Zea mays	cis-acting regulatory element essential for the anaerobic induction
Mapoly0121s0037.1.v3.1.CDS.7	ARE	AAACCA	495	6	+	Zea mays	cis-acting regulatory element essential for the anaerobic induction
Mapoly0121s0037.1.v3.1.CDS.7	ARE	AAACCA	949	6	+	Zea mays	cis-acting regulatory element essential for the anaerobic induction
Mapoly0121s0037.1.v3.1.CDS.7	ARE	AAACCA	1071	6	-	Zea mays	cis-acting regulatory element essential for the anaerobic induction
Mapoly0121s0037.1.v3.1.CDS.7	ARE	AAACCA	1815	6	-	Zea mays	cis-acting regulatory element essential for the anaerobic induction
Misin01G006400.1.v7.1	ARE	AAACCA	446	6	+	Zea mays	cis-acting regulatory element essential for the anaerobic induction
Misin01G006400.1.v7.1	ARE	AAACCA	1877	6	+	Zea mays	cis-acting regulatory element essential for the anaerobic induction
Misin01G423600.1.v7.1	ARE	AAACCA	302	6	+	Zea mays	cis-acting regulatory element essential for the anaerobic induction
Misin01G423600.1.v7.1	ARE	AAACCA	883	6	-	Zea mays	cis-acting regulatory element essential for the anaerobic induction
Misin01G423600.2.v7.1	ARE	AAACCA	312	6	-	Zea mays	cis-acting regulatory element essential for the anaerobic induction
Misin02G403300.1.v7.1	ARE	AAACCA	728	6	-	Zea mays	cis-acting regulatory element essential for the anaerobic induction
Misin02G403300.1.v7.1	ARE	AAACCA	1640	6	-	Zea mays	cis-acting regulatory element essential for the anaerobic induction
Misin07G286700.1.v7.1	ARE	AAACCA	11	6	+	Zea mays	cis-acting regulatory element essential for the anaerobic induction
Misin07G286700.1.v7.1	ARE	AAACCA	1930	6	+	Zea mays	cis-acting regulatory element essential for the anaerobic induction
Misin11G100100.1.v7.1	ARE	AAACCA	1022	6	+	Zea mays	cis-acting regulatory element essential for the anaerobic induction
Misin11G100100.1.v7.1	ARE	AAACCA	1157	6	+	Zea mays	cis-acting regulatory element essential for the anaerobic induction
Misin11G100100.1.v7.1	ARE	AAACCA	1169	6	+	Zea mays	cis-acting regulatory element essential for the anaerobic induction
Misin11G100400.1.v7.1	ARE	AAACCA	438	6	+	Zea mays	cis-acting regulatory element essential for the anaerobic induction
Misin11G100400.1.v7.1	ARE	AAACCA	1102	6	-	Zea mays	cis-acting regulatory element essential for the anaerobic induction
Misin11G100400.1.v7.1	ARE	AAACCA	1449	6	+	Zea mays	cis-acting regulatory element essential for the anaerobic induction
Misin11G100400.1.v7.1	ARE	AAACCA	1712	6	-	Zea mays	cis-acting regulatory element essential for the anaerobic induction
Misin11G100400.1.v7.1	ARE	AAACCA	1795	6	+	Zea mays	cis-acting regulatory element essential for the anaerobic induction
Misin11G100400.2.v7.1	ARE	AAACCA	438	6	+	Zea mays	cis-acting regulatory element essential for the anaerobic induction
Misin11G100400.2.v7.1	ARE	AAACCA	1102	6	-	Zea mays	cis-acting regulatory element essential for the anaerobic induction
Misin11G100400.2.v7.1	ARE	AAACCA	1449	6	+	Zea mays	cis-acting regulatory element essential for the anaerobic induction
Misin11G100400.2.v7.1	ARE	AAACCA	1712	6	-	Zea mays	cis-acting regulatory element essential for the anaerobic induction
Misin11G100400.2.v7.1	ARE	AAACCA	1795	6	+	Zea mays	cis-acting regulatory element essential for the anaerobic induction
Misin12G095700.1.v7.1	ARE	AAACCA	396	6	-	Zea mays	cis-acting regulatory element essential for the anaerobic induction
Misin12G095700.1.v7.1	ARE	AAACCA	1284	6	-	Zea mays	cis-acting regulatory element essential for the anaerobic induction
Misin12G095700.1.v7.1	ARE	AAACCA	1860	6	+	Zea mays	cis-acting regulatory element essential for the anaerobic induction
Misin12G096900.1.v7.1	ARE	AAACCA	380	6	+	Zea mays	cis-acting regulatory element essential for the anaerobic induction
Misin12G096900.1.v7.1	ARE	AAACCA	1395	6	+	Zea mays	cis-acting regulatory element essential for the anaerobic induction
Misin12G096900.1.v7.1	ARE	AAACCA	1535	6	+	Zea mays	cis-acting regulatory element essential for the anaerobic induction
mrna.Ash020050	ARE	AAACCA	11	6	+	Zea mays	cis-acting regulatory element essential for the anaerobic induction
OsKitaake03g102500.1.v3.1	ARE	AAACCA	1324	6	-	Zea mays	cis-acting regulatory element essential for the anaerobic induction
OsKitaake04g146500.1.v3.1	ARE	AAACCA	437	6	+	Zea mays	cis-acting regulatory element essential for the anaerobic induction
PAC:32906611.CDS.5	ARE	AAACCA	1325	6	-	Zea mays	cis-acting regulatory element essential for the anaerobic induction
PAC:32906612.CDS.5	ARE	AAACCA	1325	6	-	Zea mays	cis-acting regulatory element essential for the anaerobic induction
PAC:32933239.CDS.1	ARE	AAACCA	152	6	-	Zea mays	cis-acting regulatory element essential for the anaerobic induction
PAC:32933239.CDS.1	ARE	AAACCA	1938	6	-	Zea mays	cis-acting regulatory element essential for the anaerobic induction
PAC:32949494.CDS.5	ARE	AAACCA	1400	6	-	Zea mays	cis-acting regulatory element essential for the anaerobic induction
PAC:32949495.CDS.5	ARE	AAACCA	1400	6	-	Zea mays	cis-acting regulatory element essential for the anaerobic induction
PAC:32949496.CDS.5	ARE	AAACCA	1400	6	-	Zea mays	cis-acting regulatory element essential for the anaerobic induction
PAC:32949497.CDS.5	ARE	AAACCA	1400	6	-	Zea mays	cis-acting regulatory element essential for the anaerobic induction
PAC:32961626.CDS.1	ARE	AAACCA	964	6	-	Zea mays	cis-acting regulatory element essential for the anaerobic induction
PAC:32961627.CDS.5	ARE	AAACCA	678	6	-	Zea mays	cis-acting regulatory element essential for the anaerobic induction
PAC:32961627.CDS.5	ARE	AAACCA	761	6	+	Zea mays	cis-acting regulatory element essential for the anaerobic induction
PAC:32961628.CDS.1	ARE	AAACCA	531	6	-	Zea mays	cis-acting regulatory element essential for the anaerobic induction
PAC:32961628.CDS.1	ARE	AAACCA	1764	6	-	Zea mays	cis-acting regulatory element essential for the anaerobic induction
PAC:32961628.CDS.1	ARE	AAACCA	1847	6	+	Zea mays	cis-acting regulatory element essential for the anaerobic induction
PAC:32963412.CDS.5	ARE	AAACCA	1032	6	-	Zea mays	cis-acting regulatory element essential for the anaerobic induction
PAC:32963413.CDS.5	ARE	AAACCA	1032	6	-	Zea mays	cis-acting regulatory element essential for the anaerobic induction
Phvul.002G185800.1.v2.1	ARE	AAACCA	425	6	+	Zea mays	cis-acting regulatory element essential for the anaerobic induction
Phvul.002G185800.1.v2.1	ARE	AAACCA	537	6	-	Zea mays	cis-acting regulatory element essential for the anaerobic induction
Phvul.002G186000.1.v2.1	ARE	AAACCA	801	6	-	Zea mays	cis-acting regulatory element essential for the anaerobic induction
Phvul.002G186000.1.v2.1	ARE	AAACCA	1185	6	-	Zea mays	cis-acting regulatory element essential for the anaerobic induction
Phvul.002G186000.1.v2.1	ARE	AAACCA	1761	6	-	Zea mays	cis-acting regulatory element essential for the anaerobic induction
Phvul.004G144400.1.v2.1	ARE	AAACCA	936	6	-	Zea mays	cis-acting regulatory element essential for the anaerobic induction
Phvul.004G144400.1.v2.1	ARE	AAACCA	1030	6	-	Zea mays	cis-acting regulatory element essential for the anaerobic induction
Phvul.004G144500.1.v2.1	ARE	AAACCA	156	6	-	Zea mays	cis-acting regulatory element essential for the anaerobic induction
Phvul.004G144500.1.v2.1	ARE	AAACCA	532	6	-	Zea mays	cis-acting regulatory element essential for the anaerobic induction
Phvul.004G144500.1.v2.1	ARE	AAACCA	1987	6	+	Zea mays	cis-acting regulatory element essential for the anaerobic induction
Phvul.006G087600.1.v2.1	ARE	AAACCA	571	6	-	Zea mays	cis-acting regulatory element essential for the anaerobic induction
Phvul.006G087600.1.v2.1	ARE	AAACCA	1868	6	-	Zea mays	cis-acting regulatory element essential for the anaerobic induction
Phvul.008G239700.1.v2.1	ARE	AAACCA	812	6	+	Zea mays	cis-acting regulatory element essential for the anaerobic induction
ptg000008l_1.g899.t1	ARE	AAACCA	610	6	-	Zea mays	cis-acting regulatory element essential for the anaerobic induction
ptg000008l_1.g899.t1	ARE	AAACCA	787	6	-	Zea mays	cis-acting regulatory element essential for the anaerobic induction
ptg000011l_1.1.g1534.t1	ARE	AAACCA	84	6	+	Zea mays	cis-acting regulatory element essential for the anaerobic induction
ptg000011l_1.1.g1534.t1	ARE	AAACCA	448	6	-	Zea mays	cis-acting regulatory element essential for the anaerobic induction
ptg000011l_1.1.g1534.t1	ARE	AAACCA	1983	6	+	Zea mays	cis-acting regulatory element essential for the anaerobic induction
ptg000020l_1.g323.t1	ARE	AAACCA	173	6	+	Zea mays	cis-acting regulatory element essential for the anaerobic induction
ptg000020l_1.g323.t1	ARE	AAACCA	363	6	-	Zea mays	cis-acting regulatory element essential for the anaerobic induction
ptg000020l_1.g323.t1	ARE	AAACCA	844	6	+	Zea mays	cis-acting regulatory element essential for the anaerobic induction
ptg000020l_1.g323.t1	ARE	AAACCA	1050	6	+	Zea mays	cis-acting regulatory element essential for the anaerobic induction
ptg000020l_1.g323.t1	ARE	AAACCA	1429	6	+	Zea mays	cis-acting regulatory element essential for the anaerobic induction
Sapur.004G052900.1.v5.1	ARE	AAACCA	906	6	+	Zea mays	cis-acting regulatory element essential for the anaerobic induction
Sapur.008G114200.1.v5.1	ARE	AAACCA	426	6	-	Zea mays	cis-acting regulatory element essential for the anaerobic induction
Sapur.008G114200.1.v5.1	ARE	AAACCA	917	6	+	Zea mays	cis-acting regulatory element essential for the anaerobic induction
Sapur.008G114200.1.v5.1	ARE	AAACCA	1753	6	+	Zea mays	cis-acting regulatory element essential for the anaerobic induction
Sapur.008G114200.1.v5.1	ARE	AAACCA	1936	6	+	Zea mays	cis-acting regulatory element essential for the anaerobic induction
Sapur.010G073100.1.v5.1	ARE	AAACCA	1914	6	+	Zea mays	cis-acting regulatory element essential for the anaerobic induction
Sapur.012G025500.1.v5.1	ARE	AAACCA	1031	6	+	Zea mays	cis-acting regulatory element essential for the anaerobic induction
Sapur.017G124700.1.v5.1	ARE	AAACCA	466	6	-	Zea mays	cis-acting regulatory element essential for the anaerobic induction
Sapur.017G124700.1.v5.1	ARE	AAACCA	617	6	-	Zea mays	cis-acting regulatory element essential for the anaerobic induction
Sapur.017G124700.1.v5.1	ARE	AAACCA	1166	6	-	Zea mays	cis-acting regulatory element essential for the anaerobic induction
Sapur.017G124700.1.v5.1	ARE	AAACCA	1714	6	-	Zea mays	cis-acting regulatory element essential for the anaerobic induction
Seita.7G115400.1.v2.2	ARE	AAACCA	402	6	-	Zea mays	cis-acting regulatory element essential for the anaerobic induction
Seita.7G115400.1.v2.2	ARE	AAACCA	469	6	-	Zea mays	cis-acting regulatory element essential for the anaerobic induction
Seita.7G115400.1.v2.2	ARE	AAACCA	1491	6	+	Zea mays	cis-acting regulatory element essential for the anaerobic induction
Seita.9G113300.1.v2.2	ARE	AAACCA	1422	6	+	Zea mays	cis-acting regulatory element essential for the anaerobic induction
Seita.9G113300.1.v2.2	ARE	AAACCA	1532	6	+	Zea mays	cis-acting regulatory element essential for the anaerobic induction
Sobic.001G111000.1.v5.1	ARE	AAACCA	261	6	-	Zea mays	cis-acting regulatory element essential for the anaerobic induction
Sobic.001G111000.1.v5.1	ARE	AAACCA	851	6	+	Zea mays	cis-acting regulatory element essential for the anaerobic induction
Sobic.001G111000.1.v5.1	ARE	AAACCA	1032	6	+	Zea mays	cis-acting regulatory element essential for the anaerobic induction
Sobic.001G111000.1.v5.1	ARE	AAACCA	1435	6	+	Zea mays	cis-acting regulatory element essential for the anaerobic induction
Sobic.006G095700.1.v5.1	ARE	AAACCA	1636	6	-	Zea mays	cis-acting regulatory element essential for the anaerobic induction
Sobic.006G095700.1.v5.1	ARE	AAACCA	1854	6	+	Zea mays	cis-acting regulatory element essential for the anaerobic induction
Sobic.006G096500.1.v5.1	ARE	AAACCA	203	6	+	Zea mays	cis-acting regulatory element essential for the anaerobic induction
Sobic.006G096500.1.v5.1	ARE	AAACCA	512	6	-	Zea mays	cis-acting regulatory element essential for the anaerobic induction
Sobic.006G096500.1.v5.1	ARE	AAACCA	1184	6	+	Zea mays	cis-acting regulatory element essential for the anaerobic induction
Sobic.006G096500.1.v5.1	ARE	AAACCA	1381	6	+	Zea mays	cis-acting regulatory element essential for the anaerobic induction
Sobic.006G096500.1.v5.1	ARE	AAACCA	1558	6	+	Zea mays	cis-acting regulatory element essential for the anaerobic induction
Sobic.007G152800.2.v5.1	ARE	AAACCA	275	6	-	Zea mays	cis-acting regulatory element essential for the anaerobic induction
Sobic.007G152800.2.v5.1	ARE	AAACCA	900	6	+	Zea mays	cis-acting regulatory element essential for the anaerobic induction
Sobic.007G152800.2.v5.1	ARE	AAACCA	1301	6	-	Zea mays	cis-acting regulatory element essential for the anaerobic induction
Sobic.007G152800.3.v5.1	ARE	AAACCA	372	6	+	Zea mays	cis-acting regulatory element essential for the anaerobic induction
Sobic.007G152800.3.v5.1	ARE	AAACCA	773	6	-	Zea mays	cis-acting regulatory element essential for the anaerobic induction
Sobic.007G152800.3.v5.1	ARE	AAACCA	1709	6	+	Zea mays	cis-acting regulatory element essential for the anaerobic induction
Soltu.DM.01G000030.1.v6.1	ARE	AAACCA	714	6	+	Zea mays	cis-acting regulatory element essential for the anaerobic induction
Soltu.DM.01G000030.2.v6.1	ARE	AAACCA	714	6	+	Zea mays	cis-acting regulatory element essential for the anaerobic induction
Soltu.DM.03G019160.1.v6.1	ARE	AAACCA	282	6	-	Zea mays	cis-acting regulatory element essential for the anaerobic induction
Soltu.DM.03G019160.1.v6.1	ARE	AAACCA	913	6	+	Zea mays	cis-acting regulatory element essential for the anaerobic induction
Soltu.DM.03G019160.2.v6.1	ARE	AAACCA	282	6	-	Zea mays	cis-acting regulatory element essential for the anaerobic induction
Soltu.DM.03G019160.2.v6.1	ARE	AAACCA	913	6	+	Zea mays	cis-acting regulatory element essential for the anaerobic induction
Soltu.DM.03G019160.3.v6.1	ARE	AAACCA	282	6	-	Zea mays	cis-acting regulatory element essential for the anaerobic induction
Soltu.DM.03G019160.3.v6.1	ARE	AAACCA	913	6	+	Zea mays	cis-acting regulatory element essential for the anaerobic induction
Soltu.DM.03G019160.4.v6.1	ARE	AAACCA	282	6	-	Zea mays	cis-acting regulatory element essential for the anaerobic induction
Soltu.DM.03G019160.4.v6.1	ARE	AAACCA	913	6	+	Zea mays	cis-acting regulatory element essential for the anaerobic induction
Soltu.DM.03G019160.5.v6.1	ARE	AAACCA	282	6	-	Zea mays	cis-acting regulatory element essential for the anaerobic induction
Soltu.DM.03G019160.5.v6.1	ARE	AAACCA	913	6	+	Zea mays	cis-acting regulatory element essential for the anaerobic induction
Soltu.DM.03G019160.7.v6.1	ARE	AAACCA	282	6	-	Zea mays	cis-acting regulatory element essential for the anaerobic induction
Soltu.DM.03G019160.7.v6.1	ARE	AAACCA	913	6	+	Zea mays	cis-acting regulatory element essential for the anaerobic induction
Soltu.DM.11G001060.1.v6.1	ARE	AAACCA	863	6	+	Zea mays	cis-acting regulatory element essential for the anaerobic induction
Soltu.DM.S000060.1.v6.1	ARE	AAACCA	214	6	+	Zea mays	cis-acting regulatory element essential for the anaerobic induction
Soltu.DM.S000060.1.v6.1	ARE	AAACCA	1230	6	+	Zea mays	cis-acting regulatory element essential for the anaerobic induction
Soltu.DM.S000060.2.v6.1	ARE	AAACCA	685	6	+	Zea mays	cis-acting regulatory element essential for the anaerobic induction
Thecc.02G300700.1.v2.1	ARE	AAACCA	245	6	-	Zea mays	cis-acting regulatory element essential for the anaerobic induction
Thecc.02G300700.1.v2.1	ARE	AAACCA	303	6	-	Zea mays	cis-acting regulatory element essential for the anaerobic induction
Thecc.02G300700.1.v2.1	ARE	AAACCA	562	6	-	Zea mays	cis-acting regulatory element essential for the anaerobic induction
Thecc.03G069000.1.v2.1	ARE	AAACCA	1035	6	+	Zea mays	cis-acting regulatory element essential for the anaerobic induction
Thecc.03G069000.2.v2.1	ARE	AAACCA	341	6	+	Zea mays	cis-acting regulatory element essential for the anaerobic induction
VIT_201s0011g06600.1.v2.1	ARE	AAACCA	66	6	+	Zea mays	cis-acting regulatory element essential for the anaerobic induction
VIT_201s0011g06600.1.v2.1	ARE	AAACCA	507	6	-	Zea mays	cis-acting regulatory element essential for the anaerobic induction
VIT_201s0011g06610.1.v2.1	ARE	AAACCA	1017	6	+	Zea mays	cis-acting regulatory element essential for the anaerobic induction
VIT_201s0011g06610.1.v2.1	ARE	AAACCA	1992	6	+	Zea mays	cis-acting regulatory element essential for the anaerobic induction
VIT_204s0079g00600.1.v2.1	ARE	AAACCA	440	6	+	Zea mays	cis-acting regulatory element essential for the anaerobic induction
VIT_204s0079g00600.1.v2.1	ARE	AAACCA	906	6	+	Zea mays	cis-acting regulatory element essential for the anaerobic induction
VIT_204s0079g00600.1.v2.1	ARE	AAACCA	1578	6	-	Zea mays	cis-acting regulatory element essential for the anaerobic induction
VIT_204s0079g00600.2.v2.1	ARE	AAACCA	440	6	+	Zea mays	cis-acting regulatory element essential for the anaerobic induction
VIT_204s0079g00600.2.v2.1	ARE	AAACCA	906	6	+	Zea mays	cis-acting regulatory element essential for the anaerobic induction
VIT_204s0079g00600.2.v2.1	ARE	AAACCA	1578	6	-	Zea mays	cis-acting regulatory element essential for the anaerobic induction
VIT_217s0000g00920.1.v2.1	ARE	AAACCA	869	6	-	Zea mays	cis-acting regulatory element essential for the anaerobic induction
VIT_217s0000g00920.1.v2.1	ARE	AAACCA	1233	6	-	Zea mays	cis-acting regulatory element essential for the anaerobic induction
VIT_217s0000g00920.1.v2.1	ARE	AAACCA	1270	6	+	Zea mays	cis-acting regulatory element essential for the anaerobic induction
VIT_217s0000g00920.1.v2.1	ARE	AAACCA	1334	6	-	Zea mays	cis-acting regulatory element essential for the anaerobic induction
VIT_217s0000g00920.1.v2.1	ARE	AAACCA	1344	6	-	Zea mays	cis-acting regulatory element essential for the anaerobic induction
VIT_217s0000g00920.1.v2.1	ARE	AAACCA	1473	6	-	Zea mays	cis-acting regulatory element essential for the anaerobic induction
AmTrH2.04G027300.1.v2.1	AuxRR-core	GGTCCAT	1189	7	+	Nicotiana tabacum	cis-acting regulatory element involved in auxin responsiveness
AmTrH2.04G027300.2.v2.1	AuxRR-core	GGTCCAT	1189	7	+	Nicotiana tabacum	cis-acting regulatory element involved in auxin responsiveness
AmTrH2.04G027300.3.v2.1	AuxRR-core	GGTCCAT	1158	7	+	Nicotiana tabacum	cis-acting regulatory element involved in auxin responsiveness
AmTrH2.04G027300.4.v2.1	AuxRR-core	GGTCCAT	580	7	+	Nicotiana tabacum	cis-acting regulatory element involved in auxin responsiveness
Aqcoe3G425000.1.v3.1	AuxRR-core	GGTCCAT	171	7	-	Nicotiana tabacum	cis-acting regulatory element involved in auxin responsiveness
Bradi1g68807.1.v3.1	AuxRR-core	GGTCCAT	1649	7	-	Nicotiana tabacum	cis-acting regulatory element involved in auxin responsiveness
Bradi1g68807.2.v3.1	AuxRR-core	GGTCCAT	1649	7	-	Nicotiana tabacum	cis-acting regulatory element involved in auxin responsiveness
BraR500.02G067000.1.v2.1	AuxRR-core	GGTCCAT	530	7	-	Nicotiana tabacum	cis-acting regulatory element involved in auxin responsiveness
BraR500.03G511400.1.v2.1	AuxRR-core	GGTCCAT	1453	7	-	Nicotiana tabacum	cis-acting regulatory element involved in auxin responsiveness
BraR500.06G193200.2.v2.1	AuxRR-core	GGTCCAT	1649	7	+	Nicotiana tabacum	cis-acting regulatory element involved in auxin responsiveness
BraR500.10G178500.1.v2.1	AuxRR-core	GGTCCAT	1406	7	-	Nicotiana tabacum	cis-acting regulatory element involved in auxin responsiveness
Cucsa.112300.1.v1.122	AuxRR-core	GGTCCAT	690	7	-	Nicotiana tabacum	cis-acting regulatory element involved in auxin responsiveness
Cucsa.112300.2.v1.122	AuxRR-core	GGTCCAT	444	7	-	Nicotiana tabacum	cis-acting regulatory element involved in auxin responsiveness
Dchrysa16G00687.1	AuxRR-core	GGTCCAT	482	7	+	Nicotiana tabacum	cis-acting regulatory element involved in auxin responsiveness
Gohir.A09G172900.2.v3.1	AuxRR-core	GGTCCAT	1367	7	-	Nicotiana tabacum	cis-acting regulatory element involved in auxin responsiveness
Gohir.D01G136200.2.v3.1	AuxRR-core	GGTCCAT	1977	7	-	Nicotiana tabacum	cis-acting regulatory element involved in auxin responsiveness
Gohir.D09G168600.2.v3.1	AuxRR-core	GGTCCAT	1357	7	-	Nicotiana tabacum	cis-acting regulatory element involved in auxin responsiveness
GSMUA_Achr7T02370_001.v1	AuxRR-core	GGTCCAT	431	7	-	Nicotiana tabacum	cis-acting regulatory element involved in auxin responsiveness
GSMUA_Achr7T12330_001.v1	AuxRR-core	GGTCCAT	1839	7	+	Nicotiana tabacum	cis-acting regulatory element involved in auxin responsiveness
Lesat.0011s0204.1.v1.1	AuxRR-core	GGTCCAT	1334	7	-	Nicotiana tabacum	cis-acting regulatory element involved in auxin responsiveness
Lus10034426.BGIv1.0	AuxRR-core	GGTCCAT	1546	7	-	Nicotiana tabacum	cis-acting regulatory element involved in auxin responsiveness
Lus10035096.BGIv1.0	AuxRR-core	GGTCCAT	289	7	+	Nicotiana tabacum	cis-acting regulatory element involved in auxin responsiveness
Misin07G286700.1.v7.1	AuxRR-core	GGTCCAT	93	7	-	Nicotiana tabacum	cis-acting regulatory element involved in auxin responsiveness
Misin11G100400.1.v7.1	AuxRR-core	GGTCCAT	1570	7	-	Nicotiana tabacum	cis-acting regulatory element involved in auxin responsiveness
Misin11G100400.2.v7.1	AuxRR-core	GGTCCAT	1570	7	-	Nicotiana tabacum	cis-acting regulatory element involved in auxin responsiveness
mrna.Ash004140	AuxRR-core	GGTCCAT	801	7	+	Nicotiana tabacum	cis-acting regulatory element involved in auxin responsiveness
orange1.1g011057m.v1.1	AuxRR-core	GGTCCAT	1470	7	-	Nicotiana tabacum	cis-acting regulatory element involved in auxin responsiveness
OsKitaake04g146500.1.v3.1	AuxRR-core	GGTCCAT	114	7	-	Nicotiana tabacum	cis-acting regulatory element involved in auxin responsiveness
PAC:32949494.CDS.5	AuxRR-core	GGTCCAT	1683	7	-	Nicotiana tabacum	cis-acting regulatory element involved in auxin responsiveness
PAC:32949495.CDS.5	AuxRR-core	GGTCCAT	1683	7	-	Nicotiana tabacum	cis-acting regulatory element involved in auxin responsiveness
PAC:32949496.CDS.5	AuxRR-core	GGTCCAT	1683	7	-	Nicotiana tabacum	cis-acting regulatory element involved in auxin responsiveness
PAC:32949497.CDS.5	AuxRR-core	GGTCCAT	1683	7	-	Nicotiana tabacum	cis-acting regulatory element involved in auxin responsiveness
PAC:32963412.CDS.5	AuxRR-core	GGTCCAT	1252	7	-	Nicotiana tabacum	cis-acting regulatory element involved in auxin responsiveness
PAC:32963413.CDS.5	AuxRR-core	GGTCCAT	1252	7	-	Nicotiana tabacum	cis-acting regulatory element involved in auxin responsiveness
Phvul.004G144500.1.v2.1	AuxRR-core	GGTCCAT	1788	7	-	Nicotiana tabacum	cis-acting regulatory element involved in auxin responsiveness
Seita.7G115400.1.v2.2	AuxRR-core	GGTCCAT	897	7	+	Nicotiana tabacum	cis-acting regulatory element involved in auxin responsiveness
Seita.7G115400.1.v2.2	AuxRR-core	GGTCCAT	1676	7	+	Nicotiana tabacum	cis-acting regulatory element involved in auxin responsiveness
Soltu.DM.03G019160.6.v6.1	AuxRR-core	GGTCCAT	1803	7	+	Nicotiana tabacum	cis-acting regulatory element involved in auxin responsiveness
Thecc.03G069000.1.v2.1	AuxRR-core	GGTCCAT	1815	7	-	Nicotiana tabacum	cis-acting regulatory element involved in auxin responsiveness
Thecc.03G069000.2.v2.1	AuxRR-core	GGTCCAT	1121	7	-	Nicotiana tabacum	cis-acting regulatory element involved in auxin responsiveness
VIT_201s0011g06610.1.v2.1	AuxRR-core	GGTCCAT	639	7	-	Nicotiana tabacum	cis-acting regulatory element involved in auxin responsiveness
AmTrH2.04G026300.1.v2.1	circadian	CAAAGATATC	615	9	-	Lycopersicon esculentum	cis-acting regulatory element involved in circadian control
Aqcoe3G425000.1.v3.1	circadian	CAAAGATATC	1702	9	-	Lycopersicon esculentum	cis-acting regulatory element involved in circadian control
Aqcoe3G425100.1.v3.1	circadian	CAAAGATATC	231	9	-	Lycopersicon esculentum	cis-acting regulatory element involved in circadian control
Soltu.DM.05G024430.1.v6.1	circadian	CAAAGATATC	99	9	+	Lycopersicon esculentum	cis-acting regulatory element involved in circadian control
Soltu.DM.S000060.1.v6.1	circadian	CAAAGATATC	197	9	-	Lycopersicon esculentum	cis-acting regulatory element involved in circadian control
Cucsa.112300.1.v1.122	circadian	CAAAGATATC	439	9	-	Lycopersicon esculentum	cis-acting regulatory element involved in circadian control
Cucsa.112300.2.v1.122	circadian	CAAAGATATC	193	9	-	Lycopersicon esculentum	cis-acting regulatory element involved in circadian control
Phvul.004G144400.1.v2.1	circadian	CAAAGATATC	1868	9	-	Lycopersicon esculentum	cis-acting regulatory element involved in circadian control
Phvul.006G087600.1.v2.1	circadian	CAAAGATATC	249	9	-	Lycopersicon esculentum	cis-acting regulatory element involved in circadian control
Lus10031934.BGIv1.0	circadian	CAAAGATATC	1211	9	+	Lycopersicon esculentum	cis-acting regulatory element involved in circadian control
Lus10035096.BGIv1.0	circadian	CAAAGATATC	1694	9	+	Lycopersicon esculentum	cis-acting regulatory element involved in circadian control
Sapur.004G052800.1.v5.1	circadian	CAAAGATATC	17	9	+	Lycopersicon esculentum	cis-acting regulatory element involved in circadian control
Lesat.0105s0099.1.v1.1	circadian	CAAAGATATC	742	9	+	Lycopersicon esculentum	cis-acting regulatory element involved in circadian control
BraR500.01G300400.1.v2.1	circadian	CAAAGATATC	1511	9	+	Lycopersicon esculentum	cis-acting regulatory element involved in circadian control
BraR500.01G300400.2.v2.1	circadian	CAAAGATATC	1511	9	+	Lycopersicon esculentum	cis-acting regulatory element involved in circadian control
BraR500.10G178500.1.v2.1	circadian	CAAAGATATC	785	9	-	Lycopersicon esculentum	cis-acting regulatory element involved in circadian control
Bradi5g11600.1.v3.1	circadian	CAAAGATATC	171	9	-	Lycopersicon esculentum	cis-acting regulatory element involved in circadian control
Misin12G095700.1.v7.1	circadian	CAAAGATATC	112	9	-	Lycopersicon esculentum	cis-acting regulatory element involved in circadian control
Seita.7G115400.1.v2.2	circadian	CAAAGATATC	847	9	+	Lycopersicon esculentum	cis-acting regulatory element involved in circadian control
OsKitaake03g318000.1.v3.1	circadian	CAAAGATATC	1272	9	-	Lycopersicon esculentum	cis-acting regulatory element involved in circadian control
Maker115666	circadian	CAAAGATATC	607	9	-	Lycopersicon esculentum	cis-acting regulatory element involved in circadian control
Gohir.A09G172900.1.v3.1	circadian	CAAAGATATC	911	9	+	Lycopersicon esculentum	cis-acting regulatory element involved in circadian control
Gohir.A12G153200.1.v3.1	circadian	CAAAGATATC	965	9	-	Lycopersicon esculentum	cis-acting regulatory element involved in circadian control
Gohir.A12G153200.2.v3.1	circadian	CAAAGATATC	200	9	-	Lycopersicon esculentum	cis-acting regulatory element involved in circadian control
Gohir.A12G272000.1.v3.1	circadian	CAAAGATATC	764	9	-	Lycopersicon esculentum	cis-acting regulatory element involved in circadian control
Gohir.D09G168600.1.v3.1	circadian	CAAAGATATC	799	9	+	Lycopersicon esculentum	cis-acting regulatory element involved in circadian control
Aqcoe3G422600.1.v3.1	G-box	TACGTG	449	6	-	Arabidopsis thaliana	cis-acting regulatory element involved in light responsiveness
Aqcoe3G422600.1.v3.1	G-box	TACGTG	1828	6	+	Arabidopsis thaliana	cis-acting regulatory element involved in light responsiveness
Aqcoe3G422600.1.v3.1	G-box	TACGTG	1844	6	-	Arabidopsis thaliana	cis-acting regulatory element involved in light responsiveness
Aqcoe3G422600.1.v3.1	G-Box	CACGTT	372	6	-	Pisum sativum	cis-acting regulatory element involved in light responsiveness
Aqcoe3G422600.1.v3.1	G-Box	CACGTT	1694	6	+	Pisum sativum	cis-acting regulatory element involved in light responsiveness
Aqcoe3G422600.1.v3.1	G-Box	CACGTT	1725	6	+	Pisum sativum	cis-acting regulatory element involved in light responsiveness
Aqcoe3G422600.1.v3.1	G-Box	CACGTT	1851	6	+	Pisum sativum	cis-acting regulatory element involved in light responsiveness
Aqcoe3G423000.1.v3.1	G-box	CACGTC	863	6	-	Zea mays	cis-acting regulatory element involved in light responsiveness
Aqcoe3G423000.1.v3.1	G-box	TACGTG	1535	6	+	Arabidopsis thaliana	cis-acting regulatory element involved in light responsiveness
Misin01G101100.1.v7.1	G-box	GCCACGTGGA	1574	9	-	Arabidopsis thaliana	cis-acting regulatory element involved in light responsiveness
Misin01G101100.1.v7.1	G-box	CACGTG	1576	6	-	Arabidopsis thaliana	cis-acting regulatory element involved in light responsiveness
Misin01G423600.1.v7.1	G-box	CACGAC	399	6	+	Zea mays	cis-acting regulatory element involved in light responsiveness
Misin01G423600.1.v7.1	G-box	TACGTG	1190	6	+	Arabidopsis thaliana	cis-acting regulatory element involved in light responsiveness
Misin01G423600.1.v7.1	G-Box	CACGTT	946	6	+	Pisum sativum	cis-acting regulatory element involved in light responsiveness
Misin01G423600.1.v7.1	G-Box	CACGTT	1819	6	+	Pisum sativum	cis-acting regulatory element involved in light responsiveness
Misin01G423600.2.v7.1	G-box	TACGTG	619	6	+	Arabidopsis thaliana	cis-acting regulatory element involved in light responsiveness
Misin01G423600.2.v7.1	G-box	CACGAC	1589	6	-	Zea mays	cis-acting regulatory element involved in light responsiveness
Misin01G423600.2.v7.1	G-Box	CACGTT	375	6	+	Pisum sativum	cis-acting regulatory element involved in light responsiveness
Misin01G423600.2.v7.1	G-Box	CACGTT	1248	6	+	Pisum sativum	cis-acting regulatory element involved in light responsiveness
164618.v1.91	G-box	CACGAC	378	6	-	Zea mays	cis-acting regulatory element involved in light responsiveness
164618.v1.91	G-box	CACGAC	1552	6	+	Zea mays	cis-acting regulatory element involved in light responsiveness
Mapoly0121s0037.1.v3.1.CDS.7	G-box	CACGTC	349	6	+	Zea mays	cis-acting regulatory element involved in light responsiveness
Mapoly0121s0037.1.v3.1.CDS.7	G-box	CACGAC	623	6	-	Zea mays	cis-acting regulatory element involved in light responsiveness
Mapoly0121s0037.1.v3.1.CDS.7	G-box	CACGTC	888	6	-	Zea mays	cis-acting regulatory element involved in light responsiveness
Mapoly0121s0037.1.v3.1.CDS.7	G-box	CACGAC	1102	6	-	Zea mays	cis-acting regulatory element involved in light responsiveness
PAC:32906611.CDS.5	G-Box	CACGTT	1132	6	-	Pisum sativum	cis-acting regulatory element involved in light responsiveness
PAC:32906611.CDS.5	G-box	TACGTG	439	6	+	Arabidopsis thaliana	cis-acting regulatory element involved in light responsiveness
PAC:32906611.CDS.5	G-box	CACGAC	590	6	+	Zea mays	cis-acting regulatory element involved in light responsiveness
PAC:32906611.CDS.5	G-box	CACGTC	1841	6	-	Zea mays	cis-acting regulatory element involved in light responsiveness
PAC:32906612.CDS.5	G-Box	CACGTT	1132	6	-	Pisum sativum	cis-acting regulatory element involved in light responsiveness
PAC:32906612.CDS.5	G-box	TACGTG	439	6	+	Arabidopsis thaliana	cis-acting regulatory element involved in light responsiveness
PAC:32906612.CDS.5	G-box	CACGAC	590	6	+	Zea mays	cis-acting regulatory element involved in light responsiveness
PAC:32906612.CDS.5	G-box	CACGTC	1841	6	-	Zea mays	cis-acting regulatory element involved in light responsiveness
PAC:32933239.CDS.1	G-Box	CACGTT	382	6	+	Pisum sativum	cis-acting regulatory element involved in light responsiveness
PAC:32933239.CDS.1	G-box	TAACACGTAG	379	9	+	Brassica oleracea	cis-acting regulatory element involved in light responsiveness
PAC:32949494.CDS.5	G-box	TAAACGTG	71	8	+	Brassica oleracea	cis-acting regulatory element involved in light responsiveness
PAC:32949494.CDS.5	G-box	CACGAC	1930	6	-	Zea mays	cis-acting regulatory element involved in light responsiveness
PAC:32949494.CDS.5	G-Box	CACGTT	73	6	-	Pisum sativum	cis-acting regulatory element involved in light responsiveness
PAC:32949494.CDS.5	G-Box	CACGTT	880	6	-	Pisum sativum	cis-acting regulatory element involved in light responsiveness
PAC:32949495.CDS.5	G-Box	CACGTT	73	6	-	Pisum sativum	cis-acting regulatory element involved in light responsiveness
PAC:32949495.CDS.5	G-Box	CACGTT	880	6	-	Pisum sativum	cis-acting regulatory element involved in light responsiveness
PAC:32949495.CDS.5	G-box	TAAACGTG	71	8	+	Brassica oleracea	cis-acting regulatory element involved in light responsiveness
PAC:32949495.CDS.5	G-box	CACGAC	1930	6	-	Zea mays	cis-acting regulatory element involved in light responsiveness
PAC:32949496.CDS.5	G-Box	CACGTT	73	6	-	Pisum sativum	cis-acting regulatory element involved in light responsiveness
PAC:32949496.CDS.5	G-Box	CACGTT	880	6	-	Pisum sativum	cis-acting regulatory element involved in light responsiveness
PAC:32949496.CDS.5	G-box	TAAACGTG	71	8	+	Brassica oleracea	cis-acting regulatory element involved in light responsiveness
PAC:32949496.CDS.5	G-box	CACGAC	1930	6	-	Zea mays	cis-acting regulatory element involved in light responsiveness
PAC:32949497.CDS.5	G-Box	CACGTT	73	6	-	Pisum sativum	cis-acting regulatory element involved in light responsiveness
PAC:32949497.CDS.5	G-Box	CACGTT	880	6	-	Pisum sativum	cis-acting regulatory element involved in light responsiveness
PAC:32949497.CDS.5	G-box	TAAACGTG	71	8	+	Brassica oleracea	cis-acting regulatory element involved in light responsiveness
PAC:32949497.CDS.5	G-box	CACGAC	1930	6	-	Zea mays	cis-acting regulatory element involved in light responsiveness
PAC:32961626.CDS.1	G-box	CACGTG	1343	6	-	Arabidopsis thaliana	cis-acting regulatory element involved in light responsiveness
PAC:32961626.CDS.1	G-Box	CACGTT	49	6	+	Pisum sativum	cis-acting regulatory element involved in light responsiveness
PAC:32961626.CDS.1	G-Box	CACGTG	1343	6	-	Pisum sativum	cis-acting regulatory element involved in light responsiveness
PAC:32961628.CDS.1	G-box	CACGTG	910	6	+	Arabidopsis thaliana	cis-acting regulatory element involved in light responsiveness
PAC:32961628.CDS.1	G-Box	CACGTG	910	6	+	Pisum sativum	cis-acting regulatory element involved in light responsiveness
PAC:32963412.CDS.5	G-Box	CACGTT	621	6	+	Pisum sativum	cis-acting regulatory element involved in light responsiveness
PAC:32963412.CDS.5	G-Box	CACGTT	944	6	+	Pisum sativum	cis-acting regulatory element involved in light responsiveness
PAC:32963412.CDS.5	G-box	CACGAC	257	6	-	Zea mays	cis-acting regulatory element involved in light responsiveness
PAC:32963412.CDS.5	G-box	CACGAC	1396	6	-	Zea mays	cis-acting regulatory element involved in light responsiveness
PAC:32963412.CDS.5	G-box	CACGTC	1748	6	+	Zea mays	cis-acting regulatory element involved in light responsiveness
PAC:32963413.CDS.5	G-Box	CACGTT	621	6	+	Pisum sativum	cis-acting regulatory element involved in light responsiveness
PAC:32963413.CDS.5	G-Box	CACGTT	944	6	+	Pisum sativum	cis-acting regulatory element involved in light responsiveness
PAC:32963413.CDS.5	G-box	CACGAC	257	6	-	Zea mays	cis-acting regulatory element involved in light responsiveness
PAC:32963413.CDS.5	G-box	CACGAC	1396	6	-	Zea mays	cis-acting regulatory element involved in light responsiveness
PAC:32963413.CDS.5	G-box	CACGTC	1748	6	+	Zea mays	cis-acting regulatory element involved in light responsiveness
AmTrH2.04G026300.1.v2.1	G-Box	CACGTG	801	6	+	Pisum sativum	cis-acting regulatory element involved in light responsiveness
AmTrH2.04G026300.1.v2.1	G-box	CACGAC	788	6	+	Zea mays	cis-acting regulatory element involved in light responsiveness
AmTrH2.04G026300.1.v2.1	G-box	GCCACGTGGA	799	9	-	Arabidopsis thaliana	cis-acting regulatory element involved in light responsiveness
AmTrH2.04G026300.1.v2.1	G-box	CACGTG	801	6	+	Arabidopsis thaliana	cis-acting regulatory element involved in light responsiveness
AmTrH2.04G026300.1.v2.1	G-box	CACGTC	1565	6	+	Zea mays	cis-acting regulatory element involved in light responsiveness
AmTrH2.04G027200.1.v2.1	G-Box	CACGTT	1524	6	+	Pisum sativum	cis-acting regulatory element involved in light responsiveness
AmTrH2.04G027300.1.v2.1	G-Box	CACGTT	1078	6	+	Pisum sativum	cis-acting regulatory element involved in light responsiveness
AmTrH2.04G027300.2.v2.1	G-Box	CACGTT	1078	6	+	Pisum sativum	cis-acting regulatory element involved in light responsiveness
AmTrH2.04G027300.3.v2.1	G-Box	CACGTT	1047	6	+	Pisum sativum	cis-acting regulatory element involved in light responsiveness
AmTrH2.04G027300.4.v2.1	G-Box	CACGTT	469	6	+	Pisum sativum	cis-acting regulatory element involved in light responsiveness
Aqcoe3G424700.1.v3.1	G-box	CCACGTAA	104	8	-	Brassica napus	cis-acting regulatory element involved in light responsiveness
Aqcoe3G424700.1.v3.1	G-box	TACGTG	105	6	+	Arabidopsis thaliana	cis-acting regulatory element involved in light responsiveness
Aqcoe3G424700.1.v3.1	G-box	CACGTC	1825	6	-	Zea mays	cis-acting regulatory element involved in light responsiveness
Aqcoe3G425000.1.v3.1	G-box	CACGAC	219	6	-	Zea mays	cis-acting regulatory element involved in light responsiveness
Bevul.6G043400.1.EL10.2_2	G-Box	CACGTG	297	6	+	Pisum sativum	cis-acting regulatory element involved in light responsiveness
Bevul.6G043400.1.EL10.2_2	G-Box	CACGTT	819	6	-	Pisum sativum	cis-acting regulatory element involved in light responsiveness
Bevul.6G043400.1.EL10.2_2	G-Box	CACGTT	1207	6	-	Pisum sativum	cis-acting regulatory element involved in light responsiveness
Bevul.6G043400.1.EL10.2_2	G-Box	CACGTT	1615	6	-	Pisum sativum	cis-acting regulatory element involved in light responsiveness
Bevul.6G043400.1.EL10.2_2	G-box	GCCACGTGGA	295	9	+	Arabidopsis thaliana	cis-acting regulatory element involved in light responsiveness
Bevul.6G043400.1.EL10.2_2	G-box	CACGTG	297	6	+	Arabidopsis thaliana	cis-acting regulatory element involved in light responsiveness
Bevul.6G043600.1.EL10.2_2	G-box	TAACACGTAG	94	9	-	Brassica oleracea	cis-acting regulatory element involved in light responsiveness
Bevul.6G043600.1.EL10.2_2	G-box	TACGTG	95	6	+	Arabidopsis thaliana	cis-acting regulatory element involved in light responsiveness
Bevul.6G043700.1.EL10.2_2	G-box	CACGAC	1596	6	+	Zea mays	cis-acting regulatory element involved in light responsiveness
Bevul.8G104100.1.EL10.2_2	G-Box	CACGTT	1484	6	-	Pisum sativum	cis-acting regulatory element involved in light responsiveness
Bevul.8G104100.1.EL10.2_2	G-box	TACGTG	1751	6	+	Arabidopsis thaliana	cis-acting regulatory element involved in light responsiveness
HanXRQChr01g0002631.r1.2.494	G-Box	CACGTT	132	6	+	Pisum sativum	cis-acting regulatory element involved in light responsiveness
HanXRQChr01g0002631.r1.2.494	G-Box	CACGTG	541	6	+	Pisum sativum	cis-acting regulatory element involved in light responsiveness
HanXRQChr01g0002631.r1.2.494	G-Box	CACGTG	929	6	+	Pisum sativum	cis-acting regulatory element involved in light responsiveness
HanXRQChr01g0002631.r1.2.494	G-Box	CACGTG	1789	6	-	Pisum sativum	cis-acting regulatory element involved in light responsiveness
HanXRQChr01g0002631.r1.2.494	G-box	ACACGTGT	540	8	+	Brassica napus	cis-acting regulatory element involved in light responsiveness
HanXRQChr01g0002631.r1.2.494	G-box	CACGTG	541	6	+	Arabidopsis thaliana	cis-acting regulatory element involved in light responsiveness
HanXRQChr01g0002631.r1.2.494	G-box	ACACGTGT	928	8	+	Brassica napus	cis-acting regulatory element involved in light responsiveness
HanXRQChr01g0002631.r1.2.494	G-box	CACGTG	929	6	+	Arabidopsis thaliana	cis-acting regulatory element involved in light responsiveness
HanXRQChr01g0002631.r1.2.494	G-box	GCCACGTGGA	1787	9	-	Arabidopsis thaliana	cis-acting regulatory element involved in light responsiveness
HanXRQChr01g0002631.r1.2.494	G-box	ACACGTGGC	1788	9	+	Brassica napus	cis-acting regulatory element involved in light responsiveness
HanXRQChr01g0002631.r1.2.494	G-box	CACGTG	1789	6	-	Arabidopsis thaliana	cis-acting regulatory element involved in light responsiveness
HanXRQChr01g0002631.r1.2.494	G-box	TAACACGTAG	1827	9	+	Brassica oleracea	cis-acting regulatory element involved in light responsiveness
HanXRQChr01g0002631.r1.2.494	G-box	TACGTG	1830	6	-	Arabidopsis thaliana	cis-acting regulatory element involved in light responsiveness
HanXRQChr07g0190181.r1.2.494	G-Box	CACGTT	995	6	-	Pisum sativum	cis-acting regulatory element involved in light responsiveness
HanXRQChr07g0190181.r1.2.494	G-box	ACACGTG(G/t)CACC	744	10.5	-	Lycopersicon esculentum	cis-acting regulatory element involved in light responsiveness
HanXRQChr07g0190181.r1.2.494	G-box	CACGTC	749	6	-	Zea mays	cis-acting regulatory element involved in light responsiveness
HanXRQChr07g0190181.r1.2.494	G-box	TACGTG	976	6	-	Arabidopsis thaliana	cis-acting regulatory element involved in light responsiveness
HanXRQChr14g0443271.r1.2.494	G-box	CACGTC	47	6	-	Zea mays	cis-acting regulatory element involved in light responsiveness
HanXRQChr14g0443271.r1.2.494	G-box	CACGTC	432	6	+	Zea mays	cis-acting regulatory element involved in light responsiveness
Soltu.DM.01G000030.1.v6.1	G-Box	CACGTT	1266	6	-	Pisum sativum	cis-acting regulatory element involved in light responsiveness
Soltu.DM.01G000030.1.v6.1	G-box	TACGTG	281	6	+	Arabidopsis thaliana	cis-acting regulatory element involved in light responsiveness
Soltu.DM.01G000030.2.v6.1	G-box	TACGTG	281	6	+	Arabidopsis thaliana	cis-acting regulatory element involved in light responsiveness
Soltu.DM.01G000030.2.v6.1	G-Box	CACGTT	1266	6	-	Pisum sativum	cis-acting regulatory element involved in light responsiveness
Soltu.DM.03G019160.1.v6.1	G-box	TACGTG	854	6	+	Arabidopsis thaliana	cis-acting regulatory element involved in light responsiveness
Soltu.DM.03G019160.1.v6.1	G-box	CACGTC	1804	6	+	Zea mays	cis-acting regulatory element involved in light responsiveness
Soltu.DM.03G019160.1.v6.1	G-box	TAACACGTAG	1878	9	-	Brassica oleracea	cis-acting regulatory element involved in light responsiveness
Soltu.DM.03G019160.1.v6.1	G-box	TACGTG	1879	6	+	Arabidopsis thaliana	cis-acting regulatory element involved in light responsiveness
Soltu.DM.03G019160.2.v6.1	G-box	TACGTG	854	6	+	Arabidopsis thaliana	cis-acting regulatory element involved in light responsiveness
Soltu.DM.03G019160.2.v6.1	G-box	CACGTC	1804	6	+	Zea mays	cis-acting regulatory element involved in light responsiveness
Soltu.DM.03G019160.2.v6.1	G-box	TAACACGTAG	1878	9	-	Brassica oleracea	cis-acting regulatory element involved in light responsiveness
Soltu.DM.03G019160.2.v6.1	G-box	TACGTG	1879	6	+	Arabidopsis thaliana	cis-acting regulatory element involved in light responsiveness
Soltu.DM.03G019160.3.v6.1	G-box	TACGTG	854	6	+	Arabidopsis thaliana	cis-acting regulatory element involved in light responsiveness
Soltu.DM.03G019160.3.v6.1	G-box	CACGTC	1804	6	+	Zea mays	cis-acting regulatory element involved in light responsiveness
Soltu.DM.03G019160.3.v6.1	G-box	TAACACGTAG	1878	9	-	Brassica oleracea	cis-acting regulatory element involved in light responsiveness
Soltu.DM.03G019160.3.v6.1	G-box	TACGTG	1879	6	+	Arabidopsis thaliana	cis-acting regulatory element involved in light responsiveness
Soltu.DM.03G019160.4.v6.1	G-box	TACGTG	854	6	+	Arabidopsis thaliana	cis-acting regulatory element involved in light responsiveness
Soltu.DM.03G019160.4.v6.1	G-box	CACGTC	1804	6	+	Zea mays	cis-acting regulatory element involved in light responsiveness
Soltu.DM.03G019160.4.v6.1	G-box	TAACACGTAG	1878	9	-	Brassica oleracea	cis-acting regulatory element involved in light responsiveness
Soltu.DM.03G019160.4.v6.1	G-box	TACGTG	1879	6	+	Arabidopsis thaliana	cis-acting regulatory element involved in light responsiveness
Soltu.DM.03G019160.5.v6.1	G-box	TACGTG	854	6	+	Arabidopsis thaliana	cis-acting regulatory element involved in light responsiveness
Soltu.DM.03G019160.5.v6.1	G-box	CACGTC	1804	6	+	Zea mays	cis-acting regulatory element involved in light responsiveness
Soltu.DM.03G019160.5.v6.1	G-box	TAACACGTAG	1878	9	-	Brassica oleracea	cis-acting regulatory element involved in light responsiveness
Soltu.DM.03G019160.5.v6.1	G-box	TACGTG	1879	6	+	Arabidopsis thaliana	cis-acting regulatory element involved in light responsiveness
Soltu.DM.03G019160.6.v6.1	G-box	CACGTC	839	6	+	Zea mays	cis-acting regulatory element involved in light responsiveness
Soltu.DM.03G019160.6.v6.1	G-box	TAACACGTAG	913	9	-	Brassica oleracea	cis-acting regulatory element involved in light responsiveness
Soltu.DM.03G019160.6.v6.1	G-box	TACGTG	914	6	+	Arabidopsis thaliana	cis-acting regulatory element involved in light responsiveness
Soltu.DM.03G019160.7.v6.1	G-box	TACGTG	854	6	+	Arabidopsis thaliana	cis-acting regulatory element involved in light responsiveness
Soltu.DM.03G019160.7.v6.1	G-box	CACGTC	1804	6	+	Zea mays	cis-acting regulatory element involved in light responsiveness
Soltu.DM.03G019160.7.v6.1	G-box	TAACACGTAG	1878	9	-	Brassica oleracea	cis-acting regulatory element involved in light responsiveness
Soltu.DM.03G019160.7.v6.1	G-box	TACGTG	1879	6	+	Arabidopsis thaliana	cis-acting regulatory element involved in light responsiveness
Soltu.DM.05G024430.1.v6.1	G-Box	CACGTT	114	6	-	Pisum sativum	cis-acting regulatory element involved in light responsiveness
Soltu.DM.S000060.2.v6.1	G-box	CCACGTAA	1690	8	-	Brassica napus	cis-acting regulatory element involved in light responsiveness
Soltu.DM.S000060.2.v6.1	G-box	TACGTG	1691	6	+	Arabidopsis thaliana	cis-acting regulatory element involved in light responsiveness
VIT_201s0011g06600.1.v2.1	G-box	CACGTC	1484	6	-	Zea mays	cis-acting regulatory element involved in light responsiveness
VIT_201s0011g06600.1.v2.1	G-box	TAAACGTG	1678	8	-	Brassica oleracea	cis-acting regulatory element involved in light responsiveness
VIT_201s0011g06600.1.v2.1	G-Box	CACGTT	1678	6	+	Pisum sativum	cis-acting regulatory element involved in light responsiveness
VIT_201s0011g06610.1.v2.1	G-box	TACGTG	1027	6	-	Arabidopsis thaliana	cis-acting regulatory element involved in light responsiveness
VIT_204s0079g00600.1.v2.1	G-box	TAACACGTAG	1061	9	+	Brassica oleracea	cis-acting regulatory element involved in light responsiveness
VIT_204s0079g00600.2.v2.1	G-box	TAACACGTAG	1061	9	+	Brassica oleracea	cis-acting regulatory element involved in light responsiveness
VIT_217s0000g00920.1.v2.1	G-box	CACGAC	1457	6	+	Zea mays	cis-acting regulatory element involved in light responsiveness
VIT_217s0000g00920.1.v2.1	G-box	CACGTG	1686	6	-	Arabidopsis thaliana	cis-acting regulatory element involved in light responsiveness
VIT_217s0000g00920.1.v2.1	G-Box	CACGTT	1620	6	+	Pisum sativum	cis-acting regulatory element involved in light responsiveness
VIT_217s0000g00920.1.v2.1	G-Box	CACGTG	1686	6	-	Pisum sativum	cis-acting regulatory element involved in light responsiveness
Cucsa.026460.1.v1.122	G-box	CACGTC	1873	6	+	Zea mays	cis-acting regulatory element involved in light responsiveness
Cucsa.112300.1.v1.122	G-Box	CACGTT	278	6	-	Pisum sativum	cis-acting regulatory element involved in light responsiveness
Cucsa.112300.1.v1.122	G-box	TACGTG	585	6	+	Arabidopsis thaliana	cis-acting regulatory element involved in light responsiveness
Cucsa.112300.1.v1.122	G-box	CACGAC	1475	6	-	Zea mays	cis-acting regulatory element involved in light responsiveness
Cucsa.112300.1.v1.122	G-box	CACGTC	1796	6	-	Zea mays	cis-acting regulatory element involved in light responsiveness
Cucsa.112300.2.v1.122	G-Box	CACGTT	32	6	-	Pisum sativum	cis-acting regulatory element involved in light responsiveness
Cucsa.112300.2.v1.122	G-box	TACGTG	339	6	+	Arabidopsis thaliana	cis-acting regulatory element involved in light responsiveness
Cucsa.112300.2.v1.122	G-box	CACGAC	1229	6	-	Zea mays	cis-acting regulatory element involved in light responsiveness
Cucsa.112300.2.v1.122	G-box	CACGTC	1550	6	-	Zea mays	cis-acting regulatory element involved in light responsiveness
Cucsa.377430.1.v1.122	G-box	CACGTG	62	6	+	Arabidopsis thaliana	cis-acting regulatory element involved in light responsiveness
Cucsa.377430.1.v1.122	G-box	CACGAC	333	6	-	Zea mays	cis-acting regulatory element involved in light responsiveness
Cucsa.377430.1.v1.122	G-box	CACGTC	718	6	+	Zea mays	cis-acting regulatory element involved in light responsiveness
Cucsa.377430.1.v1.122	G-box	CACGAC	1265	6	+	Zea mays	cis-acting regulatory element involved in light responsiveness
Cucsa.377430.1.v1.122	G-box	CACGTC	1619	6	-	Zea mays	cis-acting regulatory element involved in light responsiveness
Cucsa.377430.1.v1.122	G-Box	CACGTG	62	6	+	Pisum sativum	cis-acting regulatory element involved in light responsiveness
Phvul.002G186000.1.v2.1	G-box	TACGTG	167	6	+	Arabidopsis thaliana	cis-acting regulatory element involved in light responsiveness
Phvul.002G186000.1.v2.1	G-Box	CACGTT	1617	6	+	Pisum sativum	cis-acting regulatory element involved in light responsiveness
Phvul.004G144400.1.v2.1	G-box	TACGTG	386	6	+	Arabidopsis thaliana	cis-acting regulatory element involved in light responsiveness
Phvul.004G144400.1.v2.1	G-box	CACGAC	479	6	+	Zea mays	cis-acting regulatory element involved in light responsiveness
Phvul.004G144400.1.v2.1	G-Box	CACGTT	928	6	-	Pisum sativum	cis-acting regulatory element involved in light responsiveness
Phvul.004G144400.1.v2.1	G-Box	CACGTT	1838	6	-	Pisum sativum	cis-acting regulatory element involved in light responsiveness
Phvul.006G087600.1.v2.1	G-box	CACGTC	1771	6	+	Zea mays	cis-acting regulatory element involved in light responsiveness
Phvul.008G239700.1.v2.1	G-Box	CACGTT	1310	6	-	Pisum sativum	cis-acting regulatory element involved in light responsiveness
Phvul.008G239700.1.v2.1	G-Box	CACGTG	1867	6	-	Pisum sativum	cis-acting regulatory element involved in light responsiveness
Phvul.008G239700.1.v2.1	G-box	ACACGTGGC	1866	9	+	Brassica napus	cis-acting regulatory element involved in light responsiveness
Phvul.008G239700.1.v2.1	G-box	CACGTG	1867	6	-	Arabidopsis thaliana	cis-acting regulatory element involved in light responsiveness
Lus10019136.BGIv1.0	G-box	CACGAC	347	6	+	Zea mays	cis-acting regulatory element involved in light responsiveness
Lus10028530.BGIv1.0	G-box	CACGAC	813	6	-	Zea mays	cis-acting regulatory element involved in light responsiveness
Lus10031934.BGIv1.0	G-box	TACGTG	735	6	-	Arabidopsis thaliana	cis-acting regulatory element involved in light responsiveness
Lus10031934.BGIv1.0	G-box	TACGTG	1862	6	-	Arabidopsis thaliana	cis-acting regulatory element involved in light responsiveness
Lus10034425.BGIv1.0	G-box	CACGTC	369	6	-	Zea mays	cis-acting regulatory element involved in light responsiveness
Lus10034425.BGIv1.0	G-box	CACGAC	900	6	-	Zea mays	cis-acting regulatory element involved in light responsiveness
Lus10034425.BGIv1.0	C-box	ACGAGCACCGCC	710	11	-	Hordeum vulgare	cis-acting regulatory element involved in light responsiveness
Lus10034426.BGIv1.0	G-box	TACGTG	1540	6	+	Arabidopsis thaliana	cis-acting regulatory element involved in light responsiveness
Lus10034426.BGIv1.0	G-box	GCCACGTGGA	1700	9	-	Arabidopsis thaliana	cis-acting regulatory element involved in light responsiveness
Lus10034426.BGIv1.0	G-box	CACGTG	1702	6	-	Arabidopsis thaliana	cis-acting regulatory element involved in light responsiveness
Lus10034426.BGIv1.0	G-Box	CACGTT	694	6	+	Pisum sativum	cis-acting regulatory element involved in light responsiveness
Lus10034426.BGIv1.0	G-Box	CACGTG	1702	6	-	Pisum sativum	cis-acting regulatory element involved in light responsiveness
Lus10034426.BGIv1.0	G-Box	CACGTT	1995	6	-	Pisum sativum	cis-acting regulatory element involved in light responsiveness
Lus10035096.BGIv1.0	G-Box	CACGTG	233	6	+	Pisum sativum	cis-acting regulatory element involved in light responsiveness
Lus10035096.BGIv1.0	G-Box	CACGTT	964	6	-	Pisum sativum	cis-acting regulatory element involved in light responsiveness
Lus10035096.BGIv1.0	G-box	CACGTG	233	6	+	Arabidopsis thaliana	cis-acting regulatory element involved in light responsiveness
Sapur.004G052800.1.v5.1	G-box	CACGTC	383	6	+	Zea mays	cis-acting regulatory element involved in light responsiveness
Sapur.004G052800.1.v5.1	G-box	TACGTG	443	6	+	Arabidopsis thaliana	cis-acting regulatory element involved in light responsiveness
Sapur.004G052800.1.v5.1	G-box	ACACGTGGC	1363	9	-	Brassica napus	cis-acting regulatory element involved in light responsiveness
Sapur.004G052800.1.v5.1	G-box	CACGTG	1365	6	-	Arabidopsis thaliana	cis-acting regulatory element involved in light responsiveness
Sapur.004G052800.1.v5.1	G-Box	CACGTT	375	6	-	Pisum sativum	cis-acting regulatory element involved in light responsiveness
Sapur.004G052800.1.v5.1	G-Box	CACGTG	1365	6	-	Pisum sativum	cis-acting regulatory element involved in light responsiveness
Sapur.004G052800.1.v5.1	G-Box	CACGTT	1889	6	+	Pisum sativum	cis-acting regulatory element involved in light responsiveness
Sapur.004G052900.1.v5.1	G-box	TACGTG	404	6	-	Arabidopsis thaliana	cis-acting regulatory element involved in light responsiveness
Sapur.004G052900.1.v5.1	G-box	CACGAC	573	6	-	Zea mays	cis-acting regulatory element involved in light responsiveness
Sapur.004G052900.1.v5.1	G-box	CACGAC	808	6	-	Zea mays	cis-acting regulatory element involved in light responsiveness
Sapur.004G052900.1.v5.1	G-box	TACGTG	870	6	+	Arabidopsis thaliana	cis-acting regulatory element involved in light responsiveness
Sapur.004G052900.1.v5.1	G-box	CACGAC	982	6	-	Zea mays	cis-acting regulatory element involved in light responsiveness
Sapur.004G052900.1.v5.1	G-box	CACGAC	1087	6	-	Zea mays	cis-acting regulatory element involved in light responsiveness
Sapur.004G052900.1.v5.1	G-box	TACGTG	1200	6	-	Arabidopsis thaliana	cis-acting regulatory element involved in light responsiveness
Sapur.004G052900.1.v5.1	G-box	CACGAC	1378	6	-	Zea mays	cis-acting regulatory element involved in light responsiveness
Sapur.004G052900.1.v5.1	G-Box	TCCACATGGCA	262	10	-	Triticum aestivum	cis-acting regulatory element involved in light responsiveness
Sapur.008G114200.1.v5.1	G-Box	CACGTT	1784	6	+	Pisum sativum	cis-acting regulatory element involved in light responsiveness
Sapur.010G073100.1.v5.1	G-box	TACGTG	132	6	-	Arabidopsis thaliana	cis-acting regulatory element involved in light responsiveness
Sapur.012G025500.1.v5.1	G-box	CACGTC	1776	6	-	Zea mays	cis-acting regulatory element involved in light responsiveness
Sapur.012G025500.1.v5.1	G-box	TACGTG	1811	6	+	Arabidopsis thaliana	cis-acting regulatory element involved in light responsiveness
Sapur.017G124700.1.v5.1	G-box	CACGAC	1802	6	+	Zea mays	cis-acting regulatory element involved in light responsiveness
Thecc.02G300700.1.v2.1	G-box	TACGTG	1447	6	+	Arabidopsis thaliana	cis-acting regulatory element involved in light responsiveness
Thecc.02G300700.1.v2.1	G-Box	CACGTT	975	6	+	Pisum sativum	cis-acting regulatory element involved in light responsiveness
Thecc.03G069000.2.v2.1	G-Box	CACGTT	1483	6	+	Pisum sativum	cis-acting regulatory element involved in light responsiveness
Lesat.0011s0204.1.v1.1	G-Box	CACGTT	1839	6	+	Pisum sativum	cis-acting regulatory element involved in light responsiveness
Lesat.0130s0001.1.v1.1	G-Box	TCCACATGGCA	1824	11	+	Triticum aestivum	cis-acting regulatory element involved in light responsiveness
Lesat.0130s0001.1.v1.1	G-box	TACGTG	189	6	-	Arabidopsis thaliana	cis-acting regulatory element involved in light responsiveness
Lesat.0130s0001.1.v1.1	G-box	TACGTG	1238	6	+	Arabidopsis thaliana	cis-acting regulatory element involved in light responsiveness
Lesat.0130s0001.1.v1.1	G-box	TACGTG	1573	6	+	Arabidopsis thaliana	cis-acting regulatory element involved in light responsiveness
Lesat.0130s0001.1.v1.1	G-box	GCCACGTGGA	1824	9	-	Arabidopsis thaliana	cis-acting regulatory element involved in light responsiveness
Lesat.0130s0001.1.v1.1	G-box	CACGAC	1966	6	+	Zea mays	cis-acting regulatory element involved in light responsiveness
Lesat.0238s0004.1.v1.1	G-Box	TCCACATGGCA	1609	11	+	Triticum aestivum	cis-acting regulatory element involved in light responsiveness
Lesat.0238s0004.1.v1.1	G-box	TACGTG	894	6	-	Arabidopsis thaliana	cis-acting regulatory element involved in light responsiveness
Lesat.0238s0004.1.v1.1	G-box	GCCACGTGGA	1609	9	-	Arabidopsis thaliana	cis-acting regulatory element involved in light responsiveness
Lesat.0248s0033.1.v1.1	G-Box	CACGTT	1839	6	+	Pisum sativum	cis-acting regulatory element involved in light responsiveness
BraR500.01G300400.1.v2.1	G-Box	CACGTT	1128	6	-	Pisum sativum	cis-acting regulatory element involved in light responsiveness
BraR500.01G300400.1.v2.1	G-Box	CACGTT	1307	6	-	Pisum sativum	cis-acting regulatory element involved in light responsiveness
BraR500.01G300400.1.v2.1	G-box	CCACGTAA	853	8	-	Brassica napus	cis-acting regulatory element involved in light responsiveness
BraR500.01G300400.1.v2.1	G-box	TACGTG	854	6	+	Arabidopsis thaliana	cis-acting regulatory element involved in light responsiveness
BraR500.01G300400.1.v2.1	G-box	CACGTC	929	6	-	Zea mays	cis-acting regulatory element involved in light responsiveness
BraR500.01G300400.1.v2.1	G-box	TAACACGTAG	942	9	-	Brassica oleracea	cis-acting regulatory element involved in light responsiveness
BraR500.01G300400.1.v2.1	G-box	TACGTG	943	6	+	Arabidopsis thaliana	cis-acting regulatory element involved in light responsiveness
BraR500.01G300400.1.v2.1	G-box	CCACGTAA	1002	8	-	Brassica napus	cis-acting regulatory element involved in light responsiveness
BraR500.01G300400.1.v2.1	G-box	TACGTG	1003	6	+	Arabidopsis thaliana	cis-acting regulatory element involved in light responsiveness
BraR500.01G300400.1.v2.1	G-box	CCACGTAA	1015	8	-	Brassica napus	cis-acting regulatory element involved in light responsiveness
BraR500.01G300400.1.v2.1	G-box	TACGTG	1016	6	+	Arabidopsis thaliana	cis-acting regulatory element involved in light responsiveness
BraR500.01G300400.2.v2.1	G-Box	CACGTT	1128	6	-	Pisum sativum	cis-acting regulatory element involved in light responsiveness
BraR500.01G300400.2.v2.1	G-Box	CACGTT	1307	6	-	Pisum sativum	cis-acting regulatory element involved in light responsiveness
BraR500.01G300400.2.v2.1	G-box	CCACGTAA	853	8	-	Brassica napus	cis-acting regulatory element involved in light responsiveness
BraR500.01G300400.2.v2.1	G-box	TACGTG	854	6	+	Arabidopsis thaliana	cis-acting regulatory element involved in light responsiveness
BraR500.01G300400.2.v2.1	G-box	CACGTC	929	6	-	Zea mays	cis-acting regulatory element involved in light responsiveness
BraR500.01G300400.2.v2.1	G-box	TAACACGTAG	942	9	-	Brassica oleracea	cis-acting regulatory element involved in light responsiveness
BraR500.01G300400.2.v2.1	G-box	TACGTG	943	6	+	Arabidopsis thaliana	cis-acting regulatory element involved in light responsiveness
BraR500.01G300400.2.v2.1	G-box	CCACGTAA	1002	8	-	Brassica napus	cis-acting regulatory element involved in light responsiveness
BraR500.01G300400.2.v2.1	G-box	TACGTG	1003	6	+	Arabidopsis thaliana	cis-acting regulatory element involved in light responsiveness
BraR500.01G300400.2.v2.1	G-box	CCACGTAA	1015	8	-	Brassica napus	cis-acting regulatory element involved in light responsiveness
BraR500.01G300400.2.v2.1	G-box	TACGTG	1016	6	+	Arabidopsis thaliana	cis-acting regulatory element involved in light responsiveness
BraR500.02G067000.1.v2.1	G-box	TACGTG	1995	6	+	Arabidopsis thaliana	cis-acting regulatory element involved in light responsiveness
BraR500.02G300800.1.v2.1	G-Box	CACGTT	1482	6	+	Pisum sativum	cis-acting regulatory element involved in light responsiveness
BraR500.02G300800.1.v2.1	G-Box	CACGTT	1811	6	+	Pisum sativum	cis-acting regulatory element involved in light responsiveness
BraR500.03G511400.1.v2.1	G-Box	CACGTT	179	6	-	Pisum sativum	cis-acting regulatory element involved in light responsiveness
BraR500.03G511500.1.v2.1	G-box	CACGAC	459	6	-	Zea mays	cis-acting regulatory element involved in light responsiveness
BraR500.03G511500.1.v2.1	G-box	CACGAC	1995	6	-	Zea mays	cis-acting regulatory element involved in light responsiveness
BraR500.06G193200.1.v2.1	G-box	CACGTC	785	6	+	Zea mays	cis-acting regulatory element involved in light responsiveness
BraR500.06G193200.1.v2.1	G-box	CACGTC	874	6	+	Zea mays	cis-acting regulatory element involved in light responsiveness
BraR500.06G193200.1.v2.1	G-box	ACACGTGT	1109	8	-	Brassica napus	cis-acting regulatory element involved in light responsiveness
BraR500.06G193200.1.v2.1	G-box	CACGTG	1110	6	-	Arabidopsis thaliana	cis-acting regulatory element involved in light responsiveness
BraR500.06G193200.1.v2.1	G-box	CACGTG	1552	6	-	Arabidopsis thaliana	cis-acting regulatory element involved in light responsiveness
BraR500.06G193200.1.v2.1	G-Box	CACGTG	1110	6	-	Pisum sativum	cis-acting regulatory element involved in light responsiveness
BraR500.06G193200.1.v2.1	G-Box	CACGTG	1552	6	-	Pisum sativum	cis-acting regulatory element involved in light responsiveness
BraR500.06G193200.1.v2.1	G-Box	CACGTT	1624	6	+	Pisum sativum	cis-acting regulatory element involved in light responsiveness
BraR500.07G269700.1.v2.1	G-box	GCCACGTGGA	35	9	-	Arabidopsis thaliana	cis-acting regulatory element involved in light responsiveness
BraR500.07G269700.1.v2.1	G-box	TACGTG	1273	6	+	Arabidopsis thaliana	cis-acting regulatory element involved in light responsiveness
BraR500.07G269700.1.v2.1	G-box	TAAACGTG	1928	8	+	Brassica oleracea	cis-acting regulatory element involved in light responsiveness
BraR500.07G269700.1.v2.1	G-Box	CACGTT	37	6	-	Pisum sativum	cis-acting regulatory element involved in light responsiveness
BraR500.07G269700.1.v2.1	G-Box	CACGTT	1930	6	-	Pisum sativum	cis-acting regulatory element involved in light responsiveness
BraR500.09G208000.1.v2.1	G-box	TACGTG	1406	6	-	Arabidopsis thaliana	cis-acting regulatory element involved in light responsiveness
BraR500.09G208000.1.v2.1	G-box	CACGTC	1841	6	+	Zea mays	cis-acting regulatory element involved in light responsiveness
BraR500.09G208000.1.v2.1	G-Box	CACGTT	1465	6	+	Pisum sativum	cis-acting regulatory element involved in light responsiveness
orange1.1g010897m.v1.1	G-box	TACGTG	1769	6	+	Arabidopsis thaliana	cis-acting regulatory element involved in light responsiveness
orange1.1g010897m.v1.1	G-box	TACGTG	1784	6	+	Arabidopsis thaliana	cis-acting regulatory element involved in light responsiveness
orange1.1g011057m.v1.1	G-Box	CACGTT	1249	6	-	Pisum sativum	cis-acting regulatory element involved in light responsiveness
orange1.1g011057m.v1.1	G-Box	CACGTT	1700	6	+	Pisum sativum	cis-acting regulatory element involved in light responsiveness
orange1.1g014163m.v1.1	G-box	TACGTG	1769	6	+	Arabidopsis thaliana	cis-acting regulatory element involved in light responsiveness
orange1.1g014163m.v1.1	G-box	TACGTG	1784	6	+	Arabidopsis thaliana	cis-acting regulatory element involved in light responsiveness
orange1.1g017569m.v1.1	G-box	TACGTG	1769	6	+	Arabidopsis thaliana	cis-acting regulatory element involved in light responsiveness
orange1.1g017569m.v1.1	G-box	TACGTG	1784	6	+	Arabidopsis thaliana	cis-acting regulatory element involved in light responsiveness
orange1.1g018437m.v1.1	G-box	TACGTG	1769	6	+	Arabidopsis thaliana	cis-acting regulatory element involved in light responsiveness
orange1.1g018437m.v1.1	G-box	TACGTG	1784	6	+	Arabidopsis thaliana	cis-acting regulatory element involved in light responsiveness
GSMUA_Achr4T31270_001.v1	G-box	CACGTC	1753	6	+	Zea mays	cis-acting regulatory element involved in light responsiveness
GSMUA_Achr4T31270_001.v1	G-box	CACGAC	1812	6	-	Zea mays	cis-acting regulatory element involved in light responsiveness
GSMUA_Achr7T02370_001.v1	G-Box	CACGTT	1824	6	+	Pisum sativum	cis-acting regulatory element involved in light responsiveness
GSMUA_Achr7T02370_001.v1	G-box	CACGTC	1751	6	+	Zea mays	cis-acting regulatory element involved in light responsiveness
GSMUA_Achr7T12330_001.v1	G-box	CACGTG	614	6	+	Arabidopsis thaliana	cis-acting regulatory element involved in light responsiveness
GSMUA_Achr7T12330_001.v1	G-box	CACGAC	859	6	+	Zea mays	cis-acting regulatory element involved in light responsiveness
GSMUA_Achr7T12330_001.v1	G-box	TAAACGTG	1064	8	-	Brassica oleracea	cis-acting regulatory element involved in light responsiveness
GSMUA_Achr7T12330_001.v1	G-box	CACGTC	1273	6	-	Zea mays	cis-acting regulatory element involved in light responsiveness
GSMUA_Achr7T12330_001.v1	G-box	CACGTC	1782	6	-	Zea mays	cis-acting regulatory element involved in light responsiveness
GSMUA_Achr7T12330_001.v1	G-Box	CACGTG	614	6	+	Pisum sativum	cis-acting regulatory element involved in light responsiveness
GSMUA_Achr7T12330_001.v1	G-Box	CACGTT	1064	6	+	Pisum sativum	cis-acting regulatory element involved in light responsiveness
GSMUA_Achr8T22810_001.v1	G-box	TACGTG	1227	6	-	Arabidopsis thaliana	cis-acting regulatory element involved in light responsiveness
GSMUA_Achr8T22810_001.v1	G-box	CACGTC	1459	6	+	Zea mays	cis-acting regulatory element involved in light responsiveness
GSMUA_Achr8T22810_001.v1	G-Box	CACGTT	1805	6	+	Pisum sativum	cis-acting regulatory element involved in light responsiveness
GSMUA_Achr8T30730_001.v1	G-box	CACGTC	1385	6	+	Zea mays	cis-acting regulatory element involved in light responsiveness
GSMUA_Achr8T30730_001.v1	G-box	CACGTG	1585	6	-	Arabidopsis thaliana	cis-acting regulatory element involved in light responsiveness
GSMUA_Achr8T30730_001.v1	G-box	CACGTC	1917	6	+	Zea mays	cis-acting regulatory element involved in light responsiveness
GSMUA_Achr8T30730_001.v1	G-Box	CACGTG	1585	6	-	Pisum sativum	cis-acting regulatory element involved in light responsiveness
Bradi1g10480.1.v3.1	G-box	CACGAC	56	6	+	Zea mays	cis-acting regulatory element involved in light responsiveness
Bradi1g10480.1.v3.1	G-box	TACGTG	989	6	-	Arabidopsis thaliana	cis-acting regulatory element involved in light responsiveness
Bradi1g10480.1.v3.1	G-Box	CACGTT	1457	6	-	Pisum sativum	cis-acting regulatory element involved in light responsiveness
Bradi1g68807.1.v3.1	G-box	TACGTG	68	6	-	Arabidopsis thaliana	cis-acting regulatory element involved in light responsiveness
Bradi1g68807.1.v3.1	G-box	CACGTC	745	6	+	Zea mays	cis-acting regulatory element involved in light responsiveness
Bradi1g68807.1.v3.1	G-box	TACGTG	862	6	+	Arabidopsis thaliana	cis-acting regulatory element involved in light responsiveness
Bradi1g68807.1.v3.1	G-box	CACGTC	1332	6	-	Zea mays	cis-acting regulatory element involved in light responsiveness
Bradi1g68807.1.v3.1	G-box	TACGTG	1811	6	-	Arabidopsis thaliana	cis-acting regulatory element involved in light responsiveness
Bradi1g68807.1.v3.1	G-Box	CACGTT	810	6	-	Pisum sativum	cis-acting regulatory element involved in light responsiveness
Bradi1g68807.2.v3.1	G-box	TACGTG	68	6	-	Arabidopsis thaliana	cis-acting regulatory element involved in light responsiveness
Bradi1g68807.2.v3.1	G-box	CACGTC	745	6	+	Zea mays	cis-acting regulatory element involved in light responsiveness
Bradi1g68807.2.v3.1	G-box	TACGTG	862	6	+	Arabidopsis thaliana	cis-acting regulatory element involved in light responsiveness
Bradi1g68807.2.v3.1	G-box	CACGTC	1332	6	-	Zea mays	cis-acting regulatory element involved in light responsiveness
Bradi1g68807.2.v3.1	G-box	TACGTG	1811	6	-	Arabidopsis thaliana	cis-acting regulatory element involved in light responsiveness
Bradi1g68807.2.v3.1	G-Box	CACGTT	810	6	-	Pisum sativum	cis-acting regulatory element involved in light responsiveness
Bradi3g37830.1.v3.1	G-box	CAGACGTGGCA	255	10	-	Nicotiana plumbaginifolia	cis-acting regulatory element involved in light responsiveness
Bradi3g37830.1.v3.1	G-box	CACGTC	258	6	+	Zea mays	cis-acting regulatory element involved in light responsiveness
Bradi3g37830.1.v3.1	G-box	CACGAC	581	6	-	Zea mays	cis-acting regulatory element involved in light responsiveness
Bradi3g37830.1.v3.1	G-box	CACGTC	670	6	-	Zea mays	cis-acting regulatory element involved in light responsiveness
Bradi3g37830.1.v3.1	G-box	CACGTC	683	6	-	Zea mays	cis-acting regulatory element involved in light responsiveness
Bradi3g37830.1.v3.1	G-box	TACGTG	1409	6	-	Arabidopsis thaliana	cis-acting regulatory element involved in light responsiveness
Bradi3g37830.1.v3.1	G-box	TACGTG	1482	6	+	Arabidopsis thaliana	cis-acting regulatory element involved in light responsiveness
Bradi3g37830.1.v3.1	G-box	TAACACGTAG	1822	9	+	Brassica oleracea	cis-acting regulatory element involved in light responsiveness
Bradi3g37830.1.v3.1	G-box	TACGTG	1825	6	-	Arabidopsis thaliana	cis-acting regulatory element involved in light responsiveness
Bradi3g37830.1.v3.1	G-Box	CACGTT	525	6	+	Pisum sativum	cis-acting regulatory element involved in light responsiveness
Bradi5g11600.1.v3.1	G-box	TAAACGTG	476	8	+	Brassica oleracea	cis-acting regulatory element involved in light responsiveness
Bradi5g11600.1.v3.1	G-box	CACGAC	907	6	-	Zea mays	cis-acting regulatory element involved in light responsiveness
Bradi5g11600.1.v3.1	G-box	CACGTC	1264	6	+	Zea mays	cis-acting regulatory element involved in light responsiveness
Bradi5g11600.1.v3.1	G-box	TACGTG	1282	6	-	Arabidopsis thaliana	cis-acting regulatory element involved in light responsiveness
Bradi5g11600.1.v3.1	G-box	CACGAC	1356	6	+	Zea mays	cis-acting regulatory element involved in light responsiveness
Bradi5g11600.1.v3.1	G-box	CACGTC	1362	6	-	Zea mays	cis-acting regulatory element involved in light responsiveness
Bradi5g11600.1.v3.1	G-box	CACGTG	1412	6	-	Arabidopsis thaliana	cis-acting regulatory element involved in light responsiveness
Bradi5g11600.1.v3.1	G-box	CACGTC	1583	6	-	Zea mays	cis-acting regulatory element involved in light responsiveness
Bradi5g11600.1.v3.1	G-box	CACGAC	1687	6	+	Zea mays	cis-acting regulatory element involved in light responsiveness
Bradi5g11600.1.v3.1	G-box	CACGTC	1822	6	+	Zea mays	cis-acting regulatory element involved in light responsiveness
Bradi5g11600.1.v3.1	G-Box	CACGTT	478	6	-	Pisum sativum	cis-acting regulatory element involved in light responsiveness
Bradi5g11600.1.v3.1	G-Box	CACGTG	1412	6	-	Pisum sativum	cis-acting regulatory element involved in light responsiveness
Bradi5g11640.1.v3.1	G-box	CACGTC	85	6	+	Zea mays	cis-acting regulatory element involved in light responsiveness
Bradi5g11640.1.v3.1	G-box	TACGTG	265	6	+	Arabidopsis thaliana	cis-acting regulatory element involved in light responsiveness
Bradi5g11640.1.v3.1	G-box	GCCACGTGGA	657	9	-	Arabidopsis thaliana	cis-acting regulatory element involved in light responsiveness
Bradi5g11640.1.v3.1	G-box	CACGTC	659	6	+	Zea mays	cis-acting regulatory element involved in light responsiveness
Bradi5g11640.1.v3.1	G-box	CACGTC	1102	6	+	Zea mays	cis-acting regulatory element involved in light responsiveness
Bradi5g11640.1.v3.1	G-Box	CACGTT	1676	6	-	Pisum sativum	cis-acting regulatory element involved in light responsiveness
Misin01G006400.1.v7.1	G-box	TACGTG	474	6	-	Arabidopsis thaliana	cis-acting regulatory element involved in light responsiveness
Misin01G006400.1.v7.1	G-box	CACGTC	1117	6	-	Zea mays	cis-acting regulatory element involved in light responsiveness
Misin01G006400.1.v7.1	G-box	CACGTC	1844	6	+	Zea mays	cis-acting regulatory element involved in light responsiveness
Misin01G101100.1.v7.1	G-Box	CACGTG	1576	6	-	Pisum sativum	cis-acting regulatory element involved in light responsiveness
Misin02G088400.1.v7.1	G-box	CACGTC	151	6	+	Zea mays	cis-acting regulatory element involved in light responsiveness
Misin02G088400.1.v7.1	G-box	CACGAC	886	6	-	Zea mays	cis-acting regulatory element involved in light responsiveness
Misin02G088400.1.v7.1	G-box	CACGAC	990	6	+	Zea mays	cis-acting regulatory element involved in light responsiveness
Misin02G088400.1.v7.1	G-box	CACGTC	1162	6	+	Zea mays	cis-acting regulatory element involved in light responsiveness
Misin02G403300.1.v7.1	G-Box	CACGTT	506	6	-	Pisum sativum	cis-acting regulatory element involved in light responsiveness
Misin02G403300.1.v7.1	G-Box	CACGTT	793	6	+	Pisum sativum	cis-acting regulatory element involved in light responsiveness
Misin02G403300.1.v7.1	G-box	CACGAC	95	6	+	Zea mays	cis-acting regulatory element involved in light responsiveness
Misin02G403300.1.v7.1	G-box	TACGTG	1016	6	+	Arabidopsis thaliana	cis-acting regulatory element involved in light responsiveness
Misin02G403300.1.v7.1	G-box	TACGTG	1124	6	+	Arabidopsis thaliana	cis-acting regulatory element involved in light responsiveness
Misin07G286700.1.v7.1	G-box	TACGTG	1377	6	+	Arabidopsis thaliana	cis-acting regulatory element involved in light responsiveness
Misin11G100400.1.v7.1	G-box	CACGTG	1013	6	-	Arabidopsis thaliana	cis-acting regulatory element involved in light responsiveness
Misin11G100400.1.v7.1	G-box	CACGAC	1486	6	-	Zea mays	cis-acting regulatory element involved in light responsiveness
Misin11G100400.1.v7.1	G-box	GCCACGTGGA	1960	9	-	Arabidopsis thaliana	cis-acting regulatory element involved in light responsiveness
Misin11G100400.1.v7.1	G-box	CACGTG	1962	6	-	Arabidopsis thaliana	cis-acting regulatory element involved in light responsiveness
Misin11G100400.1.v7.1	G-Box	CACGTG	1013	6	-	Pisum sativum	cis-acting regulatory element involved in light responsiveness
Misin11G100400.1.v7.1	G-Box	CACGTG	1962	6	-	Pisum sativum	cis-acting regulatory element involved in light responsiveness
Misin11G100400.2.v7.1	G-box	CACGTG	1013	6	-	Arabidopsis thaliana	cis-acting regulatory element involved in light responsiveness
Misin11G100400.2.v7.1	G-box	CACGAC	1486	6	-	Zea mays	cis-acting regulatory element involved in light responsiveness
Misin11G100400.2.v7.1	G-box	GCCACGTGGA	1960	9	-	Arabidopsis thaliana	cis-acting regulatory element involved in light responsiveness
Misin11G100400.2.v7.1	G-box	CACGTG	1962	6	-	Arabidopsis thaliana	cis-acting regulatory element involved in light responsiveness
Misin11G100400.2.v7.1	G-Box	CACGTG	1013	6	-	Pisum sativum	cis-acting regulatory element involved in light responsiveness
Misin11G100400.2.v7.1	G-Box	CACGTG	1962	6	-	Pisum sativum	cis-acting regulatory element involved in light responsiveness
Misin12G095700.1.v7.1	G-box	CCACGTAA	674	8	+	Brassica napus	cis-acting regulatory element involved in light responsiveness
Misin12G095700.1.v7.1	G-box	TACGTG	675	6	-	Arabidopsis thaliana	cis-acting regulatory element involved in light responsiveness
Misin12G095700.1.v7.1	G-box	CACGTC	1737	6	-	Zea mays	cis-acting regulatory element involved in light responsiveness
Misin12G095700.1.v7.1	G-box	CACGTC	1826	6	+	Zea mays	cis-acting regulatory element involved in light responsiveness
Misin12G095700.1.v7.1	G-Box	CACGTT	737	6	+	Pisum sativum	cis-acting regulatory element involved in light responsiveness
Misin12G096900.1.v7.1	G-box	TACGTG	666	6	-	Arabidopsis thaliana	cis-acting regulatory element involved in light responsiveness
Misin12G096900.1.v7.1	G-box	GCCACGTGGA	1618	9	+	Arabidopsis thaliana	cis-acting regulatory element involved in light responsiveness
Misin12G096900.1.v7.1	G-box	CACGTC	1792	6	-	Zea mays	cis-acting regulatory element involved in light responsiveness
Seita.6G177000.1.v2.2	G-box	CACGAC	1070	6	+	Zea mays	cis-acting regulatory element involved in light responsiveness
Seita.6G177000.1.v2.2	G-box	TACGTG	1378	6	+	Arabidopsis thaliana	cis-acting regulatory element involved in light responsiveness
Seita.6G177000.1.v2.2	G-box	CACGTC	1462	6	+	Zea mays	cis-acting regulatory element involved in light responsiveness
Seita.6G177000.1.v2.2	G-box	CACGTC	1942	6	+	Zea mays	cis-acting regulatory element involved in light responsiveness
Seita.7G113800.1.v2.2	G-Box	CACGTG	985	6	+	Pisum sativum	cis-acting regulatory element involved in light responsiveness
Seita.7G113800.1.v2.2	G-box	CACGTG	985	6	+	Arabidopsis thaliana	cis-acting regulatory element involved in light responsiveness
Seita.7G113800.1.v2.2	G-box	TAACACGTAG	1310	9	-	Brassica oleracea	cis-acting regulatory element involved in light responsiveness
Seita.7G113800.1.v2.2	G-box	CACGTC	1860	6	+	Zea mays	cis-acting regulatory element involved in light responsiveness
Seita.7G113800.1.v2.2	G-box	CACGTC	1946	6	+	Zea mays	cis-acting regulatory element involved in light responsiveness
Seita.7G115400.1.v2.2	G-box	CACGTC	1780	6	-	Zea mays	cis-acting regulatory element involved in light responsiveness
Seita.7G115400.1.v2.2	G-box	CACGTC	1884	6	+	Zea mays	cis-acting regulatory element involved in light responsiveness
Seita.9G113300.1.v2.2	G-box	TACGTG	394	6	-	Arabidopsis thaliana	cis-acting regulatory element involved in light responsiveness
Seita.9G113300.1.v2.2	G-box	TAACACGTAG	782	9	-	Brassica oleracea	cis-acting regulatory element involved in light responsiveness
Seita.9G113300.1.v2.2	G-box	CACGAC	1839	6	+	Zea mays	cis-acting regulatory element involved in light responsiveness
Seita.9G113300.1.v2.2	G-Box	CACGTT	653	6	+	Pisum sativum	cis-acting regulatory element involved in light responsiveness
Seita.9G113300.1.v2.2	G-Box	CACGTT	1445	6	-	Pisum sativum	cis-acting regulatory element involved in light responsiveness
Seita.9G113300.1.v2.2	G-Box	CACGTT	1653	6	-	Pisum sativum	cis-acting regulatory element involved in light responsiveness
Seita.9G476700.1.v2.2	G-Box	CACGTG	543	6	+	Pisum sativum	cis-acting regulatory element involved in light responsiveness
Seita.9G476700.1.v2.2	G-box	CACGTG	543	6	+	Arabidopsis thaliana	cis-acting regulatory element involved in light responsiveness
Seita.9G476700.1.v2.2	G-box	CACGTC	886	6	-	Zea mays	cis-acting regulatory element involved in light responsiveness
Seita.9G476700.1.v2.2	G-box	CACGAC	1105	6	-	Zea mays	cis-acting regulatory element involved in light responsiveness
Seita.9G476700.1.v2.2	G-box	GCCACGTGGA	1805	9	-	Arabidopsis thaliana	cis-acting regulatory element involved in light responsiveness
Seita.9G476700.2.v2.2	G-Box	CACGTG	543	6	+	Pisum sativum	cis-acting regulatory element involved in light responsiveness
Seita.9G476700.2.v2.2	G-box	CACGTG	543	6	+	Arabidopsis thaliana	cis-acting regulatory element involved in light responsiveness
Seita.9G476700.2.v2.2	G-box	CACGTC	886	6	-	Zea mays	cis-acting regulatory element involved in light responsiveness
Seita.9G476700.2.v2.2	G-box	CACGAC	1105	6	-	Zea mays	cis-acting regulatory element involved in light responsiveness
Seita.9G476700.2.v2.2	G-box	GCCACGTGGA	1805	9	-	Arabidopsis thaliana	cis-acting regulatory element involved in light responsiveness
Sobic.001G111000.1.v5.1	G-Box	CACGTT	528	6	-	Pisum sativum	cis-acting regulatory element involved in light responsiveness
Sobic.001G111000.1.v5.1	G-box	CACGTC	918	6	-	Zea mays	cis-acting regulatory element involved in light responsiveness
Sobic.001G111000.1.v5.1	G-box	CACGAC	1161	6	-	Zea mays	cis-acting regulatory element involved in light responsiveness
Sobic.001G443800.1.v5.1	G-box	CACGAC	538	6	+	Zea mays	cis-acting regulatory element involved in light responsiveness
Sobic.001G443800.1.v5.1	G-box	CACGAC	990	6	+	Zea mays	cis-acting regulatory element involved in light responsiveness
Sobic.001G443800.1.v5.1	G-box	TACGTG	1653	6	-	Arabidopsis thaliana	cis-acting regulatory element involved in light responsiveness
Sobic.006G095700.1.v5.1	G-box	TACGTG	6	6	-	Arabidopsis thaliana	cis-acting regulatory element involved in light responsiveness
Sobic.006G095700.1.v5.1	G-box	CACGTC	1820	6	+	Zea mays	cis-acting regulatory element involved in light responsiveness
Sobic.006G096500.1.v5.1	G-box	GCCACGTGGA	1645	9	+	Arabidopsis thaliana	cis-acting regulatory element involved in light responsiveness
Sobic.006G096500.1.v5.1	G-box	CACGTC	1791	6	-	Zea mays	cis-acting regulatory element involved in light responsiveness
Sobic.007G152800.2.v5.1	G-box	TACGTG	1288	6	+	Arabidopsis thaliana	cis-acting regulatory element involved in light responsiveness
Sobic.007G152800.2.v5.1	G-box	TACGTG	1400	6	+	Arabidopsis thaliana	cis-acting regulatory element involved in light responsiveness
Sobic.007G152800.2.v5.1	G-box	CACGAC	1458	6	+	Zea mays	cis-acting regulatory element involved in light responsiveness
Sobic.007G152800.2.v5.1	G-box	TACGTG	1733	6	+	Arabidopsis thaliana	cis-acting regulatory element involved in light responsiveness
Sobic.007G152800.2.v5.1	G-box	CACGTC	1822	6	+	Zea mays	cis-acting regulatory element involved in light responsiveness
Sobic.007G152800.3.v5.1	G-box	TACGTG	760	6	+	Arabidopsis thaliana	cis-acting regulatory element involved in light responsiveness
Sobic.007G152800.3.v5.1	G-box	TACGTG	872	6	+	Arabidopsis thaliana	cis-acting regulatory element involved in light responsiveness
Sobic.007G152800.3.v5.1	G-box	CACGAC	930	6	+	Zea mays	cis-acting regulatory element involved in light responsiveness
Sobic.007G152800.3.v5.1	G-box	TACGTG	1205	6	+	Arabidopsis thaliana	cis-acting regulatory element involved in light responsiveness
Sobic.007G152800.3.v5.1	G-box	CACGTC	1294	6	+	Zea mays	cis-acting regulatory element involved in light responsiveness
Sobic.007G152800.3.v5.1	G-box	TACGTG	1833	6	+	Arabidopsis thaliana	cis-acting regulatory element involved in light responsiveness
Sobic.007G152800.3.v5.1	G-box	CACGTC	1858	6	-	Zea mays	cis-acting regulatory element involved in light responsiveness
AT1G65960.1.Araport11.447	G-box	TACGTG	221	6	+	Arabidopsis thaliana	cis-acting regulatory element involved in light responsiveness
AT1G65960.3.Araport11.447	G-box	TACGTG	221	6	+	Arabidopsis thaliana	cis-acting regulatory element involved in light responsiveness
AT1G65960.4.Araport11.447	G-box	TACGTG	221	6	+	Arabidopsis thaliana	cis-acting regulatory element involved in light responsiveness
AT2G02000.1.Araport11.447	G-box	TACGTG	889	6	-	Arabidopsis thaliana	cis-acting regulatory element involved in light responsiveness
AT2G02000.1.Araport11.447	G-Box	CACGTT	1856	6	+	Pisum sativum	cis-acting regulatory element involved in light responsiveness
AT2G02010.1.Araport11.447	G-Box	CACGTT	74	6	+	Pisum sativum	cis-acting regulatory element involved in light responsiveness
AT2G02010.2.Araport11.447	G-Box	CACGTT	230	6	+	Pisum sativum	cis-acting regulatory element involved in light responsiveness
AT3G17760.1.Araport11.447	G-box	CACGTC	1305	6	-	Zea mays	cis-acting regulatory element involved in light responsiveness
AT3G17760.1.Araport11.447	G-Box	CACGTT	1332	6	+	Pisum sativum	cis-acting regulatory element involved in light responsiveness
AT3G17760.2.Araport11.447	G-Box	CACGTT	1332	6	+	Pisum sativum	cis-acting regulatory element involved in light responsiveness
AT3G17760.2.Araport11.447	G-box	CACGTC	1305	6	-	Zea mays	cis-acting regulatory element involved in light responsiveness
OsKitaake03g318000.1.v3.1	G-box	CACGTG	508	6	+	Arabidopsis thaliana	cis-acting regulatory element involved in light responsiveness
OsKitaake03g318000.1.v3.1	G-Box	CACGTG	508	6	+	Pisum sativum	cis-acting regulatory element involved in light responsiveness
OsKitaake04g146100.1.v3.1	G-box	CACGAC	1667	6	-	Zea mays	cis-acting regulatory element involved in light responsiveness
OsKitaake04g146100.1.v3.1	G-box	CACGTC	1716	6	+	Zea mays	cis-acting regulatory element involved in light responsiveness
OsKitaake04g146100.1.v3.1	G-box	CACGTC	1827	6	+	Zea mays	cis-acting regulatory element involved in light responsiveness
OsKitaake04g146100.1.v3.1	C-box	ACGAGCACCGCC	1469	11	+	Hordeum vulgare	cis-acting regulatory element involved in light responsiveness
OsKitaake04g146500.1.v3.1	G-Box	CACGTG	591	6	+	Pisum sativum	cis-acting regulatory element involved in light responsiveness
OsKitaake04g146500.1.v3.1	G-Box	CACGTT	1058	6	+	Pisum sativum	cis-acting regulatory element involved in light responsiveness
OsKitaake04g146500.1.v3.1	G-box	GCCACGTGGA	589	9	+	Arabidopsis thaliana	cis-acting regulatory element involved in light responsiveness
OsKitaake04g146500.1.v3.1	G-box	CACGTG	591	6	+	Arabidopsis thaliana	cis-acting regulatory element involved in light responsiveness
OsKitaake04g146500.1.v3.1	G-box	CACGTC	1924	6	-	Zea mays	cis-acting regulatory element involved in light responsiveness
OsKitaake08g180800.1.v3.1	G-box	CACGAC	928	6	+	Zea mays	cis-acting regulatory element involved in light responsiveness
OsKitaake08g180800.1.v3.1	G-box	CACGTC	1510	6	+	Zea mays	cis-acting regulatory element involved in light responsiveness
OsKitaake08g180800.1.v3.1	G-box	CACGTC	1806	6	+	Zea mays	cis-acting regulatory element involved in light responsiveness
OsKitaake08g180800.1.v3.1	G-Box	CACGTT	765	6	+	Pisum sativum	cis-acting regulatory element involved in light responsiveness
OsKitaake08g180800.1.v3.1	G-Box	CACGTT	1448	6	-	Pisum sativum	cis-acting regulatory element involved in light responsiveness
ptg000008l_1.g899.t1	G-box	CACGAC	199	6	-	Zea mays	cis-acting regulatory element involved in light responsiveness
ptg000008l_1.g899.t1	G-box	TACGTG	646	6	+	Arabidopsis thaliana	cis-acting regulatory element involved in light responsiveness
ptg000011l_1.1.g1534.t1	G-box	TACGTG	35	6	-	Arabidopsis thaliana	cis-acting regulatory element involved in light responsiveness
ptg000011l_1.1.g1534.t1	G-box	TACGTG	269	6	-	Arabidopsis thaliana	cis-acting regulatory element involved in light responsiveness
ptg000011l_1.1.g1534.t1	G-box	CACGTC	1144	6	+	Zea mays	cis-acting regulatory element involved in light responsiveness
ptg000011l_1.1.g1534.t1	G-Box	CACGTT	1331	6	+	Pisum sativum	cis-acting regulatory element involved in light responsiveness
ptg000020l_1.g323.t1	G-Box	CACGTG	238	6	+	Pisum sativum	cis-acting regulatory element involved in light responsiveness
ptg000020l_1.g323.t1	G-box	GCCACGTGGA	236	9	-	Arabidopsis thaliana	cis-acting regulatory element involved in light responsiveness
ptg000020l_1.g323.t1	G-box	ACACGTGGC	237	9	+	Brassica napus	cis-acting regulatory element involved in light responsiveness
ptg000020l_1.g323.t1	G-box	CACGTG	238	6	+	Arabidopsis thaliana	cis-acting regulatory element involved in light responsiveness
ptg000020l_1.g323.t1	G-box	TAACACGTAG	276	10	+	Brassica oleracea	cis-acting regulatory element involved in light responsiveness
ptg000020l_1.g323.t1	G-box	TACGTG	279	6	-	Arabidopsis thaliana	cis-acting regulatory element involved in light responsiveness
ptg000020l_1.g323.t1	G-box	TACGTG	1916	6	+	Arabidopsis thaliana	cis-acting regulatory element involved in light responsiveness
Dnobile16G00631.1	G-box	CCACGTAA	227	8	+	Brassica napus	cis-acting regulatory element involved in light responsiveness
Dnobile16G00631.1	G-box	TACGTG	228	6	-	Arabidopsis thaliana	cis-acting regulatory element involved in light responsiveness
Dnobile16G00631.1	G-box	CCACGTAA	909	8	+	Brassica napus	cis-acting regulatory element involved in light responsiveness
Dnobile16G00631.1	G-box	TACGTG	910	6	-	Arabidopsis thaliana	cis-acting regulatory element involved in light responsiveness
Dnobile16G00631.1	G-box	CACGTG	1218	6	-	Arabidopsis thaliana	cis-acting regulatory element involved in light responsiveness
Dnobile16G00631.1	G-box	CACGAC	1662	6	+	Zea mays	cis-acting regulatory element involved in light responsiveness
Dnobile16G00631.1	G-Box	CACGTG	1218	6	-	Pisum sativum	cis-acting regulatory element involved in light responsiveness
Dnobile17G01620.1	G-Box	CACGTT	285	6	+	Pisum sativum	cis-acting regulatory element involved in light responsiveness
Dnobile17G01620.1	G-box	CCACGTAA	681	8	-	Brassica napus	cis-acting regulatory element involved in light responsiveness
Dnobile17G01620.1	G-box	TACGTG	682	6	+	Arabidopsis thaliana	cis-acting regulatory element involved in light responsiveness
Dchrysa16G00687.1	G-box	CACGTC	1264	6	-	Zea mays	cis-acting regulatory element involved in light responsiveness
Dchrysa17G01165.1	G-Box	CACGTG	50	6	+	Pisum sativum	cis-acting regulatory element involved in light responsiveness
Dchrysa17G01165.1	G-Box	CACGTG	65	6	+	Pisum sativum	cis-acting regulatory element involved in light responsiveness
Dchrysa17G01165.1	G-box	CACGTG	50	6	+	Arabidopsis thaliana	cis-acting regulatory element involved in light responsiveness
Dchrysa17G01165.1	G-box	CACGTG	65	6	+	Arabidopsis thaliana	cis-acting regulatory element involved in light responsiveness
Dchrysa17G01647.1	G-box	CACGAC	253	6	-	Zea mays	cis-acting regulatory element involved in light responsiveness
Dchrysa17G01647.1	G-Box	CACGTT	353	6	-	Pisum sativum	cis-acting regulatory element involved in light responsiveness
Maker59599	G-Box	CACGTT	730	6	+	Pisum sativum	cis-acting regulatory element involved in light responsiveness
mrna.Ash004140	G-Box	CACGTG	1147	6	-	Pisum sativum	cis-acting regulatory element involved in light responsiveness
mrna.Ash004140	G-box	CACGTG	1147	6	-	Arabidopsis thaliana	cis-acting regulatory element involved in light responsiveness
mrna.Ash004140	G-box	CACGAC	1259	6	-	Zea mays	cis-acting regulatory element involved in light responsiveness
mrna.Ash020050	G-Box	CACGTG	1821	6	-	Pisum sativum	cis-acting regulatory element involved in light responsiveness
mrna.Ash020050	G-box	CACGTG	1821	6	-	Arabidopsis thaliana	cis-acting regulatory element involved in light responsiveness
Gohir.A03G113900.1.v3.1	G-box	CACGAC	416	6	-	Zea mays	cis-acting regulatory element involved in light responsiveness
Gohir.A09G172900.1.v3.1	G-Box	CACGTT	1962	6	-	Pisum sativum	cis-acting regulatory element involved in light responsiveness
Gohir.A09G172900.1.v3.1	G-box	CACGAC	1249	6	+	Zea mays	cis-acting regulatory element involved in light responsiveness
Gohir.A09G172900.2.v3.1	G-box	CACGTC	1457	6	-	Zea mays	cis-acting regulatory element involved in light responsiveness
Gohir.A09G172900.2.v3.1	G-Box	CACGTT	438	6	-	Pisum sativum	cis-acting regulatory element involved in light responsiveness
Gohir.A09G172900.2.v3.1	G-Box	CACGTT	508	6	+	Pisum sativum	cis-acting regulatory element involved in light responsiveness
Gohir.A09G172900.2.v3.1	G-Box	CACGTT	1195	6	-	Pisum sativum	cis-acting regulatory element involved in light responsiveness
Gohir.A12G272000.1.v3.1	G-Box	CACGTT	1219	6	-	Pisum sativum	cis-acting regulatory element involved in light responsiveness
Gohir.D02G138300.1.v3.1	G-Box	CACGTT	1465	6	-	Pisum sativum	cis-acting regulatory element involved in light responsiveness
Gohir.D02G138300.1.v3.1	G-box	TACGTG	1596	6	+	Arabidopsis thaliana	cis-acting regulatory element involved in light responsiveness
Gohir.D09G168600.1.v3.1	G-Box	CACGTT	1906	6	-	Pisum sativum	cis-acting regulatory element involved in light responsiveness
Gohir.D09G168600.2.v3.1	G-box	CACGTC	1447	6	-	Zea mays	cis-acting regulatory element involved in light responsiveness
Gohir.D09G168600.2.v3.1	G-Box	CACGTT	429	6	-	Pisum sativum	cis-acting regulatory element involved in light responsiveness
Gohir.D09G168600.2.v3.1	G-Box	CACGTT	1185	6	-	Pisum sativum	cis-acting regulatory element involved in light responsiveness
Gohir.D12G272800.1.v3.1	G-Box	CACGTT	1651	6	-	Pisum sativum	cis-acting regulatory element involved in light responsiveness
Gohir.D12G272800.1.v3.1	G-Box	CACGTG	1703	6	-	Pisum sativum	cis-acting regulatory element involved in light responsiveness
Gohir.D12G272800.1.v3.1	G-box	GCCACGTGGA	1701	9	+	Arabidopsis thaliana	cis-acting regulatory element involved in light responsiveness
Gohir.D12G272800.1.v3.1	G-box	CACGTG	1703	6	-	Arabidopsis thaliana	cis-acting regulatory element involved in light responsiveness
Mapoly0121s0037.1.v3.1.CDS.7	RY-element	CATGCATG	77	8	+	Helianthus annuus	cis-acting regulatory element involved in seed-specific regulation
PAC:32933239.CDS.1	RY-element	CATGCATG	54	8	+	Helianthus annuus	cis-acting regulatory element involved in seed-specific regulation
PAC:32933239.CDS.1	RY-element	CATGCATG	58	8	+	Helianthus annuus	cis-acting regulatory element involved in seed-specific regulation
PAC:32933239.CDS.1	RY-element	CATGCATG	62	8	+	Helianthus annuus	cis-acting regulatory element involved in seed-specific regulation
Aqcoe3G425000.1.v3.1	RY-element	CATGCATG	1866	8	-	Helianthus annuus	cis-acting regulatory element involved in seed-specific regulation
HanXRQChr14g0443271.r1.2.494	RY-element	CATGCATG	576	8	+	Helianthus annuus	cis-acting regulatory element involved in seed-specific regulation
Phvul.004G144500.1.v2.1	RY-element	CATGCATG	1393	8	-	Helianthus annuus	cis-acting regulatory element involved in seed-specific regulation
Lus10028530.BGIv1.0	RY-element	CATGCATG	1113	8	-	Helianthus annuus	cis-acting regulatory element involved in seed-specific regulation
Lus10035096.BGIv1.0	RY-element	CATGCATG	913	8	+	Helianthus annuus	cis-acting regulatory element involved in seed-specific regulation
orange1.1g010897m.v1.1	RY-element	CATGCATG	723	8	+	Helianthus annuus	cis-acting regulatory element involved in seed-specific regulation
orange1.1g014163m.v1.1	RY-element	CATGCATG	723	8	+	Helianthus annuus	cis-acting regulatory element involved in seed-specific regulation
orange1.1g017569m.v1.1	RY-element	CATGCATG	723	8	+	Helianthus annuus	cis-acting regulatory element involved in seed-specific regulation
orange1.1g018437m.v1.1	RY-element	CATGCATG	723	8	+	Helianthus annuus	cis-acting regulatory element involved in seed-specific regulation
Bradi5g11640.1.v3.1	RY-element	CATGCATG	576	8	+	Helianthus annuus	cis-acting regulatory element involved in seed-specific regulation
Misin12G095700.1.v7.1	RY-element	CATGCATG	1333	8	-	Helianthus annuus	cis-acting regulatory element involved in seed-specific regulation
Misin12G096900.1.v7.1	RY-element	CATGCATG	1429	8	-	Helianthus annuus	cis-acting regulatory element involved in seed-specific regulation
Sobic.001G111000.1.v5.1	RY-element	CATGCATG	1286	8	-	Helianthus annuus	cis-acting regulatory element involved in seed-specific regulation
Sobic.006G095700.1.v5.1	RY-element	CATGCATG	1587	8	-	Helianthus annuus	cis-acting regulatory element involved in seed-specific regulation
Sobic.006G096500.1.v5.1	RY-element	CATGCATG	464	8	+	Helianthus annuus	cis-acting regulatory element involved in seed-specific regulation
Sobic.006G096500.1.v5.1	RY-element	CATGCATG	1407	8	-	Helianthus annuus	cis-acting regulatory element involved in seed-specific regulation
Sobic.007G152800.2.v5.1	RY-element	CATGCATG	1470	8	-	Helianthus annuus	cis-acting regulatory element involved in seed-specific regulation
Sobic.007G152800.3.v5.1	RY-element	CATGCATG	942	8	+	Helianthus annuus	cis-acting regulatory element involved in seed-specific regulation
Maker59599	RY-element	CATGCATG	863	8	+	Helianthus annuus	cis-acting regulatory element involved in seed-specific regulation
164618.v1.91	TGACG-motif	TGACG	340	5	+	Hordeum vulgare	cis-acting regulatory element involved in the MeJA-responsiveness
164618.v1.91	TGACG-motif	TGACG	1225	5	+	Hordeum vulgare	cis-acting regulatory element involved in the MeJA-responsiveness
164618.v1.91	TGACG-motif	TGACG	1358	5	+	Hordeum vulgare	cis-acting regulatory element involved in the MeJA-responsiveness
164618.v1.91	TGACG-motif	TGACG	1367	5	+	Hordeum vulgare	cis-acting regulatory element involved in the MeJA-responsiveness
164618.v1.91	TGACG-motif	TGACG	1574	5	+	Hordeum vulgare	cis-acting regulatory element involved in the MeJA-responsiveness
164618.v1.91	TGACG-motif	TGACG	1764	5	+	Hordeum vulgare	cis-acting regulatory element involved in the MeJA-responsiveness
164618.v1.91	CGTCA-motif	CGTCA	340	5	-	Hordeum vulgare	cis-acting regulatory element involved in the MeJA-responsiveness
164618.v1.91	CGTCA-motif	CGTCA	1225	5	-	Hordeum vulgare	cis-acting regulatory element involved in the MeJA-responsiveness
164618.v1.91	CGTCA-motif	CGTCA	1358	5	-	Hordeum vulgare	cis-acting regulatory element involved in the MeJA-responsiveness
164618.v1.91	CGTCA-motif	CGTCA	1367	5	-	Hordeum vulgare	cis-acting regulatory element involved in the MeJA-responsiveness
164618.v1.91	CGTCA-motif	CGTCA	1574	5	-	Hordeum vulgare	cis-acting regulatory element involved in the MeJA-responsiveness
164618.v1.91	CGTCA-motif	CGTCA	1764	5	-	Hordeum vulgare	cis-acting regulatory element involved in the MeJA-responsiveness
AmTrH2.04G026300.1.v2.1	TGACG-motif	TGACG	54	5	+	Hordeum vulgare	cis-acting regulatory element involved in the MeJA-responsiveness
AmTrH2.04G026300.1.v2.1	TGACG-motif	TGACG	1653	5	-	Hordeum vulgare	cis-acting regulatory element involved in the MeJA-responsiveness
AmTrH2.04G026300.1.v2.1	CGTCA-motif	CGTCA	54	5	-	Hordeum vulgare	cis-acting regulatory element involved in the MeJA-responsiveness
AmTrH2.04G026300.1.v2.1	CGTCA-motif	CGTCA	1653	5	+	Hordeum vulgare	cis-acting regulatory element involved in the MeJA-responsiveness
AmTrH2.04G027200.1.v2.1	CGTCA-motif	CGTCA	1073	5	+	Hordeum vulgare	cis-acting regulatory element involved in the MeJA-responsiveness
AmTrH2.04G027200.1.v2.1	TGACG-motif	TGACG	1073	5	-	Hordeum vulgare	cis-acting regulatory element involved in the MeJA-responsiveness
AmTrH2.04G027300.4.v2.1	TGACG-motif	TGACG	1796	5	-	Hordeum vulgare	cis-acting regulatory element involved in the MeJA-responsiveness
AmTrH2.04G027300.4.v2.1	CGTCA-motif	CGTCA	1796	5	+	Hordeum vulgare	cis-acting regulatory element involved in the MeJA-responsiveness
Aqcoe3G422600.1.v3.1	CGTCA-motif	CGTCA	1645	5	+	Hordeum vulgare	cis-acting regulatory element involved in the MeJA-responsiveness
Aqcoe3G422600.1.v3.1	TGACG-motif	TGACG	1645	5	-	Hordeum vulgare	cis-acting regulatory element involved in the MeJA-responsiveness
Aqcoe3G423000.1.v3.1	CGTCA-motif	CGTCA	811	5	+	Hordeum vulgare	cis-acting regulatory element involved in the MeJA-responsiveness
Aqcoe3G423000.1.v3.1	CGTCA-motif	CGTCA	862	5	-	Hordeum vulgare	cis-acting regulatory element involved in the MeJA-responsiveness
Aqcoe3G423000.1.v3.1	TGACG-motif	TGACG	811	5	-	Hordeum vulgare	cis-acting regulatory element involved in the MeJA-responsiveness
Aqcoe3G423000.1.v3.1	TGACG-motif	TGACG	862	5	+	Hordeum vulgare	cis-acting regulatory element involved in the MeJA-responsiveness
Aqcoe3G425100.1.v3.1	TGACG-motif	TGACG	167	5	+	Hordeum vulgare	cis-acting regulatory element involved in the MeJA-responsiveness
Aqcoe3G425100.1.v3.1	CGTCA-motif	CGTCA	167	5	-	Hordeum vulgare	cis-acting regulatory element involved in the MeJA-responsiveness
AT1G65960.1.Araport11.447	CGTCA-motif	CGTCA	310	5	-	Hordeum vulgare	cis-acting regulatory element involved in the MeJA-responsiveness
AT1G65960.1.Araport11.447	TGACG-motif	TGACG	310	5	+	Hordeum vulgare	cis-acting regulatory element involved in the MeJA-responsiveness
AT1G65960.2.Araport11.447	TGACG-motif	TGACG	105	5	-	Hordeum vulgare	cis-acting regulatory element involved in the MeJA-responsiveness
AT1G65960.2.Araport11.447	TGACG-motif	TGACG	544	5	+	Hordeum vulgare	cis-acting regulatory element involved in the MeJA-responsiveness
AT1G65960.2.Araport11.447	TGACG-motif	TGACG	933	5	+	Hordeum vulgare	cis-acting regulatory element involved in the MeJA-responsiveness
AT1G65960.2.Araport11.447	TGACG-motif	TGACG	1269	5	+	Hordeum vulgare	cis-acting regulatory element involved in the MeJA-responsiveness
AT1G65960.2.Araport11.447	CGTCA-motif	CGTCA	105	5	+	Hordeum vulgare	cis-acting regulatory element involved in the MeJA-responsiveness
AT1G65960.2.Araport11.447	CGTCA-motif	CGTCA	544	5	-	Hordeum vulgare	cis-acting regulatory element involved in the MeJA-responsiveness
AT1G65960.2.Araport11.447	CGTCA-motif	CGTCA	933	5	-	Hordeum vulgare	cis-acting regulatory element involved in the MeJA-responsiveness
AT1G65960.2.Araport11.447	CGTCA-motif	CGTCA	1269	5	-	Hordeum vulgare	cis-acting regulatory element involved in the MeJA-responsiveness
AT1G65960.3.Araport11.447	TGACG-motif	TGACG	310	5	+	Hordeum vulgare	cis-acting regulatory element involved in the MeJA-responsiveness
AT1G65960.3.Araport11.447	CGTCA-motif	CGTCA	310	5	-	Hordeum vulgare	cis-acting regulatory element involved in the MeJA-responsiveness
AT1G65960.4.Araport11.447	TGACG-motif	TGACG	310	5	+	Hordeum vulgare	cis-acting regulatory element involved in the MeJA-responsiveness
AT1G65960.4.Araport11.447	CGTCA-motif	CGTCA	310	5	-	Hordeum vulgare	cis-acting regulatory element involved in the MeJA-responsiveness
AT2G02000.1.Araport11.447	CGTCA-motif	CGTCA	1314	5	+	Hordeum vulgare	cis-acting regulatory element involved in the MeJA-responsiveness
AT2G02000.1.Araport11.447	TGACG-motif	TGACG	1314	5	-	Hordeum vulgare	cis-acting regulatory element involved in the MeJA-responsiveness
AT2G02010.1.Araport11.447	CGTCA-motif	CGTCA	1673	5	-	Hordeum vulgare	cis-acting regulatory element involved in the MeJA-responsiveness
AT2G02010.1.Araport11.447	TGACG-motif	TGACG	1673	5	+	Hordeum vulgare	cis-acting regulatory element involved in the MeJA-responsiveness
AT2G02010.2.Araport11.447	TGACG-motif	TGACG	1829	5	+	Hordeum vulgare	cis-acting regulatory element involved in the MeJA-responsiveness
[truncated: 13,218 more rows]

## Sheet: S3
Table S3. Putative intronic cis-regulatory elements identified of GAD genes.
ID	name	Motifs	start	len		species	Cis_elements
Intron1_AT1G65960.1.Araport11.447	CAAT-box	CAAT	69	4	+	Nicotiana glutinosa
Intron1_AT1G65960.1.Araport11.447	AT~TATA-box	TATATA	6	6	+	Arabidopsis thaliana
Intron1_AT1G65960.1.Araport11.447	AT~TATA-box	TATATA	8	6	+	Arabidopsis thaliana
Intron1_AT1G65960.1.Araport11.447	AT~TATA-box	TATATA	10	6	+	Arabidopsis thaliana
Intron1_AT1G65960.1.Araport11.447	AT~TATA-box	TATATA	12	6	+	Arabidopsis thaliana
Intron1_AT1G65960.1.Araport11.447	TATA-box	TATATA	6	6	+	Arabidopsis thaliana	core promoter element around -30 of transcription start
Intron1_AT1G65960.1.Araport11.447	TATA-box	ATATAT	7	6	+	Brassica napus	core promoter element around -30 of transcription start
Intron1_AT1G65960.1.Araport11.447	TATA-box	TATATA	8	6	+	Arabidopsis thaliana	core promoter element around -30 of transcription start
Intron1_AT1G65960.1.Araport11.447	TATA-box	ATATAT	9	6	+	Brassica napus	core promoter element around -30 of transcription start
Intron1_AT1G65960.1.Araport11.447	TATA-box	TATATA	10	6	+	Arabidopsis thaliana	core promoter element around -30 of transcription start
Intron1_AT1G65960.1.Araport11.447	TATA-box	ATATAT	11	6	+	Brassica napus	core promoter element around -30 of transcription start
Intron1_AT1G65960.1.Araport11.447	TATA-box	TATATA	12	6	+	Arabidopsis thaliana	core promoter element around -30 of transcription start
Intron1_AT1G65960.1.Araport11.447	TATA-box	TATA	14	4	+	Arabidopsis thaliana	core promoter element around -30 of transcription start
Intron1_AT1G65960.1.Araport11.447	TATA-box	TATAA	43	5	-	Arabidopsis thaliana	core promoter element around -30 of transcription start
Intron1_AT1G65960.1.Araport11.447	TATA-box	TATA	44	4	-	Arabidopsis thaliana	core promoter element around -30 of transcription start
Intron1_AT1G65960.2.Araport11.447	MYB	TAACCA	11	6	+	Arabidopsis thaliana
Intron1_AT1G65960.2.Araport11.447	GT1-motif	GGTTAAT	9	7	-	Avena sativa	light responsive element
Intron1_AT1G65960.2.Araport11.447	GT1-motif	GGTTAA	10	6	-	Arabidopsis thaliana	light responsive element
Intron1_AT1G65960.2.Araport11.447	MYB-like sequence	TAACCA	11	6	+	Arabidopsis thaliana
Intron1_AT1G65960.2.Araport11.447	CAAT-box	CAAAT	15	5	+	Pisum sativum	common cis-acting element in promoter and enhancer regions
Intron1_AT1G65960.2.Araport11.447	CAAT-box	CAAT	24	4	-	Nicotiana glutinosa
Intron1_AT1G65960.2.Araport11.447	CAAT-box	CAAT	75	4	-	Nicotiana glutinosa
Intron1_AT1G65960.2.Araport11.447	CAAT-box	CAAT	79	4	-	Nicotiana glutinosa
Intron1_AT1G65960.2.Araport11.447	MYC	CATTTG	15	6	-	Arabidopsis thaliana
Intron1_AT1G65960.3.Araport11.447	TATA-box	TATATA	6	6	+	Arabidopsis thaliana	core promoter element around -30 of transcription start
Intron1_AT1G65960.3.Araport11.447	TATA-box	ATATAT	7	6	+	Brassica napus	core promoter element around -30 of transcription start
Intron1_AT1G65960.3.Araport11.447	TATA-box	TATATA	8	6	+	Arabidopsis thaliana	core promoter element around -30 of transcription start
Intron1_AT1G65960.3.Araport11.447	TATA-box	ATATAT	9	6	+	Brassica napus	core promoter element around -30 of transcription start
Intron1_AT1G65960.3.Araport11.447	TATA-box	TATATA	10	6	+	Arabidopsis thaliana	core promoter element around -30 of transcription start
Intron1_AT1G65960.3.Araport11.447	TATA-box	ATATAT	11	6	+	Brassica napus	core promoter element around -30 of transcription start
Intron1_AT1G65960.3.Araport11.447	TATA-box	TATATA	12	6	+	Arabidopsis thaliana	core promoter element around -30 of transcription start
Intron1_AT1G65960.3.Araport11.447	TATA-box	TATA	14	4	+	Arabidopsis thaliana	core promoter element around -30 of transcription start
Intron1_AT1G65960.3.Araport11.447	TATA-box	TATAA	43	5	-	Arabidopsis thaliana	core promoter element around -30 of transcription start
Intron1_AT1G65960.3.Araport11.447	TATA-box	TATA	44	4	-	Arabidopsis thaliana	core promoter element around -30 of transcription start
Intron1_AT1G65960.3.Araport11.447	CAAT-box	CAAT	69	4	+	Nicotiana glutinosa
Intron1_AT1G65960.3.Araport11.447	AT~TATA-box	TATATA	6	6	+	Arabidopsis thaliana
Intron1_AT1G65960.3.Araport11.447	AT~TATA-box	TATATA	8	6	+	Arabidopsis thaliana
Intron1_AT1G65960.3.Araport11.447	AT~TATA-box	TATATA	10	6	+	Arabidopsis thaliana
Intron1_AT1G65960.3.Araport11.447	AT~TATA-box	TATATA	12	6	+	Arabidopsis thaliana
Intron1_AT1G65960.4.Araport11.447	TATA-box	TATATA	6	6	+	Arabidopsis thaliana	core promoter element around -30 of transcription start
Intron1_AT1G65960.4.Araport11.447	TATA-box	ATATAT	7	6	+	Brassica napus	core promoter element around -30 of transcription start
Intron1_AT1G65960.4.Araport11.447	TATA-box	TATATA	8	6	+	Arabidopsis thaliana	core promoter element around -30 of transcription start
Intron1_AT1G65960.4.Araport11.447	TATA-box	ATATAT	9	6	+	Brassica napus	core promoter element around -30 of transcription start
Intron1_AT1G65960.4.Araport11.447	TATA-box	TATATA	10	6	+	Arabidopsis thaliana	core promoter element around -30 of transcription start
Intron1_AT1G65960.4.Araport11.447	TATA-box	ATATAT	11	6	+	Brassica napus	core promoter element around -30 of transcription start
Intron1_AT1G65960.4.Araport11.447	TATA-box	TATATA	12	6	+	Arabidopsis thaliana	core promoter element around -30 of transcription start
Intron1_AT1G65960.4.Araport11.447	TATA-box	TATA	14	4	+	Arabidopsis thaliana	core promoter element around -30 of transcription start
Intron1_AT1G65960.4.Araport11.447	TATA-box	TATAA	43	5	-	Arabidopsis thaliana	core promoter element around -30 of transcription start
Intron1_AT1G65960.4.Araport11.447	TATA-box	TATA	44	4	-	Arabidopsis thaliana	core promoter element around -30 of transcription start
Intron1_AT1G65960.4.Araport11.447	AT~TATA-box	TATATA	6	6	+	Arabidopsis thaliana
Intron1_AT1G65960.4.Araport11.447	AT~TATA-box	TATATA	8	6	+	Arabidopsis thaliana
Intron1_AT1G65960.4.Araport11.447	AT~TATA-box	TATATA	10	6	+	Arabidopsis thaliana
Intron1_AT1G65960.4.Araport11.447	AT~TATA-box	TATATA	12	6	+	Arabidopsis thaliana
Intron1_AT1G65960.4.Araport11.447	CAAT-box	CAAT	69	4	+	Nicotiana glutinosa
Intron1_AT2G02000.1.Araport11.447	MYB-like sequence	TAACCA	202	6	+	Arabidopsis thaliana
Intron1_AT2G02000.1.Araport11.447	dOCT	CTCGGATC	220	8	-	Zea mays
Intron1_AT2G02000.1.Araport11.447	GT1-motif	GGTTAAT	200	7	-	Avena sativa	light responsive element
Intron1_AT2G02000.1.Araport11.447	GT1-motif	GGTTAA	201	6	-	Arabidopsis thaliana	light responsive element
Intron1_AT2G02000.1.Araport11.447	TCT-motif	TCTTAC	1	6	-	Arabidopsis thaliana	part of a light responsive element
Intron1_AT2G02000.1.Araport11.447	AAGAA-motif	GAAAGAA	176	7	+	Avena sativa
Intron1_AT2G02000.1.Araport11.447	CAAT-box	CAAT	17	4	+	Nicotiana glutinosa
Intron1_AT2G02000.1.Araport11.447	CAAT-box	CCAAT	42	5	-	Arabidopsis thaliana	common cis-acting element in promoter and enhancer regions
Intron1_AT2G02000.1.Araport11.447	CAAT-box	CAAT	105	4	+	Nicotiana glutinosa
Intron1_AT2G02000.1.Araport11.447	CAAT-box	CAAT	286	4	+	Nicotiana glutinosa
Intron1_AT2G02000.1.Araport11.447		motif_sequence	168	4	-	organism	short_function
Intron1_AT2G02000.1.Araport11.447	MYB	TAACCA	202	6	+	Arabidopsis thaliana
Intron1_AT2G02000.1.Araport11.447	AT~TATA-box	TATATA	243	6	-	Arabidopsis thaliana
Intron1_AT2G02000.1.Araport11.447	TATA-box	TATA	136	4	+	Arabidopsis thaliana	core promoter element around -30 of transcription start
Intron1_AT2G02000.1.Araport11.447	TATA-box	TATA	143	4	+	Arabidopsis thaliana	core promoter element around -30 of transcription start
Intron1_AT2G02000.1.Araport11.447	TATA-box	TATATA	243	6	-	Arabidopsis thaliana	core promoter element around -30 of transcription start
Intron1_AT2G02000.1.Araport11.447	TATA-box	ATATAA	244	6	+	Brassica oleracea	core promoter element around -30 of transcription start
Intron1_AT2G02000.1.Araport11.447	TATA-box	TATA	245	4	-	Arabidopsis thaliana	core promoter element around -30 of transcription start
Intron1_AT2G02000.1.Araport11.447	TATA-box	ATATAT	280	6	-	Brassica napus	core promoter element around -30 of transcription start
Intron1_AT2G02000.1.Araport11.447	TATA-box	TATA	281	4	-	Arabidopsis thaliana	core promoter element around -30 of transcription start
Intron1_AT2G02010.1.Araport11.447	MYB-like sequence	TAACCA	95	6	-	Arabidopsis thaliana
Intron1_AT2G02010.1.Araport11.447	O2-site	GATGA(C/T)(A/G)TG(A/G)	172	8	-	Zea mays	cis-acting regulatory element involved in zein metabolism regulation
Intron1_AT2G02010.1.Araport11.447	GT1-motif	GGTTAAT	96	7	+	Avena sativa	light responsive element
Intron1_AT2G02010.1.Araport11.447	TGACG-motif	TGACG	39	5	-	Hordeum vulgare	cis-acting regulatory element involved in the MeJA-responsiveness
Intron1_AT2G02010.1.Araport11.447	CGTCA-motif	CGTCA	39	5	+	Hordeum vulgare	cis-acting regulatory element involved in the MeJA-responsiveness
Intron1_AT2G02010.1.Araport11.447	CAAT-box	CAAAT	17	5	+	Pisum sativum	common cis-acting element in promoter and enhancer regions
Intron1_AT2G02010.1.Araport11.447	CAAT-box	CAAT	45	4	+	Nicotiana glutinosa
Intron1_AT2G02010.1.Araport11.447		motif_sequence	106	4	-	organism	short_function
Intron1_AT2G02010.1.Araport11.447		motif_sequence	139	4	-	organism	short_function
Intron1_AT2G02010.1.Araport11.447	Unnamed__1	CGTGG	93	5	+	Zea mays
Intron1_AT2G02010.1.Araport11.447	MYB	TAACCA	95	6	-	Arabidopsis thaliana
Intron1_AT2G02010.1.Araport11.447	AT~TATA-box	TATATA	123	6	-	Arabidopsis thaliana
Intron1_AT2G02010.1.Araport11.447	as-1	TGACG	39	5	-	Arabidopsis thaliana
Intron1_AT2G02010.1.Araport11.447	TATA-box	TATATAA	122	7	-	Arabidopsis thaliana	core promoter element around -30 of transcription start
Intron1_AT2G02010.1.Araport11.447	TATA-box	TATATA	123	6	-	Arabidopsis thaliana	core promoter element around -30 of transcription start
Intron1_AT2G02010.1.Araport11.447	TATA-box	TATA	125	4	-	Arabidopsis thaliana	core promoter element around -30 of transcription start
Intron1_AT2G02010.1.Araport11.447	TATA-box	TATA	130	4	-	Arabidopsis thaliana	core promoter element around -30 of transcription start
Intron1_AT2G02010.2.Araport11.447	MYB	TAACCA	95	6	-	Arabidopsis thaliana
Intron1_AT2G02010.2.Araport11.447	AT~TATA-box	TATATA	123	6	-	Arabidopsis thaliana
Intron1_AT2G02010.2.Araport11.447		motif_sequence	106	4	-	organism	short_function
Intron1_AT2G02010.2.Araport11.447		motif_sequence	139	4	-	organism	short_function
Intron1_AT2G02010.2.Araport11.447	CAAT-box	CAAAT	17	5	+	Pisum sativum	common cis-acting element in promoter and enhancer regions
Intron1_AT2G02010.2.Araport11.447	CAAT-box	CAAT	45	4	+	Nicotiana glutinosa
Intron1_AT2G02010.2.Araport11.447	Unnamed__1	CGTGG	93	5	+	Zea mays
Intron1_AT2G02010.2.Araport11.447	as-1	TGACG	39	5	-	Arabidopsis thaliana
Intron1_AT2G02010.2.Araport11.447	TATA-box	TATATAA	122	7	-	Arabidopsis thaliana	core promoter element around -30 of transcription start
Intron1_AT2G02010.2.Araport11.447	TATA-box	TATATA	123	6	-	Arabidopsis thaliana	core promoter element around -30 of transcription start
Intron1_AT2G02010.2.Araport11.447	TATA-box	TATA	125	4	-	Arabidopsis thaliana	core promoter element around -30 of transcription start
Intron1_AT2G02010.2.Araport11.447	TATA-box	TATA	130	4	-	Arabidopsis thaliana	core promoter element around -30 of transcription start
Intron1_AT2G02010.2.Araport11.447	GT1-motif	GGTTAAT	96	7	+	Avena sativa	light responsive element
Intron1_AT2G02010.2.Araport11.447	MYB-like sequence	TAACCA	95	6	-	Arabidopsis thaliana
Intron1_AT2G02010.2.Araport11.447	O2-site	GATGA(C/T)(A/G)TG(A/G)	172	8	-	Zea mays	cis-acting regulatory element involved in zein metabolism regulation
Intron1_AT2G02010.2.Araport11.447	CGTCA-motif	CGTCA	39	5	+	Hordeum vulgare	cis-acting regulatory element involved in the MeJA-responsiveness
Intron1_AT2G02010.2.Araport11.447	TGACG-motif	TGACG	39	5	-	Hordeum vulgare	cis-acting regulatory element involved in the MeJA-responsiveness
Intron1_AT3G17760.1.Araport11.447	TATA-box	TATATAA	54	7	-	Arabidopsis thaliana	core promoter element around -30 of transcription start
Intron1_AT3G17760.1.Araport11.447	TATA-box	TATATA	55	6	-	Arabidopsis thaliana	core promoter element around -30 of transcription start
Intron1_AT3G17760.1.Araport11.447	TATA-box	ATATAT	56	6	-	Brassica napus	core promoter element around -30 of transcription start
Intron1_AT3G17760.1.Araport11.447	TATA-box	TATA	57	4	-	Arabidopsis thaliana	core promoter element around -30 of transcription start
Intron1_AT3G17760.1.Araport11.447	TATA-box	TACATAAA	69	8	-	Oryza sativa	core promoter element around -30 of transcription start
Intron1_AT3G17760.1.Araport11.447	TATA-box	ATATAT	86	6	-	Brassica napus	core promoter element around -30 of transcription start
Intron1_AT3G17760.1.Araport11.447	TATA-box	TATA	87	4	-	Arabidopsis thaliana	core promoter element around -30 of transcription start
Intron1_AT3G17760.1.Araport11.447	AT~TATA-box	TATATA	55	6	-	Arabidopsis thaliana
Intron1_AT3G17760.1.Araport11.447	CAAT-box	CAAT	50	4	-	Nicotiana glutinosa
Intron1_AT3G17760.1.Araport11.447	CAAT-box	CAAT	90	4	-	Nicotiana glutinosa
Intron1_AT3G17760.2.Araport11.447	TATA-box	TATATAA	54	7	-	Arabidopsis thaliana	core promoter element around -30 of transcription start
Intron1_AT3G17760.2.Araport11.447	TATA-box	TATATA	55	6	-	Arabidopsis thaliana	core promoter element around -30 of transcription start
Intron1_AT3G17760.2.Araport11.447	TATA-box	ATATAT	56	6	-	Brassica napus	core promoter element around -30 of transcription start
Intron1_AT3G17760.2.Araport11.447	TATA-box	TATA	57	4	-	Arabidopsis thaliana	core promoter element around -30 of transcription start
Intron1_AT3G17760.2.Araport11.447	TATA-box	TACATAAA	69	8	-	Oryza sativa	core promoter element around -30 of transcription start
Intron1_AT3G17760.2.Araport11.447	TATA-box	ATATAT	86	6	-	Brassica napus	core promoter element around -30 of transcription start
Intron1_AT3G17760.2.Araport11.447	TATA-box	TATA	87	4	-	Arabidopsis thaliana	core promoter element around -30 of transcription start
Intron1_AT3G17760.2.Araport11.447	CAAT-box	CAAT	50	4	-	Nicotiana glutinosa
Intron1_AT3G17760.2.Araport11.447	CAAT-box	CAAT	90	4	-	Nicotiana glutinosa
Intron1_AT3G17760.2.Araport11.447	AT~TATA-box	TATATA	55	6	-	Arabidopsis thaliana
Intron1_AT5G17330.1.Araport11.447	TATA-box	TACAAAA	2	7	+	Oryza sativa	core promoter element around -30 of transcription start
Intron1_AT5G17330.1.Araport11.447	TATA-box	ATATAA	10	6	+	Brassica oleracea	core promoter element around -30 of transcription start
Intron1_AT5G17330.1.Araport11.447	TATA-box	TATA	11	4	+	Arabidopsis thaliana	core promoter element around -30 of transcription start
Intron1_AT5G17330.1.Araport11.447	TATA-box	ATTATA	31	6	+	Brassica napus	core promoter element around -30 of transcription start
Intron1_AT5G17330.1.Araport11.447	TATA-box	TATAA	32	5	-	Arabidopsis thaliana	core promoter element around -30 of transcription start
Intron1_AT5G17330.1.Araport11.447	TATA-box	TATA	33	4	+	Arabidopsis thaliana	core promoter element around -30 of transcription start
Intron1_AT5G17330.1.Araport11.447	TATA-box	TATA	41	4	-	Arabidopsis thaliana	core promoter element around -30 of transcription start
Intron1_AT5G17330.1.Araport11.447	Unnamed__4	CTCC	59	4	-	Petroselinum hortense
Intron1_AT5G17330.1.Araport11.447	CAAT-box	CAAT	18	4	+	Nicotiana glutinosa
Intron1_AT5G17330.1.Araport11.447		motif_sequence	73	4	-	organism	short_function
Intron1_Dcatena16G00533.1	Box II	TGGTAATAA	4983	9	+	Solanum tuberosum	part of a light responsive element
Intron1_Dcatena16G00533.1	chs-CMA1a	TTACTTAA	716	8	-	Daucus carota	part of a light responsive element
Intron1_Dcatena16G00533.1	chs-CMA1a	TTACTTAA	5183	8	+	Daucus carota	part of a light responsive element
Intron1_Dcatena16G00533.1	box S	AGCCACC	687	7	+	Arabidopsis thaliana
Intron1_Dcatena16G00533.1	ABRE3a	TACGTG	1932	6	-	Zea mays
Intron1_Dcatena16G00533.1	ABRE3a	TACGTG	3988	6	+	Zea mays
Intron1_Dcatena16G00533.1	MYC	CATGTG	49	6	+	Arabidopsis thaliana
Intron1_Dcatena16G00533.1	MYC	CATTTG	308	6	-	Arabidopsis thaliana
Intron1_Dcatena16G00533.1	MYC	CATTTG	338	6	+	Arabidopsis thaliana
Intron1_Dcatena16G00533.1	MYC	CATTTG	371	6	-	Arabidopsis thaliana
Intron1_Dcatena16G00533.1	MYC	CATTTG	474	6	-	Arabidopsis thaliana
Intron1_Dcatena16G00533.1	MYC	CATTTG	3057	6	+	Arabidopsis thaliana
Intron1_Dcatena16G00533.1	MYC	CAATTG	3653	6	-	Arabidopsis thaliana
Intron1_Dcatena16G00533.1	MYC	CATGTG	4021	6	+	Arabidopsis thaliana
Intron1_Dcatena16G00533.1	MYC	CATGTG	4218	6	-	Arabidopsis thaliana
Intron1_Dcatena16G00533.1	MYC	CATTTG	4229	6	+	Arabidopsis thaliana
Intron1_Dcatena16G00533.1	MYC	CATGTG	4298	6	-	Arabidopsis thaliana
Intron1_Dcatena16G00533.1	MYC	CATGTG	4346	6	-	Arabidopsis thaliana
Intron1_Dcatena16G00533.1	MYC	CATGTG	4598	6	-	Arabidopsis thaliana
Intron1_Dcatena16G00533.1	MYC	CATTTG	4810	6	+	Arabidopsis thaliana
Intron1_Dcatena16G00533.1	MYC	CATTTG	4970	6	-	Arabidopsis thaliana
Intron1_Dcatena16G00533.1	MYB-like sequence	TAACCA	1031	6	+	Arabidopsis thaliana
Intron1_Dcatena16G00533.1	MYB-like sequence	TAACCA	1530	6	+	Arabidopsis thaliana
Intron1_Dcatena16G00533.1	MYB-like sequence	TAACCA	3599	6	-	Arabidopsis thaliana
Intron1_Dcatena16G00533.1	MYB-like sequence	TAACCA	5134	6	-	Arabidopsis thaliana
Intron1_Dcatena16G00533.1	circadian	CAAAGATATC	1101	9	-	Lycopersicon esculentum	cis-acting regulatory element involved in circadian control
Intron1_Dcatena16G00533.1	Myb	TAACTG	2494	6	+	Arabidopsis thaliana
Intron1_Dcatena16G00533.1	CAAT-box	CAAAT	15	5	-	Pisum sativum	common cis-acting element in promoter and enhancer regions
Intron1_Dcatena16G00533.1	CAAT-box	CAAAT	26	5	-	Pisum sativum	common cis-acting element in promoter and enhancer regions
Intron1_Dcatena16G00533.1	CAAT-box	CAAT	105	4	-	Nicotiana glutinosa
Intron1_Dcatena16G00533.1	CAAT-box	CAAAT	109	5	-	Pisum sativum	common cis-acting element in promoter and enhancer regions
Intron1_Dcatena16G00533.1	CAAT-box	CAAAT	150	5	-	Pisum sativum	common cis-acting element in promoter and enhancer regions
Intron1_Dcatena16G00533.1	CAAT-box	CAAT	191	4	+	Nicotiana glutinosa
Intron1_Dcatena16G00533.1	CAAT-box	CAAAT	271	5	+	Pisum sativum	common cis-acting element in promoter and enhancer regions
Intron1_Dcatena16G00533.1	CAAT-box	CAAAT	286	5	+	Pisum sativum	common cis-acting element in promoter and enhancer regions
Intron1_Dcatena16G00533.1	CAAT-box	CAAT	297	4	+	Nicotiana glutinosa
Intron1_Dcatena16G00533.1	CAAT-box	CAAAT	308	5	+	Pisum sativum	common cis-acting element in promoter and enhancer regions
Intron1_Dcatena16G00533.1	CAAT-box	CAAAT	318	5	+	Pisum sativum	common cis-acting element in promoter and enhancer regions
Intron1_Dcatena16G00533.1	CAAT-box	CAAAT	339	5	-	Pisum sativum	common cis-acting element in promoter and enhancer regions
Intron1_Dcatena16G00533.1	CAAT-box	CAAAT	351	5	+	Pisum sativum	common cis-acting element in promoter and enhancer regions
Intron1_Dcatena16G00533.1	CAAT-box	CCAAT	361	5	-	Arabidopsis thaliana	common cis-acting element in promoter and enhancer regions
Intron1_Dcatena16G00533.1	CAAT-box	CAAAT	371	5	+	Pisum sativum	common cis-acting element in promoter and enhancer regions
Intron1_Dcatena16G00533.1	CAAT-box	CAAAT	474	5	+	Pisum sativum	common cis-acting element in promoter and enhancer regions
Intron1_Dcatena16G00533.1	CAAT-box	CCAAT	481	5	+	Arabidopsis thaliana	common cis-acting element in promoter and enhancer regions
Intron1_Dcatena16G00533.1	CAAT-box	CAAT	482	4	+	Nicotiana glutinosa
Intron1_Dcatena16G00533.1	CAAT-box	CAAT	493	4	+	Nicotiana glutinosa
Intron1_Dcatena16G00533.1	CAAT-box	CAAAT	527	5	+	Pisum sativum	common cis-acting element in promoter and enhancer regions
Intron1_Dcatena16G00533.1	CAAT-box	CAAAT	566	5	-	Pisum sativum	common cis-acting element in promoter and enhancer regions
Intron1_Dcatena16G00533.1	CAAT-box	CAAT	744	4	-	Nicotiana glutinosa
Intron1_Dcatena16G00533.1	CAAT-box	CCAAT	838	5	-	Arabidopsis thaliana	common cis-acting element in promoter and enhancer regions
Intron1_Dcatena16G00533.1	CAAT-box	CAAAT	948	5	+	Pisum sativum	common cis-acting element in promoter and enhancer regions
Intron1_Dcatena16G00533.1	CAAT-box	CAAT	951	4	-	Nicotiana glutinosa
Intron1_Dcatena16G00533.1	CAAT-box	CAAT	1039	4	+	Nicotiana glutinosa
Intron1_Dcatena16G00533.1	CAAT-box	CCAAT	1079	5	+	Arabidopsis thaliana	common cis-acting element in promoter and enhancer regions
Intron1_Dcatena16G00533.1	CAAT-box	CAAT	1080	4	+	Nicotiana glutinosa
Intron1_Dcatena16G00533.1	CAAT-box	CAAAT	1363	5	+	Pisum sativum	common cis-acting element in promoter and enhancer regions
Intron1_Dcatena16G00533.1	CAAT-box	CAAT	1457	4	+	Nicotiana glutinosa
Intron1_Dcatena16G00533.1	CAAT-box	CAAT	1518	4	+	Nicotiana glutinosa
Intron1_Dcatena16G00533.1	CAAT-box	CCAAT	1546	5	+	Arabidopsis thaliana	common cis-acting element in promoter and enhancer regions
Intron1_Dcatena16G00533.1	CAAT-box	CAAT	1547	4	+	Nicotiana glutinosa
Intron1_Dcatena16G00533.1	CAAT-box	CAAT	1552	4	-	Nicotiana glutinosa
Intron1_Dcatena16G00533.1	CAAT-box	CAAAT	1807	5	-	Pisum sativum	common cis-acting element in promoter and enhancer regions
Intron1_Dcatena16G00533.1	CAAT-box	CAAT	1982	4	-	Nicotiana glutinosa
Intron1_Dcatena16G00533.1	CAAT-box	CAAT	2061	4	+	Nicotiana glutinosa
Intron1_Dcatena16G00533.1	CAAT-box	CAAT	2128	4	+	Nicotiana glutinosa
Intron1_Dcatena16G00533.1	CAAT-box	CAAAT	2130	5	-	Pisum sativum	common cis-acting element in promoter and enhancer regions
Intron1_Dcatena16G00533.1	CAAT-box	CAAT	2175	4	+	Nicotiana glutinosa
Intron1_Dcatena16G00533.1	CAAT-box	CAAT	2185	4	+	Nicotiana glutinosa
Intron1_Dcatena16G00533.1	CAAT-box	CAAT	2229	4	-	Nicotiana glutinosa
Intron1_Dcatena16G00533.1	CAAT-box	CAAT	2260	4	-	Nicotiana glutinosa
Intron1_Dcatena16G00533.1	CAAT-box	CAAAT	2283	5	+	Pisum sativum	common cis-acting element in promoter and enhancer regions
Intron1_Dcatena16G00533.1	CAAT-box	CAAT	2316	4	+	Nicotiana glutinosa
Intron1_Dcatena16G00533.1	CAAT-box	CAAT	2347	4	+	Nicotiana glutinosa
Intron1_Dcatena16G00533.1	CAAT-box	CAAT	2596	4	+	Nicotiana glutinosa
Intron1_Dcatena16G00533.1	CAAT-box	CAAT	2600	4	+	Nicotiana glutinosa
Intron1_Dcatena16G00533.1	CAAT-box	CAAAT	2605	5	-	Pisum sativum	common cis-acting element in promoter and enhancer regions
Intron1_Dcatena16G00533.1	CAAT-box	CCAAT	2638	5	-	Arabidopsis thaliana	common cis-acting element in promoter and enhancer regions
Intron1_Dcatena16G00533.1	CAAT-box	CAAT	2646	4	+	Nicotiana glutinosa
Intron1_Dcatena16G00533.1	CAAT-box	CAAT	2678	4	+	Nicotiana glutinosa
Intron1_Dcatena16G00533.1	CAAT-box	CAAT	2692	4	-	Nicotiana glutinosa
Intron1_Dcatena16G00533.1	CAAT-box	CAAT	2698	4	-	Nicotiana glutinosa
Intron1_Dcatena16G00533.1	CAAT-box	CAAT	2723	4	+	Nicotiana glutinosa
Intron1_Dcatena16G00533.1	CAAT-box	CAAT	2734	4	-	Nicotiana glutinosa
Intron1_Dcatena16G00533.1	CAAT-box	CAAT	2800	4	-	Nicotiana glutinosa
Intron1_Dcatena16G00533.1	CAAT-box	CAAT	2893	4	+	Nicotiana glutinosa
Intron1_Dcatena16G00533.1	CAAT-box	CAAT	2904	4	+	Nicotiana glutinosa
Intron1_Dcatena16G00533.1	CAAT-box	CAAAT	2943	5	+	Pisum sativum	common cis-acting element in promoter and enhancer regions
Intron1_Dcatena16G00533.1	CAAT-box	CCAAT	2977	5	+	Arabidopsis thaliana	common cis-acting element in promoter and enhancer regions
Intron1_Dcatena16G00533.1	CAAT-box	CAAT	2978	4	+	Nicotiana glutinosa
Intron1_Dcatena16G00533.1	CAAT-box	CAAT	2997	4	+	Nicotiana glutinosa
Intron1_Dcatena16G00533.1	CAAT-box	CAAAT	3058	5	-	Pisum sativum	common cis-acting element in promoter and enhancer regions
Intron1_Dcatena16G00533.1	CAAT-box	CCAAT	3114	5	+	Arabidopsis thaliana	common cis-acting element in promoter and enhancer regions
Intron1_Dcatena16G00533.1	CAAT-box	CAAT	3115	4	+	Nicotiana glutinosa
Intron1_Dcatena16G00533.1	CAAT-box	CAAT	3272	4	-	Nicotiana glutinosa
Intron1_Dcatena16G00533.1	CAAT-box	CAAT	3306	4	-	Nicotiana glutinosa
Intron1_Dcatena16G00533.1	CAAT-box	CAAT	3312	4	+	Nicotiana glutinosa
Intron1_Dcatena16G00533.1	CAAT-box	CAAAT	3350	5	+	Pisum sativum	common cis-acting element in promoter and enhancer regions
Intron1_Dcatena16G00533.1	CAAT-box	CAAAT	3353	5	-	Pisum sativum	common cis-acting element in promoter and enhancer regions
Intron1_Dcatena16G00533.1	CAAT-box	CAAT	3362	4	+	Nicotiana glutinosa
Intron1_Dcatena16G00533.1	CAAT-box	CCAAT	3452	5	-	Arabidopsis thaliana	common cis-acting element in promoter and enhancer regions
Intron1_Dcatena16G00533.1	CAAT-box	CCAAT	3468	5	-	Arabidopsis thaliana	common cis-acting element in promoter and enhancer regions
Intron1_Dcatena16G00533.1	CAAT-box	CAAT	3477	4	-	Nicotiana glutinosa
Intron1_Dcatena16G00533.1	CAAT-box	CAAT	3485	4	+	Nicotiana glutinosa
Intron1_Dcatena16G00533.1	CAAT-box	CAAT	3531	4	-	Nicotiana glutinosa
Intron1_Dcatena16G00533.1	CAAT-box	CAAAT	3550	5	-	Pisum sativum	common cis-acting element in promoter and enhancer regions
Intron1_Dcatena16G00533.1	CAAT-box	CAAT	3628	4	+	Nicotiana glutinosa
Intron1_Dcatena16G00533.1	CAAT-box	CAAT	3653	4	+	Nicotiana glutinosa
Intron1_Dcatena16G00533.1	CAAT-box	CAAT	3655	4	-	Nicotiana glutinosa
Intron1_Dcatena16G00533.1	CAAT-box	CCAAT	3661	5	-	Arabidopsis thaliana	common cis-acting element in promoter and enhancer regions
Intron1_Dcatena16G00533.1	CAAT-box	CCAAT	3667	5	-	Arabidopsis thaliana	common cis-acting element in promoter and enhancer regions
Intron1_Dcatena16G00533.1	CAAT-box	CCAAT	3686	5	-	Arabidopsis thaliana	common cis-acting element in promoter and enhancer regions
Intron1_Dcatena16G00533.1	CAAT-box	CAAT	3700	4	+	Nicotiana glutinosa
Intron1_Dcatena16G00533.1	CAAT-box	CAAT	3718	4	+	Nicotiana glutinosa
Intron1_Dcatena16G00533.1	CAAT-box	TGCCAAC	3729	7	-	Petunia hybrida	common cis-acting element in promoter and enhancer regions
Intron1_Dcatena16G00533.1	CAAT-box	CAAT	3735	4	-	Nicotiana glutinosa
Intron1_Dcatena16G00533.1	CAAT-box	CCAAT	3775	5	-	Arabidopsis thaliana	common cis-acting element in promoter and enhancer regions
Intron1_Dcatena16G00533.1	CAAT-box	CCAAT	3805	5	-	Arabidopsis thaliana	common cis-acting element in promoter and enhancer regions
Intron1_Dcatena16G00533.1	CAAT-box	CCAAT	3832	5	-	Arabidopsis thaliana	common cis-acting element in promoter and enhancer regions
Intron1_Dcatena16G00533.1	CAAT-box	CAAT	3914	4	+	Nicotiana glutinosa
Intron1_Dcatena16G00533.1	CAAT-box	CAAT	3965	4	-	Nicotiana glutinosa
Intron1_Dcatena16G00533.1	CAAT-box	CAAT	3970	4	-	Nicotiana glutinosa
Intron1_Dcatena16G00533.1	CAAT-box	CAAT	4033	4	-	Nicotiana glutinosa
Intron1_Dcatena16G00533.1	CAAT-box	CAAT	4180	4	+	Nicotiana glutinosa
Intron1_Dcatena16G00533.1	CAAT-box	CAAT	4191	4	-	Nicotiana glutinosa
Intron1_Dcatena16G00533.1	CAAT-box	CAAAT	4230	5	-	Pisum sativum	common cis-acting element in promoter and enhancer regions
Intron1_Dcatena16G00533.1	CAAT-box	CAAT	4251	4	-	Nicotiana glutinosa
Intron1_Dcatena16G00533.1	CAAT-box	CAAT	4284	4	-	Nicotiana glutinosa
Intron1_Dcatena16G00533.1	CAAT-box	CCAAT	4331	5	+	Arabidopsis thaliana	common cis-acting element in promoter and enhancer regions
Intron1_Dcatena16G00533.1	CAAT-box	CAAT	4332	4	+	Nicotiana glutinosa
Intron1_Dcatena16G00533.1	CAAT-box	CAAT	4400	4	+	Nicotiana glutinosa
Intron1_Dcatena16G00533.1	CAAT-box	CAAT	4434	4	+	Nicotiana glutinosa
Intron1_Dcatena16G00533.1	CAAT-box	CAAT	4441	4	+	Nicotiana glutinosa
Intron1_Dcatena16G00533.1	CAAT-box	CAAAT	4479	5	+	Pisum sativum	common cis-acting element in promoter and enhancer regions
Intron1_Dcatena16G00533.1	CAAT-box	CAAT	4578	4	-	Nicotiana glutinosa
Intron1_Dcatena16G00533.1	CAAT-box	CAAT	4614	4	+	Nicotiana glutinosa
Intron1_Dcatena16G00533.1	CAAT-box	CAAT	4672	4	-	Nicotiana glutinosa
Intron1_Dcatena16G00533.1	CAAT-box	CAAT	4679	4	+	Nicotiana glutinosa
Intron1_Dcatena16G00533.1	CAAT-box	CAAT	4688	4	-	Nicotiana glutinosa
Intron1_Dcatena16G00533.1	CAAT-box	CAAAT	4811	5	-	Pisum sativum	common cis-acting element in promoter and enhancer regions
Intron1_Dcatena16G00533.1	CAAT-box	CAAT	4825	4	+	Nicotiana glutinosa
Intron1_Dcatena16G00533.1	CAAT-box	CAAT	4857	4	-	Nicotiana glutinosa
Intron1_Dcatena16G00533.1	CAAT-box	CAAAT	4865	5	-	Pisum sativum	common cis-acting element in promoter and enhancer regions
Intron1_Dcatena16G00533.1	CAAT-box	CCAAT	4872	5	+	Arabidopsis thaliana	common cis-acting element in promoter and enhancer regions
Intron1_Dcatena16G00533.1	CAAT-box	CAAT	4873	4	+	Nicotiana glutinosa
Intron1_Dcatena16G00533.1	CAAT-box	CAAAT	4931	5	-	Pisum sativum	common cis-acting element in promoter and enhancer regions
Intron1_Dcatena16G00533.1	CAAT-box	CAAT	4953	4	+	Nicotiana glutinosa
Intron1_Dcatena16G00533.1	CAAT-box	CAAAT	4970	5	+	Pisum sativum	common cis-acting element in promoter and enhancer regions
Intron1_Dcatena16G00533.1	CAAT-box	CCAAT	5247	5	-	Arabidopsis thaliana	common cis-acting element in promoter and enhancer regions
Intron1_Dcatena16G00533.1	CAAT-box	CCAAT	5275	5	+	Arabidopsis thaliana	common cis-acting element in promoter and enhancer regions
Intron1_Dcatena16G00533.1	CAAT-box	CAAT	5276	4	+	Nicotiana glutinosa
Intron1_Dcatena16G00533.1	CAAT-box	CAAAT	5278	5	-	Pisum sativum	common cis-acting element in promoter and enhancer regions
Intron1_Dcatena16G00533.1	CAAT-box	CAAT	5285	4	+	Nicotiana glutinosa
Intron1_Dcatena16G00533.1	CAAT-box	CAAT	5349	4	-	Nicotiana glutinosa
Intron1_Dcatena16G00533.1	CAAT-box	CAAT	5353	4	-	Nicotiana glutinosa
Intron1_Dcatena16G00533.1	CAAT-box	CCAAT	5375	5	-	Arabidopsis thaliana	common cis-acting element in promoter and enhancer regions
Intron1_Dcatena16G00533.1	as-1	TGACG	331	5	+	Arabidopsis thaliana
Intron1_Dcatena16G00533.1	as-1	TGACG	446	5	-	Arabidopsis thaliana
Intron1_Dcatena16G00533.1	as-1	TGACG	697	5	+	Arabidopsis thaliana
Intron1_Dcatena16G00533.1	as-1	TGACG	953	5	+	Arabidopsis thaliana
Intron1_Dcatena16G00533.1	as-1	TGACG	982	5	+	Arabidopsis thaliana
Intron1_Dcatena16G00533.1	as-1	TGACG	1090	5	-	Arabidopsis thaliana
Intron1_Dcatena16G00533.1	as-1	TGACG	1447	5	-	Arabidopsis thaliana
Intron1_Dcatena16G00533.1	as-1	TGACG	1598	5	-	Arabidopsis thaliana
Intron1_Dcatena16G00533.1	as-1	TGACG	1659	5	-	Arabidopsis thaliana
Intron1_Dcatena16G00533.1	as-1	TGACG	3555	5	+	Arabidopsis thaliana
Intron1_Dcatena16G00533.1	ABRE4	CACGTA	1932	6	+	Zea mays
Intron1_Dcatena16G00533.1	ABRE4	CACGTA	3988	6	-	Zea mays
Intron1_Dcatena16G00533.1	O2-site	GATGATGTGG	4138	9	-	Zea mays	cis-acting regulatory element involved in zein metabolism regulation
Intron1_Dcatena16G00533.1	Myb-binding site	CAACAG	1306	6	+	Nicotiana tabacum
Intron1_Dcatena16G00533.1	Myb-binding site	CAACAG	1324	6	-	Nicotiana tabacum
Intron1_Dcatena16G00533.1	Myb-binding site	CAACAG	5130	6	-	Nicotiana tabacum
Intron1_Dcatena16G00533.1	TGACG-motif	TGACG	331	5	+	Hordeum vulgare	cis-acting regulatory element involved in the MeJA-responsiveness
Intron1_Dcatena16G00533.1	TGACG-motif	TGACG	446	5	-	Hordeum vulgare	cis-acting regulatory element involved in the MeJA-responsiveness
Intron1_Dcatena16G00533.1	TGACG-motif	TGACG	697	5	+	Hordeum vulgare	cis-acting regulatory element involved in the MeJA-responsiveness
Intron1_Dcatena16G00533.1	TGACG-motif	TGACG	953	5	+	Hordeum vulgare	cis-acting regulatory element involved in the MeJA-responsiveness
Intron1_Dcatena16G00533.1	TGACG-motif	TGACG	982	5	+	Hordeum vulgare	cis-acting regulatory element involved in the MeJA-responsiveness
Intron1_Dcatena16G00533.1	TGACG-motif	TGACG	1090	5	-	Hordeum vulgare	cis-acting regulatory element involved in the MeJA-responsiveness
Intron1_Dcatena16G00533.1	TGACG-motif	TGACG	1447	5	-	Hordeum vulgare	cis-acting regulatory element involved in the MeJA-responsiveness
Intron1_Dcatena16G00533.1	TGACG-motif	TGACG	1598	5	-	Hordeum vulgare	cis-acting regulatory element involved in the MeJA-responsiveness
Intron1_Dcatena16G00533.1	TGACG-motif	TGACG	1659	5	-	Hordeum vulgare	cis-acting regulatory element involved in the MeJA-responsiveness
Intron1_Dcatena16G00533.1	TGACG-motif	TGACG	3555	5	+	Hordeum vulgare	cis-acting regulatory element involved in the MeJA-responsiveness
Intron1_Dcatena16G00533.1	STRE	AGGGG	6	5	+	Arabidopsis thaliana
Intron1_Dcatena16G00533.1	STRE	AGGGG	219	5	-	Arabidopsis thaliana
Intron1_Dcatena16G00533.1	STRE	AGGGG	502	5	+	Arabidopsis thaliana
Intron1_Dcatena16G00533.1	STRE	AGGGG	601	5	-	Arabidopsis thaliana
Intron1_Dcatena16G00533.1	STRE	AGGGG	1832	5	-	Arabidopsis thaliana
Intron1_Dcatena16G00533.1	STRE	AGGGG	1923	5	+	Arabidopsis thaliana
Intron1_Dcatena16G00533.1	STRE	AGGGG	3047	5	+	Arabidopsis thaliana
Intron1_Dcatena16G00533.1	STRE	AGGGG	3090	5	-	Arabidopsis thaliana
Intron1_Dcatena16G00533.1	STRE	AGGGG	4269	5	-	Arabidopsis thaliana
Intron1_Dcatena16G00533.1	ATCT-motif	AATCTAATCC	298	9	+	Pisum sativum	part of a conserved DNA module involved in light responsiveness
Intron1_Dcatena16G00533.1	ATCT-motif	AATCTAATCC	5373	9	-	Pisum sativum	part of a conserved DNA module involved in light responsiveness
Intron1_Dcatena16G00533.1	ABRE	ACGTG	385	5	+	Arabidopsis thaliana	cis-acting element involved in the abscisic acid responsiveness
Intron1_Dcatena16G00533.1	ABRE	TACGGTC	1130	7	+	Arabidopsis thaliana	cis-acting element involved in the abscisic acid responsiveness
Intron1_Dcatena16G00533.1	ABRE	TACGGTC	1397	7	+	Arabidopsis thaliana	cis-acting element involved in the abscisic acid responsiveness
Intron1_Dcatena16G00533.1	ABRE	ACGTG	1420	5	-	Arabidopsis thaliana	cis-acting element involved in the abscisic acid responsiveness
Intron1_Dcatena16G00533.1	ABRE	TACGGTC	1580	7	+	Arabidopsis thaliana	cis-acting element involved in the abscisic acid responsiveness
Intron1_Dcatena16G00533.1	ABRE	ACGTG	1932	5	-	Arabidopsis thaliana	cis-acting element involved in the abscisic acid responsiveness
Intron1_Dcatena16G00533.1	ABRE	ACGTG	3989	5	+	Arabidopsis thaliana	cis-acting element involved in the abscisic acid responsiveness
Intron1_Dcatena16G00533.1	ATC-motif	AGTAATCT	5180	8	-	Spinacia oleracea	part of a conserved DNA module involved in light responsiveness
Intron1_Dcatena16G00533.1	AT-rich element	ATAGAAATCAA	2275	10	+	Glycine max	binding site of AT-rich DNA binding protein (ATBP-1)
Intron1_Dcatena16G00533.1	TC-rich repeats	GTTTTCTTAC	5172	9	+	Nicotiana tabacum	cis-acting element involved in defense and stress responsiveness
Intron1_Dcatena16G00533.1	TCA-element	CCATCTTTTT	2074	9	+	Nicotiana tabacum	cis-acting element involved in salicylic acid responsiveness
Intron1_Dcatena16G00533.1	MRE	AACCTAA	4844	7	-	Petroselinum crispum	MYB binding site involved in light responsiveness
Intron1_Dcatena16G00533.1	Unnamed__8	TCCACGTAGA	1930	9	+	Zea mays
Intron1_Dcatena16G00533.1	Unnamed__14	TCCACGTAGA	1930	9	+	Zea mays
Intron1_Dcatena16G00533.1	G-box	CCACGTAA	1931	8	+	Brassica napus	cis-acting regulatory element involved in light responsiveness
Intron1_Dcatena16G00533.1	G-box	TACGTG	1932	6	-	Arabidopsis thaliana	cis-acting regulatory element involved in light responsiveness
Intron1_Dcatena16G00533.1	G-box	CCACGTAA	3987	8	-	Brassica napus	cis-acting regulatory element involved in light responsiveness
Intron1_Dcatena16G00533.1	G-box	TACGTG	3988	6	+	Arabidopsis thaliana	cis-acting regulatory element involved in light responsiveness
Intron1_Dcatena16G00533.1	GATA-motif	AAGATAAGATT	4381	10	+	Arabidopsis thaliana	part of a light responsive element
Intron1_Dcatena16G00533.1	dOCT	CTCGGATC	4818	8	+	Zea mays
Intron1_Dcatena16G00533.1	TATA	TATAAAAT	2810	8	+	Arabidopsis thaliana
Intron1_Dcatena16G00533.1	TATA	TATAAAAT	4618	8	-	Arabidopsis thaliana
Intron1_Dcatena16G00533.1	TATA	TATAAAAT	4642	8	-	Arabidopsis thaliana
Intron1_Dcatena16G00533.1	WRE3	CCACCT	5152	6	-	Pisum sativum
Intron1_Dcatena16G00533.1	DRE core	GCCGAC	1749	6	+	Arabidopsis thaliana
Intron1_Dcatena16G00533.1	P-box	CCTTTTG	221	7	+	Oryza sativa	gibberellin-responsive element
Intron1_Dcatena16G00533.1	P-box	CCTTTTG	753	7	+	Oryza sativa	gibberellin-responsive element
Intron1_Dcatena16G00533.1		motif_sequence	50	4	+	organism	short_function
Intron1_Dcatena16G00533.1		motif_sequence	324	4	-	organism	short_function
Intron1_Dcatena16G00533.1		motif_sequence	335	4	-	organism	short_function
Intron1_Dcatena16G00533.1		motif_sequence	518	4	+	organism	short_function
Intron1_Dcatena16G00533.1		motif_sequence	551	4	+	organism	short_function
Intron1_Dcatena16G00533.1		motif_sequence	613	4	-	organism	short_function
Intron1_Dcatena16G00533.1		motif_sequence	843	4	-	organism	short_function
Intron1_Dcatena16G00533.1		motif_sequence	1053	4	+	organism	short_function
Intron1_Dcatena16G00533.1		motif_sequence	1541	4	+	organism	short_function
Intron1_Dcatena16G00533.1		motif_sequence	2393	4	+	organism	short_function
Intron1_Dcatena16G00533.1		motif_sequence	2481	4	+	organism	short_function
Intron1_Dcatena16G00533.1		motif_sequence	2634	4	-	organism	short_function
Intron1_Dcatena16G00533.1		motif_sequence	2805	4	-	organism	short_function
Intron1_Dcatena16G00533.1		motif_sequence	3086	4	+	organism	short_function
Intron1_Dcatena16G00533.1		motif_sequence	3998	4	-	organism	short_function
Intron1_Dcatena16G00533.1		motif_sequence	4008	4	-	organism	short_function
Intron1_Dcatena16G00533.1		motif_sequence	4018	4	-	organism	short_function
Intron1_Dcatena16G00533.1		motif_sequence	4110	4	+	organism	short_function
Intron1_Dcatena16G00533.1		motif_sequence	4149	4	+	organism	short_function
Intron1_Dcatena16G00533.1		motif_sequence	4155	4	+	organism	short_function
Intron1_Dcatena16G00533.1		motif_sequence	4265	4	+	organism	short_function
Intron1_Dcatena16G00533.1		motif_sequence	4345	4	-	organism	short_function
Intron1_Dcatena16G00533.1		motif_sequence	4359	4	+	organism	short_function
Intron1_Dcatena16G00533.1		motif_sequence	4450	4	-	organism	short_function
Intron1_Dcatena16G00533.1		motif_sequence	4747	4	+	organism	short_function
Intron1_Dcatena16G00533.1		motif_sequence	5303	4	+	organism	short_function
Intron1_Dcatena16G00533.1	ARE	AAACCA	92	6	+	Zea mays	cis-acting regulatory element essential for the anaerobic induction
Intron1_Dcatena16G00533.1	ARE	AAACCA	1905	6	-	Zea mays	cis-acting regulatory element essential for the anaerobic induction
Intron1_Dcatena16G00533.1	ARE	AAACCA	2146	6	+	Zea mays	cis-acting regulatory element essential for the anaerobic induction
Intron1_Dcatena16G00533.1	ARE	AAACCA	3319	6	+	Zea mays	cis-acting regulatory element essential for the anaerobic induction
Intron1_Dcatena16G00533.1	ARE	AAACCA	3807	6	-	Zea mays	cis-acting regulatory element essential for the anaerobic induction
Intron1_Dcatena16G00533.1	ARE	AAACCA	4606	6	-	Zea mays	cis-acting regulatory element essential for the anaerobic induction
Intron1_Dcatena16G00533.1	ARE	AAACCA	4993	6	-	Zea mays	cis-acting regulatory element essential for the anaerobic induction
Intron1_Dcatena16G00533.1	ARE	AAACCA	5272	6	+	Zea mays	cis-acting regulatory element essential for the anaerobic induction
Intron1_Dcatena16G00533.1	MYB	CAACCA	144	6	-	Arabidopsis thaliana
Intron1_Dcatena16G00533.1	MYB	CAACCA	656	6	+	Arabidopsis thaliana
Intron1_Dcatena16G00533.1	MYB	CAACCA	671	6	+	Arabidopsis thaliana
Intron1_Dcatena16G00533.1	MYB	TAACCA	1031	6	+	Arabidopsis thaliana
Intron1_Dcatena16G00533.1	MYB	CAACAG	1306	6	+	Arabidopsis thaliana
Intron1_Dcatena16G00533.1	MYB	CAACAG	1324	6	-	Arabidopsis thaliana
Intron1_Dcatena16G00533.1	MYB	TAACCA	1530	6	+	Arabidopsis thaliana
Intron1_Dcatena16G00533.1	MYB	CAACCA	1684	6	+	Arabidopsis thaliana
Intron1_Dcatena16G00533.1	MYB	CAACCA	3217	6	+	Arabidopsis thaliana
Intron1_Dcatena16G00533.1	MYB	CAACCA	3365	6	-	Arabidopsis thaliana
Intron1_Dcatena16G00533.1	MYB	TAACCA	3599	6	-	Arabidopsis thaliana
Intron1_Dcatena16G00533.1	MYB	CAACAG	5130	6	-	Arabidopsis thaliana
Intron1_Dcatena16G00533.1	MYB	TAACCA	5134	6	-	Arabidopsis thaliana
Intron1_Dcatena16G00533.1	MYB	CAACCA	5198	6	-	Arabidopsis thaliana
Intron1_Dcatena16G00533.1	Box 4	ATTAAT	2508	6	+	Petroselinum crispum	part of a conserved DNA module involved in light responsiveness
Intron1_Dcatena16G00533.1	Box 4	ATTAAT	3404	6	-	Petroselinum crispum	part of a conserved DNA module involved in light responsiveness
Intron1_Dcatena16G00533.1	Box 4	ATTAAT	4625	6	-	Petroselinum crispum	part of a conserved DNA module involved in light responsiveness
Intron1_Dcatena16G00533.1	Box 4	ATTAAT	4649	6	-	Petroselinum crispum	part of a conserved DNA module involved in light responsiveness
Intron1_Dcatena16G00533.1	Box 4	ATTAAT	5039	6	-	Petroselinum crispum	part of a conserved DNA module involved in light responsiveness
Intron1_Dcatena16G00533.1	TATA-box	TATA	2	4	+	Arabidopsis thaliana	core promoter element around -30 of transcription start
Intron1_Dcatena16G00533.1	TATA-box	TATA	591	4	+	Arabidopsis thaliana	core promoter element around -30 of transcription start
Intron1_Dcatena16G00533.1	TATA-box	ATATAA	728	6	+	Brassica oleracea	core promoter element around -30 of transcription start
Intron1_Dcatena16G00533.1	TATA-box	TATA	729	4	+	Arabidopsis thaliana	core promoter element around -30 of transcription start
Intron1_Dcatena16G00533.1	TATA-box	TATA	761	4	+	Arabidopsis thaliana	core promoter element around -30 of transcription start
Intron1_Dcatena16G00533.1	TATA-box	TATA	848	4	+	Arabidopsis thaliana	core promoter element around -30 of transcription start
Intron1_Dcatena16G00533.1	TATA-box	TATATA	1027	6	+	Arabidopsis thaliana	core promoter element around -30 of transcription start
Intron1_Dcatena16G00533.1	TATA-box	ATATAA	1028	6	+	Brassica oleracea	core promoter element around -30 of transcription start
Intron1_Dcatena16G00533.1	TATA-box	TATA	1029	4	+	Arabidopsis thaliana	core promoter element around -30 of transcription start
Intron1_Dcatena16G00533.1	TATA-box	TATA	1339	4	+	Arabidopsis thaliana	core promoter element around -30 of transcription start
Intron1_Dcatena16G00533.1	TATA-box	TATA	1392	4	+	Arabidopsis thaliana	core promoter element around -30 of transcription start
Intron1_Dcatena16G00533.1	TATA-box	TATAAA	1793	6	-	Helianthus annuus	core promoter element around -30 of transcription start
Intron1_Dcatena16G00533.1	TATA-box	TATAA	1794	5	-	Arabidopsis thaliana	core promoter element around -30 of transcription start
Intron1_Dcatena16G00533.1	TATA-box	TATA	1795	4	+	Arabidopsis thaliana	core promoter element around -30 of transcription start
Intron1_Dcatena16G00533.1	TATA-box	TATACA	1802	6	-	Helianthus annuus	core promoter element around -30 of transcription start
Intron1_Dcatena16G00533.1	TATA-box	TATA	1804	4	+	Arabidopsis thaliana	core promoter element around -30 of transcription start
Intron1_Dcatena16G00533.1	TATA-box	TATAA	1954	5	-	Arabidopsis thaliana	core promoter element around -30 of transcription start
Intron1_Dcatena16G00533.1	TATA-box	TATA	1955	4	+	Arabidopsis thaliana	core promoter element around -30 of transcription start
Intron1_Dcatena16G00533.1	TATA-box	TATA	1964	4	+	Arabidopsis thaliana	core promoter element around -30 of transcription start
Intron1_Dcatena16G00533.1	TATA-box	TATAAA	2022	6	-	Helianthus annuus	core promoter element around -30 of transcription start
Intron1_Dcatena16G00533.1	TATA-box	TATAA	2023	5	-	Arabidopsis thaliana	core promoter element around -30 of transcription start
Intron1_Dcatena16G00533.1	TATA-box	TATA	2024	4	+	Arabidopsis thaliana	core promoter element around -30 of transcription start
Intron1_Dcatena16G00533.1	TATA-box	ATTATA	2122	6	+	Brassica napus	core promoter element around -30 of transcription start
Intron1_Dcatena16G00533.1	TATA-box	TATAA	2123	5	-	Arabidopsis thaliana	core promoter element around -30 of transcription start
Intron1_Dcatena16G00533.1	TATA-box	TATA	2124	4	+	Arabidopsis thaliana	core promoter element around -30 of transcription start
Intron1_Dcatena16G00533.1	TATA-box	TACAAAA	2218	7	+	Oryza sativa	core promoter element around -30 of transcription start
Intron1_Dcatena16G00533.1	TATA-box	ATATAA	2224	6	+	Brassica oleracea	core promoter element around -30 of transcription start
Intron1_Dcatena16G00533.1	TATA-box	TATA	2225	4	+	Arabidopsis thaliana	core promoter element around -30 of transcription start
Intron1_Dcatena16G00533.1	TATA-box	ccTATAAAaa	2270	9	-	Arabidopsis thaliana	core promoter element around -30 of transcription start
Intron1_Dcatena16G00533.1	TATA-box	TATAAAA	2271	7	-	Pisum sativum	core promoter element around -30 of transcription start
Intron1_Dcatena16G00533.1	TATA-box	TATAAA	2272	6	-	Helianthus annuus	core promoter element around -30 of transcription start
Intron1_Dcatena16G00533.1	TATA-box	TATAA	2273	5	-	Arabidopsis thaliana	core promoter element around -30 of transcription start
Intron1_Dcatena16G00533.1	TATA-box	TATA	2274	4	+	Arabidopsis thaliana	core promoter element around -30 of transcription start
Intron1_Dcatena16G00533.1	TATA-box	TACAAAA	2384	7	-	Oryza sativa	core promoter element around -30 of transcription start
Intron1_Dcatena16G00533.1	TATA-box	ATATAA	2512	6	+	Brassica oleracea	core promoter element around -30 of transcription start
Intron1_Dcatena16G00533.1	TATA-box	TATA	2513	4	+	Arabidopsis thaliana	core promoter element around -30 of transcription start
Intron1_Dcatena16G00533.1	TATA-box	TACAAAA	2534	7	+	Oryza sativa	core promoter element around -30 of transcription start
Intron1_Dcatena16G00533.1	TATA-box	TATAAGAA	2621	8	-	Zea mays	core promoter element around -30 of transcription start
Intron1_Dcatena16G00533.1	TATA-box	TATAA	2624	5	-	Arabidopsis thaliana	core promoter element around -30 of transcription start
Intron1_Dcatena16G00533.1	TATA-box	TATA	2625	4	+	Arabidopsis thaliana	core promoter element around -30 of transcription start
Intron1_Dcatena16G00533.1	TATA-box	TATA	2658	4	+	Arabidopsis thaliana	core promoter element around -30 of transcription start
Intron1_Dcatena16G00533.1	TATA-box	ATATAA	2809	6	+	Brassica oleracea	core promoter element around -30 of transcription start
Intron1_Dcatena16G00533.1	TATA-box	TATA	2810	4	-	Arabidopsis thaliana	core promoter element around -30 of transcription start
Intron1_Dcatena16G00533.1	TATA-box	TATAAAA	2826	7	-	Pisum sativum	core promoter element around -30 of transcription start
Intron1_Dcatena16G00533.1	TATA-box	TATAAA	2827	6	-	Helianthus annuus	core promoter element around -30 of transcription start
Intron1_Dcatena16G00533.1	TATA-box	TATATAA	2828	7	-	Arabidopsis thaliana	core promoter element around -30 of transcription start
Intron1_Dcatena16G00533.1	TATA-box	TATATA	2829	6	-	Arabidopsis thaliana	core promoter element around -30 of transcription start
Intron1_Dcatena16G00533.1	TATA-box	TATA	2831	4	-	Arabidopsis thaliana	core promoter element around -30 of transcription start
Intron1_Dcatena16G00533.1	TATA-box	ATATAA	2849	6	+	Brassica oleracea	core promoter element around -30 of transcription start
Intron1_Dcatena16G00533.1	TATA-box	TATA	2850	4	-	Arabidopsis thaliana	core promoter element around -30 of transcription start
Intron1_Dcatena16G00533.1	TATA-box	TATA	2914	4	-	Arabidopsis thaliana	core promoter element around -30 of transcription start
Intron1_Dcatena16G00533.1	TATA-box	ATATAA	2969	6	+	Brassica oleracea	core promoter element around -30 of transcription start
Intron1_Dcatena16G00533.1	TATA-box	TATA	2970	4	-	Arabidopsis thaliana	core promoter element around -30 of transcription start
Intron1_Dcatena16G00533.1	TATA-box	TATA	3106	4	-	Arabidopsis thaliana	core promoter element around -30 of transcription start
Intron1_Dcatena16G00533.1	TATA-box	taTATAAAtc	3137	9	-	Arabidopsis thaliana	core promoter element around -30 of transcription start
Intron1_Dcatena16G00533.1	TATA-box	TACATAAA	3139	8	-	Oryza sativa	core promoter element around -30 of transcription start
Intron1_Dcatena16G00533.1	TATA-box	ATATAT	3154	6	-	Brassica napus	core promoter element around -30 of transcription start
Intron1_Dcatena16G00533.1	TATA-box	TATATA	3155	6	-	Arabidopsis thaliana	core promoter element around -30 of transcription start
Intron1_Dcatena16G00533.1	TATA-box	ATATAT	3156	6	-	Brassica napus	core promoter element around -30 of transcription start
Intron1_Dcatena16G00533.1	TATA-box	TATATA	3157	6	-	Arabidopsis thaliana	core promoter element around -30 of transcription start
Intron1_Dcatena16G00533.1	TATA-box	TATA	3159	4	-	Arabidopsis thaliana	core promoter element around -30 of transcription start
Intron1_Dcatena16G00533.1	TATA-box	TATA	3883	4	-	Arabidopsis thaliana	core promoter element around -30 of transcription start
Intron1_Dcatena16G00533.1	TATA-box	TATAA	4049	5	-	Arabidopsis thaliana	core promoter element around -30 of transcription start
Intron1_Dcatena16G00533.1	TATA-box	TATA	4050	4	-	Arabidopsis thaliana	core promoter element around -30 of transcription start
Intron1_Dcatena16G00533.1	TATA-box	ATATAT	4292	6	-	Brassica napus	core promoter element around -30 of transcription start
Intron1_Dcatena16G00533.1	TATA-box	TATA	4293	4	-	Arabidopsis thaliana	core promoter element around -30 of transcription start
Intron1_Dcatena16G00533.1	TATA-box	ATATAT	4493	6	-	Brassica napus	core promoter element around -30 of transcription start
Intron1_Dcatena16G00533.1	TATA-box	TATA	4494	4	-	Arabidopsis thaliana	core promoter element around -30 of transcription start
Intron1_Dcatena16G00533.1	TATA-box	TATAAAT	4586	7	-	Brassica juncea	core promoter element around -30 of transcription start
Intron1_Dcatena16G00533.1	TATA-box	TATAAA	4587	6	-	Helianthus annuus	core promoter element around -30 of transcription start
Intron1_Dcatena16G00533.1	TATA-box	TATAA	4588	5	-	Arabidopsis thaliana	core promoter element around -30 of transcription start
Intron1_Dcatena16G00533.1	TATA-box	TATA	4589	4	-	Arabidopsis thaliana	core promoter element around -30 of transcription start
Intron1_Dcatena16G00533.1	TATA-box	ATTATA	4592	6	+	Brassica napus	core promoter element around -30 of transcription start
Intron1_Dcatena16G00533.1	TATA-box	TATAA	4593	5	-	Arabidopsis thaliana	core promoter element around -30 of transcription start
Intron1_Dcatena16G00533.1	TATA-box	TATA	4594	4	-	Arabidopsis thaliana	core promoter element around -30 of transcription start
Intron1_Dcatena16G00533.1	TATA-box	TATAAAA	4619	7	-	Pisum sativum	core promoter element around -30 of transcription start
Intron1_Dcatena16G00533.1	TATA-box	TATAAA	4620	6	-	Helianthus annuus	core promoter element around -30 of transcription start
Intron1_Dcatena16G00533.1	TATA-box	TATAA	4621	5	-	Arabidopsis thaliana	core promoter element around -30 of transcription start
Intron1_Dcatena16G00533.1	TATA-box	TATA	4622	4	-	Arabidopsis thaliana	core promoter element around -30 of transcription start
Intron1_Dcatena16G00533.1	TATA-box	TACAAAA	4630	7	+	Oryza sativa	core promoter element around -30 of transcription start
Intron1_Dcatena16G00533.1	TATA-box	ATTATA	4637	6	+	Brassica napus	core promoter element around -30 of transcription start
Intron1_Dcatena16G00533.1	TATA-box	TATAA	4638	5	-	Arabidopsis thaliana	core promoter element around -30 of transcription start
Intron1_Dcatena16G00533.1	TATA-box	TATA	4639	4	-	Arabidopsis thaliana	core promoter element around -30 of transcription start
Intron1_Dcatena16G00533.1	TATA-box	TATAAAA	4643	7	-	Pisum sativum	core promoter element around -30 of transcription start
Intron1_Dcatena16G00533.1	TATA-box	TATAAA	4644	6	-	Helianthus annuus	core promoter element around -30 of transcription start
Intron1_Dcatena16G00533.1	TATA-box	TATAA	4645	5	-	Arabidopsis thaliana	core promoter element around -30 of transcription start
Intron1_Dcatena16G00533.1	TATA-box	TATA	4646	4	-	Arabidopsis thaliana	core promoter element around -30 of transcription start
Intron1_Dcatena16G00533.1	TATA-box	taTATAAAtc	4655	9	-	Arabidopsis thaliana	core promoter element around -30 of transcription start
Intron1_Dcatena16G00533.1	TATA-box	TATAAAT	4656	7	-	Brassica juncea	core promoter element around -30 of transcription start
Intron1_Dcatena16G00533.1	TATA-box	TATAAA	4657	6	-	Helianthus annuus	core promoter element around -30 of transcription start
Intron1_Dcatena16G00533.1	TATA-box	TATATAA	4658	7	-	Arabidopsis thaliana	core promoter element around -30 of transcription start
Intron1_Dcatena16G00533.1	TATA-box	TATATA	4659	6	-	Arabidopsis thaliana	core promoter element around -30 of transcription start
Intron1_Dcatena16G00533.1	TATA-box	ATATAA	4660	6	+	Brassica oleracea	core promoter element around -30 of transcription start
Intron1_Dcatena16G00533.1	TATA-box	TATA	4661	4	-	Arabidopsis thaliana	core promoter element around -30 of transcription start
Intron1_Dcatena16G00533.1	TATA-box	ATTATA	4875	6	+	Brassica napus	core promoter element around -30 of transcription start
Intron1_Dcatena16G00533.1	TATA-box	TATAA	4876	5	-	Arabidopsis thaliana	core promoter element around -30 of transcription start
Intron1_Dcatena16G00533.1	TATA-box	TATA	4877	4	-	Arabidopsis thaliana	core promoter element around -30 of transcription start
Intron1_Dcatena16G00533.1	TATA-box	TATA	4960	4	-	Arabidopsis thaliana	core promoter element around -30 of transcription start
Intron1_Dcatena16G00533.1	TATA-box	TATATA	5032	6	-	Arabidopsis thaliana	core promoter element around -30 of transcription start
Intron1_Dcatena16G00533.1	TATA-box	ATATAT	5033	6	-	Brassica napus	core promoter element around -30 of transcription start
Intron1_Dcatena16G00533.1	TATA-box	TATATA	5034	6	-	Arabidopsis thaliana	core promoter element around -30 of transcription start
Intron1_Dcatena16G00533.1	TATA-box	ATATAT	5035	6	-	Brassica napus	core promoter element around -30 of transcription start
Intron1_Dcatena16G00533.1	TATA-box	TATA	5036	4	-	Arabidopsis thaliana	core promoter element around -30 of transcription start
Intron1_Dcatena16G00533.1	TATA-box	TATAA	5208	5	-	Arabidopsis thaliana	core promoter element around -30 of transcription start
Intron1_Dcatena16G00533.1	TATA-box	TATA	5209	4	-	Arabidopsis thaliana	core promoter element around -30 of transcription start
Intron1_Dcatena16G00533.1	Gap-box	CAAATGAA(A/G)A	3053	9.5	-	Arabidopsis thaliana	part of a light responsive element
Intron1_Dcatena16G00533.1	CTAG-motif	ACTAGCAGAA	578	9	+	Avena sativa
Intron1_Dcatena16G00533.1	AE-box	AGAAACTT	783	8	+	Arabidopsis thaliana	part of a module for light response
Intron1_Dcatena16G00533.1	AE-box	AGAAACAA	4718	8	-	Arabidopsis thaliana	part of a module for light response
Intron1_Dcatena16G00533.1	Myc	TCTCTTA	1950	7	+	Arabidopsis thaliana
Intron1_Dcatena16G00533.1	Myc	TCTCTTA	4074	7	+	Arabidopsis thaliana
Intron1_Dcatena16G00533.1	Unnamed__10	TCCACGTAGA	1930	9	+	Zea mays
Intron1_Dcatena16G00533.1	G-Box	CACGTT	384	6	-	Pisum sativum	cis-acting regulatory element involved in light responsiveness
Intron1_Dcatena16G00533.1	G-Box	CACGTT	1420	6	+	Pisum sativum	cis-acting regulatory element involved in light responsiveness
Intron1_Dcatena16G00533.1	HD-Zip 1	CAAT(A/T)ATTG	1547	8.5	+	Arabidopsis thaliana	element involved in differentiation of the palisade mesophyll cells
Intron1_Dcatena16G00533.1	CGTCA-motif	CGTCA	331	5	-	Hordeum vulgare	cis-acting regulatory element involved in the MeJA-responsiveness
Intron1_Dcatena16G00533.1	CGTCA-motif	CGTCA	446	5	+	Hordeum vulgare	cis-acting regulatory element involved in the MeJA-responsiveness
Intron1_Dcatena16G00533.1	CGTCA-motif	CGTCA	697	5	-	Hordeum vulgare	cis-acting regulatory element involved in the MeJA-responsiveness
Intron1_Dcatena16G00533.1	CGTCA-motif	CGTCA	953	5	-	Hordeum vulgare	cis-acting regulatory element involved in the MeJA-responsiveness
Intron1_Dcatena16G00533.1	CGTCA-motif	CGTCA	982	5	-	Hordeum vulgare	cis-acting regulatory element involved in the MeJA-responsiveness
Intron1_Dcatena16G00533.1	CGTCA-motif	CGTCA	1090	5	+	Hordeum vulgare	cis-acting regulatory element involved in the MeJA-responsiveness
Intron1_Dcatena16G00533.1	CGTCA-motif	CGTCA	1447	5	+	Hordeum vulgare	cis-acting regulatory element involved in the MeJA-responsiveness
Intron1_Dcatena16G00533.1	CGTCA-motif	CGTCA	1598	5	+	Hordeum vulgare	cis-acting regulatory element involved in the MeJA-responsiveness
Intron1_Dcatena16G00533.1	CGTCA-motif	CGTCA	1659	5	+	Hordeum vulgare	cis-acting regulatory element involved in the MeJA-responsiveness
Intron1_Dcatena16G00533.1	CGTCA-motif	CGTCA	3555	5	-	Hordeum vulgare	cis-acting regulatory element involved in the MeJA-responsiveness
Intron1_Dcatena16G00533.1	ERE	ATTTTAAA	2728	8	-	Nicotiana glutinos
Intron1_Dcatena16G00533.1	ERE	ATTTCATA	2907	8	-	Nicotiana glutinos
Intron1_Dcatena16G00533.1	ERE	ATTTTAAA	3314	8	+	Nicotiana glutinos
Intron1_Dcatena16G00533.1	ERE	ATTTTAAA	4420	8	-	Nicotiana glutinos
Intron1_Dcatena16G00533.1	ERE	ATTTTAAA	4497	8	+	Nicotiana glutinos
Intron1_Dcatena16G00533.1	W box	TTGACC	490	6	-	Arabidopsis thaliana
Intron1_Dcatena16G00533.1	W box	TTGACC	880	6	-	Arabidopsis thaliana
Intron1_Dcatena16G00533.1	W box	TTGACC	1108	6	+	Arabidopsis thaliana
Intron1_Dcatena16G00533.1	W box	TTGACC	1468	6	+	Arabidopsis thaliana
Intron1_Dcatena16G00533.1	W box	TTGACC	4392	6	-	Arabidopsis thaliana
Intron1_Dcatena16G00533.1	WUN-motif	AAATTTCTT	2377	9	+	Nicotiana glutinosa
Intron1_Dcatena16G00533.1	WUN-motif	AAATTTCTT	4502	9	+	Nicotiana glutinosa
Intron1_Dcatena16G00533.1	WUN-motif	AAATTACT	4582	8	-	Nicotiana glutinosa
Intron1_Dcatena16G00533.1	Unnamed__12	TCCACGTAGA	1930	9	+	Zea mays
Intron1_Dcatena16G00533.1	GARE-motif	TCTGTTG	1323	7	+	Brassica oleracea	gibberellin-responsive element
Intron1_Dcatena16G00533.1	GARE-motif	TCTGTTG	5129	7	+	Brassica oleracea	gibberellin-responsive element
Intron1_Dcatena16G00533.1	GT1-motif	GGTTAA	1021	6	-	Arabidopsis thaliana	light responsive element
Intron1_Dcatena16G00533.1	GT1-motif	GGTTAA	2164	6	-	Arabidopsis thaliana	light responsive element
Intron1_Dcatena16G00533.1	GT1-motif	GGTTAA	3824	6	-	Arabidopsis thaliana	light responsive element
Intron1_Dcatena16G00533.1	GT1-motif	GGTTAA	5135	6	+	Arabidopsis thaliana	light responsive element
Intron1_Dcatena16G00533.1	TATC-box	TATCCCA	823	7	-	Oryza sativa	cis-acting element involved in gibberellin-responsiveness
Intron1_Dcatena16G00533.1	LTR	CCGAAA	2088	6	-	Hordeum vulgare	cis-acting element involved in low-temperature responsiveness
Intron1_Dcatena16G00533.1	Unnamed__1	CGTGG	120	5	+	Zea mays
Intron1_Dcatena16G00533.1	Unnamed__1	CGTGG	1248	5	-	Zea mays
Intron1_Dcatena16G00533.1	Unnamed__1	CGTGG	1931	5	-	Zea mays
Intron1_Dcatena16G00533.1	Unnamed__1	CGTGG	2039	5	-	Zea mays
Intron1_Dcatena16G00533.1	Unnamed__1	CGTGG	3990	5	+	Zea mays
Intron1_Dcatena16G00533.1	RY-element	CATGCATG	4081	8	-	Helianthus annuus	cis-acting regulatory element involved in seed-specific regulation
Intron1_Dcatena16G00533.1	RY-element	CATGCATG	4085	8	-	Helianthus annuus	cis-acting regulatory element involved in seed-specific regulation
Intron1_Dcatena16G00533.1	AT~TATA-box	TATATA	1027	6	+	Arabidopsis thaliana
Intron1_Dcatena16G00533.1	AT~TATA-box	TATATAAA	2827	8	-	Arabidopsis thaliana
Intron1_Dcatena16G00533.1	AT~TATA-box	TATATA	2829	6	-	Arabidopsis thaliana
Intron1_Dcatena16G00533.1	AT~TATA-box	TATATA	3155	6	-	Arabidopsis thaliana
Intron1_Dcatena16G00533.1	AT~TATA-box	TATATA	3157	6	-	Arabidopsis thaliana
Intron1_Dcatena16G00533.1	AT~TATA-box	TATATAAA	4657	8	-	Arabidopsis thaliana
Intron1_Dcatena16G00533.1	AT~TATA-box	TATATA	4659	6	-	Arabidopsis thaliana
Intron1_Dcatena16G00533.1	AT~TATA-box	TATATA	5032	6	-	Arabidopsis thaliana
Intron1_Dcatena16G00533.1	AT~TATA-box	TATATA	5034	6	-	Arabidopsis thaliana
Intron1_Dcatena16G00533.1	Unnamed__4	CTCC	553	4	+	Petroselinum hortense
Intron1_Dcatena16G00533.1	Unnamed__4	CTCC	556	4	+	Petroselinum hortense
Intron1_Dcatena16G00533.1	Unnamed__4	CTCC	1055	4	+	Petroselinum hortense
Intron1_Dcatena16G00533.1	Unnamed__4	CTCC	1293	4	+	Petroselinum hortense
Intron1_Dcatena16G00533.1	Unnamed__4	CTCC	1595	4	+	Petroselinum hortense
Intron1_Dcatena16G00533.1	Unnamed__4	CTCC	1656	4	+	Petroselinum hortense
Intron1_Dcatena16G00533.1	Unnamed__4	CTCC	1717	4	+	Petroselinum hortense
Intron1_Dcatena16G00533.1	Unnamed__4	CTCC	1913	4	+	Petroselinum hortense
Intron1_Dcatena16G00533.1	Unnamed__4	CTCC	2634	4	-	Petroselinum hortense
Intron1_Dcatena16G00533.1	Unnamed__4	CTCC	3088	4	+	Petroselinum hortense
Intron1_Dcatena16G00533.1	Unnamed__4	CTCC	3097	4	+	Petroselinum hortense
Intron1_Dcatena16G00533.1	Unnamed__4	CTCC	4103	4	+	Petroselinum hortense
Intron1_Dcatena16G00533.1	Unnamed__4	CTCC	4262	4	+	Petroselinum hortense
Intron1_Dcatena16G00533.1	Unnamed__4	CTCC	4267	4	+	Petroselinum hortense
Intron1_Dcatena16G00533.1	Unnamed__4	CTCC	4894	4	-	Petroselinum hortense
Intron1_Dcatena16G00533.1	Unnamed__4	CTCC	5121	4	-	Petroselinum hortense
Intron1_Dcatena16G00533.1	Unnamed__4	CTCC	5220	4	+	Petroselinum hortense
Intron1_Dcatena16G00533.1	Unnamed__4	CTCC	5256	4	-	Petroselinum hortense
Intron1_Dcatena16G00533.1	TCT-motif	TCTTAC	4076	6	+	Arabidopsis thaliana	part of a light responsive element
Intron1_Dcatena16G00533.1	TCT-motif	TCTTAC	4123	6	-	Arabidopsis thaliana	part of a light responsive element
Intron1_Dcatena17G01321.1	ABRE	ACGTG	1079	5	-	Arabidopsis thaliana	cis-acting element involved in the abscisic acid responsiveness
Intron1_Dcatena17G01321.1	STRE	AGGGG	1191	5	+	Arabidopsis thaliana
Intron1_Dcatena17G01321.1	ERE	ATTTTAAA	136	8	+	Nicotiana glutinos
Intron1_Dcatena17G01321.1	A-box	CCGTCC	552	6	-	Petroselinum crispum	cis-acting regulatory element
Intron1_Dcatena17G01321.1	G-box	CACGTC	1079	6	+	Zea mays	cis-acting regulatory element involved in light responsiveness
Intron1_Dcatena17G01321.1	Unnamed__1	GAATTTAATTAA	112	11	+	Glycine max	60K protein binding site
Intron1_Dcatena17G01321.1	Unnamed__1	CGTGG	1078	5	-	Zea mays
Intron1_Dcatena17G01321.1	AT1-motif	AATTATTTTTTATT	689	13	+	Solanum tuberosum	part of a light responsive module
Intron1_Dcatena17G01321.1	AT~TATA-box	TATATA	668	6	-	Arabidopsis thaliana
Intron1_Dcatena17G01321.1	Unnamed__4	CTCC	198	4	-	Petroselinum hortense
Intron1_Dcatena17G01321.1	Unnamed__4	CTCC	446	4	-	Petroselinum hortense
Intron1_Dcatena17G01321.1	Unnamed__4	CTCC	618	4	+	Petroselinum hortense
Intron1_Dcatena17G01321.1	Unnamed__4	CTCC	924	4	+	Petroselinum hortense
Intron1_Dcatena17G01321.1	Unnamed__4	CTCC	1059	4	-	Petroselinum hortense
Intron1_Dcatena17G01321.1	Unnamed__4	CTCC	1141	4	+	Petroselinum hortense
Intron1_Dcatena17G01321.1	Unnamed__4	CTCC	1196	4	-	Petroselinum hortense
Intron1_Dcatena17G01321.1	GATA-motif	GATAGGG	774	7	+	Pisum sativum	part of a light responsive element
Intron1_Dcatena17G01321.1	TCT-motif	TCTTAC	414	6	+	Arabidopsis thaliana	part of a light responsive element
Intron1_Dcatena17G01321.1	AAGAA-motif	GAAAGAA	795	7	-	Avena sativa
Intron1_Dcatena17G01321.1		motif_sequence	30	4	+	organism	short_function
Intron1_Dcatena17G01321.1		motif_sequence	524	4	-	organism	short_function
Intron1_Dcatena17G01321.1		motif_sequence	918	4	+	organism	short_function
Intron1_Dcatena17G01321.1		motif_sequence	971	4	+	organism	short_function
Intron1_Dcatena17G01321.1		motif_sequence	1166	4	+	organism	short_function
Intron1_Dcatena17G01321.1		motif_sequence	1170	4	-	organism	short_function
Intron1_Dcatena17G01321.1	MYB	CAACCA	65	6	-	Arabidopsis thaliana
Intron1_Dcatena17G01321.1	MYB	CAACAG	876	6	-	Arabidopsis thaliana
Intron1_Dcatena17G01321.1	MYB	CAACCA	1224	6	-	Arabidopsis thaliana
Intron1_Dcatena17G01321.1	Box 4	ATTAAT	132	6	+	Petroselinum crispum	part of a conserved DNA module involved in light responsiveness
Intron1_Dcatena17G01321.1	Box 4	ATTAAT	751	6	-	Petroselinum crispum	part of a conserved DNA module involved in light responsiveness
Intron1_Dcatena17G01321.1	TATA-box	TACAAAA	157	7	+	Oryza sativa	core promoter element around -30 of transcription start
Intron1_Dcatena17G01321.1	TATA-box	TATTTAAA	470	8	-	Arabidopsis thaliana	core promoter element around -30 of transcription start
Intron1_Dcatena17G01321.1	TATA-box	ATATAT	512	6	+	Brassica napus	core promoter element around -30 of transcription start
Intron1_Dcatena17G01321.1	TATA-box	TATA	513	4	+	Arabidopsis thaliana	core promoter element around -30 of transcription start
Intron1_Dcatena17G01321.1	TATA-box	TATAAAA	605	7	-	Pisum sativum	core promoter element around -30 of transcription start
Intron1_Dcatena17G01321.1	TATA-box	TATAAA	606	6	-	Helianthus annuus	core promoter element around -30 of transcription start
Intron1_Dcatena17G01321.1	TATA-box	TATAA	607	5	-	Arabidopsis thaliana	core promoter element around -30 of transcription start
Intron1_Dcatena17G01321.1	TATA-box	TATA	608	4	+	Arabidopsis thaliana	core promoter element around -30 of transcription start
Intron1_Dcatena17G01321.1	TATA-box	TATACA	666	6	-	Helianthus annuus	core promoter element around -30 of transcription start
Intron1_Dcatena17G01321.1	TATA-box	TATATA	668	6	-	Arabidopsis thaliana	core promoter element around -30 of transcription start
Intron1_Dcatena17G01321.1	TATA-box	ATATAA	669	6	+	Brassica oleracea	core promoter element around -30 of transcription start
Intron1_Dcatena17G01321.1	TATA-box	TATA	670	4	-	Arabidopsis thaliana	core promoter element around -30 of transcription start
Intron1_Dcatena17G01321.1	TATA-box	TACATAAA	726	8	-	Oryza sativa	core promoter element around -30 of transcription start
Intron1_Dcatena17G01321.1	TATA-box	TATACA	730	6	-	Helianthus annuus	core promoter element around -30 of transcription start
Intron1_Dcatena17G01321.1	TATA-box	TATA	732	4	-	Arabidopsis thaliana	core promoter element around -30 of transcription start
Intron1_Dcatena17G01321.1	TATA-box	ATATAT	898	6	-	Brassica napus	core promoter element around -30 of transcription start
Intron1_Dcatena17G01321.1	TATA-box	TATA	899	4	-	Arabidopsis thaliana	core promoter element around -30 of transcription start
Intron1_Dcatena17G01321.1	TATA-box	ATTATA	983	6	+	Brassica napus	core promoter element around -30 of transcription start
Intron1_Dcatena17G01321.1	TATA-box	TATAA	984	5	-	Arabidopsis thaliana	core promoter element around -30 of transcription start
Intron1_Dcatena17G01321.1	TATA-box	TATA	985	4	-	Arabidopsis thaliana	core promoter element around -30 of transcription start
Intron1_Dcatena17G01321.1	TATA-box	ATTATA	994	6	+	Brassica napus	core promoter element around -30 of transcription start
Intron1_Dcatena17G01321.1	TATA-box	TATAA	995	5	-	Arabidopsis thaliana	core promoter element around -30 of transcription start
Intron1_Dcatena17G01321.1	TATA-box	TATA	996	4	-	Arabidopsis thaliana	core promoter element around -30 of transcription start
Intron1_Dcatena17G01321.1	TATA-box	TATA	1039	4	-	Arabidopsis thaliana	core promoter element around -30 of transcription start
Intron1_Dcatena17G01321.1	MYC	CATTTG	375	6	+	Arabidopsis thaliana
Intron1_Dcatena17G01321.1	MYC	CAATTG	703	6	-	Arabidopsis thaliana
Intron1_Dcatena17G01321.1	Myc	TCTCTTA	676	7	+	Arabidopsis thaliana
Intron1_Dcatena17G01321.1	CCGTCC motif	CCGTCC	552	6	-	Nicotiana tabacum
Intron1_Dcatena17G01321.1	Myb	TAACTG	299	6	-	Arabidopsis thaliana
Intron1_Dcatena17G01321.1	CAAT-box	CAAAT	46	5	-	Pisum sativum	common cis-acting element in promoter and enhancer regions
Intron1_Dcatena17G01321.1	CAAT-box	CAAAT	104	5	-	Pisum sativum	common cis-acting element in promoter and enhancer regions
Intron1_Dcatena17G01321.1	CAAT-box	CAAT	109	4	-	Nicotiana glutinosa
Intron1_Dcatena17G01321.1	CAAT-box	CAAT	163	4	-	Nicotiana glutinosa
Intron1_Dcatena17G01321.1	CAAT-box	CAAT	222	4	-	Nicotiana glutinosa
Intron1_Dcatena17G01321.1	CAAT-box	CAAT	262	4	-	Nicotiana glutinosa
Intron1_Dcatena17G01321.1	CAAT-box	CAAT	361	4	+	Nicotiana glutinosa
Intron1_Dcatena17G01321.1	CAAT-box	CAAAT	376	5	-	Pisum sativum	common cis-acting element in promoter and enhancer regions
Intron1_Dcatena17G01321.1	CAAT-box	CAAT	432	4	-	Nicotiana glutinosa
Intron1_Dcatena17G01321.1	CAAT-box	CAAT	478	4	-	Nicotiana glutinosa
Intron1_Dcatena17G01321.1	CAAT-box	CAAT	486	4	+	Nicotiana glutinosa
Intron1_Dcatena17G01321.1	CAAT-box	CAAT	510	4	+	Nicotiana glutinosa
Intron1_Dcatena17G01321.1	CAAT-box	CAAT	565	4	-	Nicotiana glutinosa
Intron1_Dcatena17G01321.1	CAAT-box	CAAT	703	4	+	Nicotiana glutinosa
Intron1_Dcatena17G01321.1	CAAT-box	CAAT	705	4	-	Nicotiana glutinosa
Intron1_Dcatena17G01321.1	CAAT-box	CAAAT	837	5	-	Pisum sativum	common cis-acting element in promoter and enhancer regions
Intron1_Dcatena17G01321.1	CAAT-box	CCAAT	928	5	-	Arabidopsis thaliana	common cis-acting element in promoter and enhancer regions
Intron1_Dcatena17G01321.1	CAAT-box	CAAT	936	4	+	Nicotiana glutinosa
Intron1_Dcatena17G01321.1	CAAT-box	CCAAT	962	5	+	Arabidopsis thaliana	common cis-acting element in promoter and enhancer regions
Intron1_Dcatena17G01321.1	CAAT-box	CAAT	963	4	+	Nicotiana glutinosa
Intron1_Dcatena17G01321.1	CAAT-box	CAAT	1023	4	-	Nicotiana glutinosa
Intron1_Dcatena17G01321.1	CAAT-box	CCAAT	1135	5	-	Arabidopsis thaliana	common cis-acting element in promoter and enhancer regions
Intron1_Dcatena17G01321.1	as-1	TGACG	1081	5	-	Arabidopsis thaliana
Intron1_Dcatena17G01321.1	CCGTCC-box	CCGTCC	552	6	-	Petroselinum hortense
Intron1_Dcatena17G01321.1	Myb-binding site	CAACAG	876	6	-	Nicotiana tabacum
Intron1_Dcatena17G01321.1	TGACG-motif	TGACG	1081	5	-	Hordeum vulgare	cis-acting regulatory element involved in the MeJA-responsiveness
Intron1_Dcatena17G01321.1	CGTCA-motif	CGTCA	1081	5	+	Hordeum vulgare	cis-acting regulatory element involved in the MeJA-responsiveness
Intron1_Dcatena17G01710.1		motif_sequence	65	4	-	organism	short_function
Intron1_Dcatena17G01710.1	Box 4	ATTAAT	16	6	+	Petroselinum crispum	part of a conserved DNA module involved in light responsiveness
Intron1_Dcatena17G01710.1	Box 4	ATTAAT	86	6	-	Petroselinum crispum	part of a conserved DNA module involved in light responsiveness
Intron1_Gohir.A01G144400.1.v3.1	CAAT-box	CAAT	76	4	-	Nicotiana glutinosa
Intron1_Gohir.A01G144400.1.v3.1		motif_sequence	5	4	+	organism	short_function
Intron1_Gohir.A01G144400.1.v3.1	TATA-box	TATAAAA	14	7	-	Pisum sativum	core promoter element around -30 of transcription start
Intron1_Gohir.A01G144400.1.v3.1	TATA-box	TATAAA	15	6	-	Helianthus annuus	core promoter element around -30 of transcription start
Intron1_Gohir.A01G144400.1.v3.1	TATA-box	TATAA	16	5	-	Arabidopsis thaliana	core promoter element around -30 of transcription start
Intron1_Gohir.A01G144400.1.v3.1	TATA-box	TATA	17	4	+	Arabidopsis thaliana	core promoter element around -30 of transcription start
Intron1_Gohir.A01G144400.1.v3.1	TATA-box	TATAAAT	40	7	-	Brassica juncea	core promoter element around -30 of transcription start
Intron1_Gohir.A01G144400.1.v3.1	TATA-box	TATAAA	41	6	-	Helianthus annuus	core promoter element around -30 of transcription start
Intron1_Gohir.A01G144400.1.v3.1	TATA-box	TATAA	42	5	-	Arabidopsis thaliana	core promoter element around -30 of transcription start
Intron1_Gohir.A01G144400.1.v3.1	TATA-box	TATA	43	4	-	Arabidopsis thaliana	core promoter element around -30 of transcription start
Intron1_Gohir.A01G144400.1.v3.1	Unnamed__4	CTCC	7	4	+	Petroselinum hortense
Intron1_Gohir.A03G113900.1.v3.1	CAAT-box	CAAT	16	4	+	Nicotiana glutinosa
Intron1_Gohir.A03G113900.1.v3.1	CAAT-box	CAAT	83	4	-	Nicotiana glutinosa
Intron1_Gohir.A09G172900.1.v3.1	AT~TATA-box	TATATAAA	66	8	-	Arabidopsis thaliana
Intron1_Gohir.A09G172900.1.v3.1	AT~TATA-box	TATATA	68	6	-	Arabidopsis thaliana
Intron1_Gohir.A09G172900.1.v3.1	Box 4	ATTAAT	73	6	-	Petroselinum crispum	part of a conserved DNA module involved in light responsiveness
Intron1_Gohir.A09G172900.1.v3.1	CAAT-box	CAAT	23	4	-	Nicotiana glutinosa
Intron1_Gohir.A09G172900.1.v3.1	CAAT-box	CAAT	30	4	+	Nicotiana glutinosa
Intron1_Gohir.A09G172900.1.v3.1	CAAT-box	CAAT	37	4	-	Nicotiana glutinosa
Intron1_Gohir.A09G172900.1.v3.1	TATA-box	taTATAAAg	65	9	-	Lycopersicon esculentum	core promoter element around -30 of transcription start
Intron1_Gohir.A09G172900.1.v3.1	TATA-box	TATAAA	66	6	-	Helianthus annuus	core promoter element around -30 of transcription start
Intron1_Gohir.A09G172900.1.v3.1	TATA-box	TATATAA	67	7	-	Arabidopsis thaliana	core promoter element around -30 of transcription start
Intron1_Gohir.A09G172900.1.v3.1	TATA-box	TATATA	68	6	-	Arabidopsis thaliana	core promoter element around -30 of transcription start
Intron1_Gohir.A09G172900.1.v3.1	TATA-box	ATATAT	69	6	-	Brassica napus	core promoter element around -30 of transcription start
Intron1_Gohir.A09G172900.1.v3.1	TATA-box	TATA	70	4	-	Arabidopsis thaliana	core promoter element around -30 of transcription start
Intron1_Gohir.A12G153200.1.v3.1	MYC	CATTTG	50	6	+	Arabidopsis thaliana
Intron1_Gohir.A12G153200.1.v3.1	TATA-box	TATACA	8	6	-	Helianthus annuus	core promoter element around -30 of transcription start
Intron1_Gohir.A12G153200.1.v3.1	TATA-box	TATATA	10	6	+	Arabidopsis thaliana	core promoter element around -30 of transcription start
Intron1_Gohir.A12G153200.1.v3.1	TATA-box	TATA	12	4	+	Arabidopsis thaliana	core promoter element around -30 of transcription start
Intron1_Gohir.A12G153200.1.v3.1	TATA-box	TATATA	96	6	+	Arabidopsis thaliana	core promoter element around -30 of transcription start
Intron1_Gohir.A12G153200.1.v3.1	TATA-box	ATATAT	97	6	+	Brassica napus	core promoter element around -30 of transcription start
Intron1_Gohir.A12G153200.1.v3.1	TATA-box	TATA	98	4	+	Arabidopsis thaliana	core promoter element around -30 of transcription start
Intron1_Gohir.A12G153200.1.v3.1	STRE	AGGGG	92	5	-	Arabidopsis thaliana
Intron1_Gohir.A12G153200.1.v3.1	AT~TATA-box	TATATA	10	6	+	Arabidopsis thaliana
Intron1_Gohir.A12G153200.1.v3.1	AT~TATA-box	TATATA	96	6	+	Arabidopsis thaliana
Intron1_Gohir.A12G153200.1.v3.1	MYB	CAACCA	181	6	-	Arabidopsis thaliana
Intron1_Gohir.A12G153200.1.v3.1		motif_sequence	1	4	-	organism	short_function
Intron1_Gohir.A12G153200.1.v3.1		motif_sequence	19	4	+	organism	short_function
Intron1_Gohir.A12G153200.1.v3.1		motif_sequence	77	4	+	organism	short_function
Intron1_Gohir.A12G153200.1.v3.1	CAAT-box	CAAAT	51	5	-	Pisum sativum	common cis-acting element in promoter and enhancer regions
Intron1_Gohir.A12G153200.1.v3.1	CAAT-box	CAAT	150	4	-	Nicotiana glutinosa
Intron1_Gohir.A12G153200.2.v3.1	CAAT-box	CAAAT	52	5	-	Pisum sativum	common cis-acting element in promoter and enhancer regions
Intron1_Gohir.A12G153200.2.v3.1		motif_sequence	101	4	-	organism	short_function
Intron1_Gohir.A12G153200.2.v3.1	Box 4	ATTAAT	75	6	-	Petroselinum crispum	part of a conserved DNA module involved in light responsiveness
Intron1_Gohir.A12G153200.2.v3.1	TATA-box	ATATAT	71	6	-	Brassica napus	core promoter element around -30 of transcription start
Intron1_Gohir.A12G153200.2.v3.1	TATA-box	TATA	72	4	-	Arabidopsis thaliana	core promoter element around -30 of transcription start
Intron1_Gohir.A12G272000.1.v3.1	ERE	ATTTTAAA	686	8	+	Nicotiana glutinos
Intron1_Gohir.A12G272000.1.v3.1	ERE	ATTTTAAA	761	8	+	Nicotiana glutinos
Intron1_Gohir.A12G272000.1.v3.1	W box	TTGACC	871	6	-	Arabidopsis thaliana
Intron1_Gohir.A12G272000.1.v3.1	STRE	AGGGG	1528	5	+	Arabidopsis thaliana
Intron1_Gohir.A12G272000.1.v3.1	ATCT-motif	AATCTAATCC	457	9	-	Pisum sativum	part of a conserved DNA module involved in light responsiveness
Intron1_Gohir.A12G272000.1.v3.1	ATCT-motif	AATCTAATCC	1051	9	-	Pisum sativum	part of a conserved DNA module involved in light responsiveness
Intron1_Gohir.A12G272000.1.v3.1	ABRE	AACCCGG	400	7	-	Arabidopsis thaliana	cis-acting element involved in the abscisic acid responsiveness
Intron1_Gohir.A12G272000.1.v3.1	WUN-motif	AAATTTCCT	1146	9	+	Brassica oleracea	wound-responsive element
Intron1_Gohir.A12G272000.1.v3.1	TC-rich repeats	ATTCTCTAAC	359	9	-	Nicotiana tabacum	cis-acting element involved in defense and stress responsiveness
Intron1_Gohir.A12G272000.1.v3.1	A-box	CCGTCC	84	6	+	Petroselinum crispum	cis-acting regulatory element
Intron1_Gohir.A12G272000.1.v3.1	GT1-motif	GGTTAA	825	6	-	Arabidopsis thaliana	light responsive element
Intron1_Gohir.A12G272000.1.v3.1	I-box	AAGATAAGGCT	166	10	+	Gossypium hirsutum	part of a light responsive element
Intron1_Gohir.A12G272000.1.v3.1	I-box	AGATAAGG	328	8	+	Triticum aestivum	part of a light responsive element
Intron1_Gohir.A12G272000.1.v3.1	AT~TATA-box	TATATA	43	6	+	Arabidopsis thaliana
Intron1_Gohir.A12G272000.1.v3.1	AT~TATA-box	TATATA	45	6	+	Arabidopsis thaliana
Intron1_Gohir.A12G272000.1.v3.1	AT~TATA-box	TATATA	47	6	+	Arabidopsis thaliana
Intron1_Gohir.A12G272000.1.v3.1	AT~TATA-box	TATATA	237	6	+	Arabidopsis thaliana
Intron1_Gohir.A12G272000.1.v3.1	AT~TATA-box	TATATA	239	6	+	Arabidopsis thaliana
Intron1_Gohir.A12G272000.1.v3.1	AT~TATA-box	TATATA	556	6	+	Arabidopsis thaliana
Intron1_Gohir.A12G272000.1.v3.1	AT~TATA-box	TATATA	696	6	+	Arabidopsis thaliana
Intron1_Gohir.A12G272000.1.v3.1	AT~TATA-box	TATATA	698	6	+	Arabidopsis thaliana
Intron1_Gohir.A12G272000.1.v3.1	AT~TATA-box	TATATA	724	6	+	Arabidopsis thaliana
Intron1_Gohir.A12G272000.1.v3.1	AT~TATA-box	TATATA	1191	6	-	Arabidopsis thaliana
Intron1_Gohir.A12G272000.1.v3.1	AT~TATA-box	TATATA	1218	6	-	Arabidopsis thaliana
Intron1_Gohir.A12G272000.1.v3.1	Unnamed__4	CTCC	232	4	-	Petroselinum hortense
Intron1_Gohir.A12G272000.1.v3.1	Unnamed__4	CTCC	278	4	+	Petroselinum hortense
Intron1_Gohir.A12G272000.1.v3.1	Unnamed__4	CTCC	595	4	+	Petroselinum hortense
Intron1_Gohir.A12G272000.1.v3.1	Unnamed__4	CTCC	602	4	+	Petroselinum hortense
Intron1_Gohir.A12G272000.1.v3.1	Unnamed__4	CTCC	891	4	-	Petroselinum hortense
Intron1_Gohir.A12G272000.1.v3.1	Unnamed__4	CTCC	1543	4	-	Petroselinum hortense
Intron1_Gohir.A12G272000.1.v3.1	Unnamed__4	CTCC	1672	4	-	Petroselinum hortense
Intron1_Gohir.A12G272000.1.v3.1	Unnamed__4	CTCC	1682	4	-	Petroselinum hortense
Intron1_Gohir.A12G272000.1.v3.1	GATA-motif	GATAGGG	604	7	-	Pisum sativum	part of a light responsive element
Intron1_Gohir.A12G272000.1.v3.1	TATA	TATAAAAT	1371	8	-	Arabidopsis thaliana
Intron1_Gohir.A12G272000.1.v3.1	TCT-motif	TCTTAC	164	6	-	Arabidopsis thaliana	part of a light responsive element
Intron1_Gohir.A12G272000.1.v3.1		motif_sequence	80	4	+	organism	short_function
Intron1_Gohir.A12G272000.1.v3.1		motif_sequence	108	4	+	organism	short_function
Intron1_Gohir.A12G272000.1.v3.1		motif_sequence	931	4	+	organism	short_function
Intron1_Gohir.A12G272000.1.v3.1		motif_sequence	1235	4	-	organism	short_function
Intron1_Gohir.A12G272000.1.v3.1		motif_sequence	1293	4	+	organism	short_function
Intron1_Gohir.A12G272000.1.v3.1		motif_sequence	1543	4	-	organism	short_function
Intron1_Gohir.A12G272000.1.v3.1	AAGAA-motif	GAAAGAA	1242	7	-	Avena sativa
Intron1_Gohir.A12G272000.1.v3.1	P-box	CCTTTTG	10	7	+	Oryza sativa	gibberellin-responsive element
Intron1_Gohir.A12G272000.1.v3.1	P-box	CCTTTTG	307	7	+	Oryza sativa	gibberellin-responsive element
Intron1_Gohir.A12G272000.1.v3.1	CARE	CAACTCCC	592	8	+	Oryza sativa
Intron1_Gohir.A12G272000.1.v3.1	CARE	CAACTCCC	599	8	+	Oryza sativa
Intron1_Gohir.A12G272000.1.v3.1	MYB	TAACCA	1384	6	+	Arabidopsis thaliana
Intron1_Gohir.A12G272000.1.v3.1	ARE	AAACCA	1364	6	-	Zea mays	cis-acting regulatory element essential for the anaerobic induction
Intron1_Gohir.A12G272000.1.v3.1	Box 4	ATTAAT	490	6	+	Petroselinum crispum	part of a conserved DNA module involved in light responsiveness
Intron1_Gohir.A12G272000.1.v3.1	Box 4	ATTAAT	863	6	+	Petroselinum crispum	part of a conserved DNA module involved in light responsiveness
Intron1_Gohir.A12G272000.1.v3.1	Box 4	ATTAAT	877	6	+	Petroselinum crispum	part of a conserved DNA module involved in light responsiveness
Intron1_Gohir.A12G272000.1.v3.1	TATA-box	TATATAA	42	7	-	Arabidopsis thaliana	core promoter element around -30 of transcription start
Intron1_Gohir.A12G272000.1.v3.1	TATA-box	TATATA	43	6	+	Arabidopsis thaliana	core promoter element around -30 of transcription start
Intron1_Gohir.A12G272000.1.v3.1	TATA-box	ATATAT	44	6	+	Brassica napus	core promoter element around -30 of transcription start
Intron1_Gohir.A12G272000.1.v3.1	TATA-box	TATATA	45	6	+	Arabidopsis thaliana	core promoter element around -30 of transcription start
Intron1_Gohir.A12G272000.1.v3.1	TATA-box	ATATAT	46	6	+	Brassica napus	core promoter element around -30 of transcription start
Intron1_Gohir.A12G272000.1.v3.1	TATA-box	TATATA	47	6	+	Arabidopsis thaliana	core promoter element around -30 of transcription start
Intron1_Gohir.A12G272000.1.v3.1	TATA-box	ATATAT	48	6	+	Brassica napus	core promoter element around -30 of transcription start
Intron1_Gohir.A12G272000.1.v3.1	TATA-box	TATA	49	4	+	Arabidopsis thaliana	core promoter element around -30 of transcription start
Intron1_Gohir.A12G272000.1.v3.1	TATA-box	TACATAAA	105	8	-	Oryza sativa	core promoter element around -30 of transcription start
Intron1_Gohir.A12G272000.1.v3.1	TATA-box	TATATA	237	6	+	Arabidopsis thaliana	core promoter element around -30 of transcription start
Intron1_Gohir.A12G272000.1.v3.1	TATA-box	ATATAT	238	6	+	Brassica napus	core promoter element around -30 of transcription start
Intron1_Gohir.A12G272000.1.v3.1	TATA-box	TATATA	239	6	+	Arabidopsis thaliana	core promoter element around -30 of transcription start
Intron1_Gohir.A12G272000.1.v3.1	TATA-box	TATA	241	4	+	Arabidopsis thaliana	core promoter element around -30 of transcription start
Intron1_Gohir.A12G272000.1.v3.1	TATA-box	taTATAAAtc	353	9	-	Arabidopsis thaliana	core promoter element around -30 of transcription start
Intron1_Gohir.A12G272000.1.v3.1	TATA-box	TATATA	556	6	+	Arabidopsis thaliana	core promoter element around -30 of transcription start
Intron1_Gohir.A12G272000.1.v3.1	TATA-box	TATA	558	4	+	Arabidopsis thaliana	core promoter element around -30 of transcription start
Intron1_Gohir.A12G272000.1.v3.1	TATA-box	TATTTAAA	611	8	-	Arabidopsis thaliana	core promoter element around -30 of transcription start
Intron1_Gohir.A12G272000.1.v3.1	TATA-box	ATATAT	695	6	+	Brassica napus	core promoter element around -30 of transcription start
Intron1_Gohir.A12G272000.1.v3.1	TATA-box	TATATA	696	6	+	Arabidopsis thaliana	core promoter element around -30 of transcription start
Intron1_Gohir.A12G272000.1.v3.1	TATA-box	ATATAT	697	6	+	Brassica napus	core promoter element around -30 of transcription start
Intron1_Gohir.A12G272000.1.v3.1	TATA-box	TATATA	698	6	+	Arabidopsis thaliana	core promoter element around -30 of transcription start
Intron1_Gohir.A12G272000.1.v3.1	TATA-box	ATATAA	699	6	+	Brassica oleracea	core promoter element around -30 of transcription start
Intron1_Gohir.A12G272000.1.v3.1	TATA-box	TATA	700	4	+	Arabidopsis thaliana	core promoter element around -30 of transcription start
Intron1_Gohir.A12G272000.1.v3.1	TATA-box	ATTATA	722	6	+	Brassica napus	core promoter element around -30 of transcription start
Intron1_Gohir.A12G272000.1.v3.1	TATA-box	TATATAA	723	7	-	Arabidopsis thaliana	core promoter element around -30 of transcription start
Intron1_Gohir.A12G272000.1.v3.1	TATA-box	TATATA	724	6	+	Arabidopsis thaliana	core promoter element around -30 of transcription start
Intron1_Gohir.A12G272000.1.v3.1	TATA-box	ATATAT	725	6	+	Brassica napus	core promoter element around -30 of transcription start
Intron1_Gohir.A12G272000.1.v3.1	TATA-box	TATA	726	4	+	Arabidopsis thaliana	core promoter element around -30 of transcription start
Intron1_Gohir.A12G272000.1.v3.1	TATA-box	ccTATAAAaa	785	9	-	Arabidopsis thaliana	core promoter element around -30 of transcription start
Intron1_Gohir.A12G272000.1.v3.1	TATA-box	TATAAAA	786	7	-	Pisum sativum	core promoter element around -30 of transcription start
Intron1_Gohir.A12G272000.1.v3.1	TATA-box	TATAAA	787	6	-	Helianthus annuus	core promoter element around -30 of transcription start
Intron1_Gohir.A12G272000.1.v3.1	TATA-box	TATAA	788	5	-	Arabidopsis thaliana	core promoter element around -30 of transcription start
Intron1_Gohir.A12G272000.1.v3.1	TATA-box	TATA	789	4	+	Arabidopsis thaliana	core promoter element around -30 of transcription start
Intron1_Gohir.A12G272000.1.v3.1	TATA-box	TATACA	916	6	-	Helianthus annuus	core promoter element around -30 of transcription start
Intron1_Gohir.A12G272000.1.v3.1	TATA-box	TATA	918	4	-	Arabidopsis thaliana	core promoter element around -30 of transcription start
Intron1_Gohir.A12G272000.1.v3.1	TATA-box	ccTATAAAaa	1075	9	+	Arabidopsis thaliana	core promoter element around -30 of transcription start
Intron1_Gohir.A12G272000.1.v3.1	TATA-box	ATATAA	1076	6	+	Brassica oleracea	core promoter element around -30 of transcription start
Intron1_Gohir.A12G272000.1.v3.1	TATA-box	TATA	1077	4	-	Arabidopsis thaliana	core promoter element around -30 of transcription start
Intron1_Gohir.A12G272000.1.v3.1	TATA-box	ATATAT	1183	6	-	Brassica napus	core promoter element around -30 of transcription start
Intron1_Gohir.A12G272000.1.v3.1	TATA-box	TATA	1184	4	-	Arabidopsis thaliana	core promoter element around -30 of transcription start
Intron1_Gohir.A12G272000.1.v3.1	TATA-box	ATATAT	1190	6	-	Brassica napus	core promoter element around -30 of transcription start
Intron1_Gohir.A12G272000.1.v3.1	TATA-box	TATATA	1191	6	-	Arabidopsis thaliana	core promoter element around -30 of transcription start
Intron1_Gohir.A12G272000.1.v3.1	TATA-box	ATATAT	1192	6	-	Brassica napus	core promoter element around -30 of transcription start
Intron1_Gohir.A12G272000.1.v3.1	TATA-box	TATA	1193	4	-	Arabidopsis thaliana	core promoter element around -30 of transcription start
Intron1_Gohir.A12G272000.1.v3.1	TATA-box	TATAAATA	1209	8	-	Daucus carota	core promoter element around -30 of transcription start
Intron1_Gohir.A12G272000.1.v3.1	TATA-box	TATAAAT	1210	7	-	Brassica juncea	core promoter element around -30 of transcription start
Intron1_Gohir.A12G272000.1.v3.1	TATA-box	TATAAA	1211	6	-	Helianthus annuus	core promoter element around -30 of transcription start
Intron1_Gohir.A12G272000.1.v3.1	TATA-box	TATAA	1212	5	-	Arabidopsis thaliana	core promoter element around -30 of transcription start
Intron1_Gohir.A12G272000.1.v3.1	TATA-box	TATA	1213	4	-	Arabidopsis thaliana	core promoter element around -30 of transcription start
Intron1_Gohir.A12G272000.1.v3.1	TATA-box	TATATA	1218	6	-	Arabidopsis thaliana	core promoter element around -30 of transcription start
Intron1_Gohir.A12G272000.1.v3.1	TATA-box	ATATAT	1219	6	-	Brassica napus	core promoter element around -30 of transcription start
Intron1_Gohir.A12G272000.1.v3.1	TATA-box	TATA	1220	4	-	Arabidopsis thaliana	core promoter element around -30 of transcription start
Intron1_Gohir.A12G272000.1.v3.1	TATA-box	TATACA	1321	6	-	Helianthus annuus	core promoter element around -30 of transcription start
Intron1_Gohir.A12G272000.1.v3.1	TATA-box	TATA	1323	4	-	Arabidopsis thaliana	core promoter element around -30 of transcription start
Intron1_Gohir.A12G272000.1.v3.1	TATA-box	TATAAAA	1372	7	-	Pisum sativum	core promoter element around -30 of transcription start
Intron1_Gohir.A12G272000.1.v3.1	TATA-box	TATAAA	1373	6	-	Helianthus annuus	core promoter element around -30 of transcription start
Intron1_Gohir.A12G272000.1.v3.1	TATA-box	TATAA	1374	5	-	Arabidopsis thaliana	core promoter element around -30 of transcription start
Intron1_Gohir.A12G272000.1.v3.1	TATA-box	TATA	1375	4	-	Arabidopsis thaliana	core promoter element around -30 of transcription start
Intron1_Gohir.A12G272000.1.v3.1	TATA-box	TATAAAA	1413	7	-	Pisum sativum	core promoter element around -30 of transcription start
Intron1_Gohir.A12G272000.1.v3.1	TATA-box	TATAAA	1414	6	-	Helianthus annuus	core promoter element around -30 of transcription start
Intron1_Gohir.A12G272000.1.v3.1	TATA-box	TATAA	1415	5	-	Arabidopsis thaliana	core promoter element around -30 of transcription start
Intron1_Gohir.A12G272000.1.v3.1	TATA-box	TATA	1416	4	-	Arabidopsis thaliana	core promoter element around -30 of transcription start
Intron1_Gohir.A12G272000.1.v3.1	TATA-box	ATTATA	1419	6	+	Brassica napus	core promoter element around -30 of transcription start
Intron1_Gohir.A12G272000.1.v3.1	TATA-box	TATAA	1420	5	-	Arabidopsis thaliana	core promoter element around -30 of transcription start
Intron1_Gohir.A12G272000.1.v3.1	TATA-box	TATA	1421	4	-	Arabidopsis thaliana	core promoter element around -30 of transcription start
Intron1_Gohir.A12G272000.1.v3.1	TATA-box	ATATAA	1441	6	+	Brassica oleracea	core promoter element around -30 of transcription start
Intron1_Gohir.A12G272000.1.v3.1	TATA-box	TATA	1442	4	-	Arabidopsis thaliana	core promoter element around -30 of transcription start
Intron1_Gohir.A12G272000.1.v3.1	TATA-box	TATAAAT	1570	7	-	Brassica juncea	core promoter element around -30 of transcription start
Intron1_Gohir.A12G272000.1.v3.1	TATA-box	TATAAA	1571	6	-	Helianthus annuus	core promoter element around -30 of transcription start
Intron1_Gohir.A12G272000.1.v3.1	TATA-box	TATAA	1572	5	-	Arabidopsis thaliana	core promoter element around -30 of transcription start
Intron1_Gohir.A12G272000.1.v3.1	TATA-box	TATA	1573	4	-	Arabidopsis thaliana	core promoter element around -30 of transcription start
Intron1_Gohir.A12G272000.1.v3.1	TATA-box	TATAAAA	1578	7	-	Pisum sativum	core promoter element around -30 of transcription start
Intron1_Gohir.A12G272000.1.v3.1	TATA-box	TATAAA	1579	6	-	Helianthus annuus	core promoter element around -30 of transcription start
Intron1_Gohir.A12G272000.1.v3.1	TATA-box	TATAA	1580	5	-	Arabidopsis thaliana	core promoter element around -30 of transcription start
Intron1_Gohir.A12G272000.1.v3.1	TATA-box	TATA	1581	4	-	Arabidopsis thaliana	core promoter element around -30 of transcription start
Intron1_Gohir.A12G272000.1.v3.1	TATA-box	TATAAAA	1664	7	-	Pisum sativum	core promoter element around -30 of transcription start
Intron1_Gohir.A12G272000.1.v3.1	TATA-box	TATAAA	1665	6	-	Helianthus annuus	core promoter element around -30 of transcription start
Intron1_Gohir.A12G272000.1.v3.1	TATA-box	TATAA	1666	5	-	Arabidopsis thaliana	core promoter element around -30 of transcription start
Intron1_Gohir.A12G272000.1.v3.1	TATA-box	TATA	1667	4	-	Arabidopsis thaliana	core promoter element around -30 of transcription start
Intron1_Gohir.A12G272000.1.v3.1	TATA-box	TATAA	1703	5	-	Arabidopsis thaliana	core promoter element around -30 of transcription start
Intron1_Gohir.A12G272000.1.v3.1	TATA-box	TATA	1704	4	-	Arabidopsis thaliana	core promoter element around -30 of transcription start
Intron1_Gohir.A12G272000.1.v3.1	TATA-box	TATA	1722	4	-	Arabidopsis thaliana	core promoter element around -30 of transcription start
Intron1_Gohir.A12G272000.1.v3.1	CAT-box	GCCACT	411	6	-	Arabidopsis thaliana	cis-acting regulatory element related to meristem expression
Intron1_Gohir.A12G272000.1.v3.1	MYC	CATTTG	1617	6	+	Arabidopsis thaliana
Intron1_Gohir.A12G272000.1.v3.1	MYB-like sequence	TAACCA	1384	6	+	Arabidopsis thaliana
Intron1_Gohir.A12G272000.1.v3.1	Myc	TCTCTTA	38	7	+	Arabidopsis thaliana
Intron1_Gohir.A12G272000.1.v3.1	CCGTCC motif	CCGTCC	84	6	+	Nicotiana tabacum
Intron1_Gohir.A12G272000.1.v3.1	CAAT-box	CAAAT	140	5	+	Pisum sativum	common cis-acting element in promoter and enhancer regions
Intron1_Gohir.A12G272000.1.v3.1	CAAT-box	CAAAT	287	5	-	Pisum sativum	common cis-acting element in promoter and enhancer regions
Intron1_Gohir.A12G272000.1.v3.1	CAAT-box	CAAT	396	4	-	Nicotiana glutinosa
Intron1_Gohir.A12G272000.1.v3.1	CAAT-box	CAAT	455	4	-	Nicotiana glutinosa
Intron1_Gohir.A12G272000.1.v3.1	CAAT-box	CAAT	524	4	+	Nicotiana glutinosa
Intron1_Gohir.A12G272000.1.v3.1	CAAT-box	CAAT	548	4	+	Nicotiana glutinosa
Intron1_Gohir.A12G272000.1.v3.1	CAAT-box	CAAT	666	4	-	Nicotiana glutinosa
Intron1_Gohir.A12G272000.1.v3.1	CAAT-box	CAAT	684	4	+	Nicotiana glutinosa
Intron1_Gohir.A12G272000.1.v3.1	CAAT-box	CAAT	744	4	-	Nicotiana glutinosa
Intron1_Gohir.A12G272000.1.v3.1	CAAT-box	CAAAT	797	5	+	Pisum sativum	common cis-acting element in promoter and enhancer regions
Intron1_Gohir.A12G272000.1.v3.1	CAAT-box	CAAAT	855	5	+	Pisum sativum	common cis-acting element in promoter and enhancer regions
Intron1_Gohir.A12G272000.1.v3.1	CAAT-box	CAAAT	874	5	+	Pisum sativum	common cis-acting element in promoter and enhancer regions
Intron1_Gohir.A12G272000.1.v3.1	CAAT-box	CAAT	943	4	-	Nicotiana glutinosa
Intron1_Gohir.A12G272000.1.v3.1	CAAT-box	CCAAT	973	5	+	Arabidopsis thaliana	common cis-acting element in promoter and enhancer regions
Intron1_Gohir.A12G272000.1.v3.1	CAAT-box	CAAT	974	4	+	Nicotiana glutinosa
Intron1_Gohir.A12G272000.1.v3.1	CAAT-box	CAAT	990	4	+	Nicotiana glutinosa
Intron1_Gohir.A12G272000.1.v3.1	CAAT-box	CAAT	1023	4	+	Nicotiana glutinosa
Intron1_Gohir.A12G272000.1.v3.1	CAAT-box	CAAT	1070	4	-	Nicotiana glutinosa
Intron1_Gohir.A12G272000.1.v3.1	CAAT-box	CCAAT	1099	5	-	Arabidopsis thaliana	common cis-acting element in promoter and enhancer regions
Intron1_Gohir.A12G272000.1.v3.1	CAAT-box	CAAT	1284	4	+	Nicotiana glutinosa
Intron1_Gohir.A12G272000.1.v3.1	CAAT-box	CCAAT	1288	5	+	Arabidopsis thaliana	common cis-acting element in promoter and enhancer regions
Intron1_Gohir.A12G272000.1.v3.1	CAAT-box	CAAT	1289	4	+	Nicotiana glutinosa
Intron1_Gohir.A12G272000.1.v3.1	CAAT-box	CAAAT	1305	5	+	Pisum sativum	common cis-acting element in promoter and enhancer regions
Intron1_Gohir.A12G272000.1.v3.1	CAAT-box	CAAT	1357	4	-	Nicotiana glutinosa
Intron1_Gohir.A12G272000.1.v3.1	CAAT-box	CAAT	1391	4	-	Nicotiana glutinosa
Intron1_Gohir.A12G272000.1.v3.1	CAAT-box	CAAT	1487	4	+	Nicotiana glutinosa
Intron1_Gohir.A12G272000.1.v3.1	CAAT-box	CAAAT	1618	5	-	Pisum sativum	common cis-acting element in promoter and enhancer regions
Intron1_Gohir.A12G272000.1.v3.1	CAAT-box	CAAT	1759	4	-	Nicotiana glutinosa
Intron1_Gohir.A12G272000.1.v3.1	CAAT-box	CCAAT	1794	5	-	Arabidopsis thaliana	common cis-acting element in promoter and enhancer regions
Intron1_Gohir.A12G272000.1.v3.1	CCGTCC-box	CCGTCC	84	6	+	Petroselinum hortense
Intron1_Gohir.A12G272000.1.v3.1	GA-motif	ATAGATAA	326	8	+	Arabidopsis thaliana	part of a light responsive element
Intron1_Gohir.A12G272000.1.v3.1	AP-1	TGAGTTAG	474	8	+	Arabidopsis thaliana
Intron1_Gohir.D01G136200.1.v3.1	Unnamed__4	CTCC	7	4	+	Petroselinum hortense
Intron1_Gohir.D01G136200.1.v3.1	Unnamed__4	CTCC	13	4	+	Petroselinum hortense
Intron1_Gohir.D01G136200.1.v3.1	TATA-box	TATAAAT	33	7	-	Brassica juncea	core promoter element around -30 of transcription start
Intron1_Gohir.D01G136200.1.v3.1	TATA-box	TATAAA	34	6	-	Helianthus annuus	core promoter element around -30 of transcription start
Intron1_Gohir.D01G136200.1.v3.1	TATA-box	TATAA	35	5	-	Arabidopsis thaliana	core promoter element around -30 of transcription start
Intron1_Gohir.D01G136200.1.v3.1	TATA-box	TATA	36	4	+	Arabidopsis thaliana	core promoter element around -30 of transcription start
Intron1_Gohir.D01G136200.1.v3.1		motif_sequence	5	4	+	organism	short_function
Intron1_Gohir.D01G136200.1.v3.1	CAAT-box	CAAT	69	4	-	Nicotiana glutinosa
Intron1_Gohir.D01G136200.2.v3.1	TATA	TATAAAAT	33	8	-	Arabidopsis thaliana
Intron1_Gohir.D01G136200.2.v3.1		motif_sequence	1	4	-	organism	short_function
Intron1_Gohir.D01G136200.2.v3.1	CAAT-box	CAAAT	9	5	+	Pisum sativum	common cis-acting element in promoter and enhancer regions
Intron1_Gohir.D01G136200.2.v3.1	TATA-box	TATAAAA	34	7	-	Pisum sativum	core promoter element around -30 of transcription start
Intron1_Gohir.D01G136200.2.v3.1	TATA-box	TATAAA	35	6	-	Helianthus annuus	core promoter element around -30 of transcription start
Intron1_Gohir.D01G136200.2.v3.1	TATA-box	TATAA	36	5	-	Arabidopsis thaliana	core promoter element around -30 of transcription start
Intron1_Gohir.D01G136200.2.v3.1	TATA-box	TATA	37	4	+	Arabidopsis thaliana	core promoter element around -30 of transcription start
Intron1_Gohir.D02G138300.1.v3.1	CAAT-box	CAAT	16	4	+	Nicotiana glutinosa
Intron1_Gohir.D02G138300.1.v3.1	CAAT-box	CAAT	83	4	-	Nicotiana glutinosa
Intron1_Gohir.D09G168600.1.v3.1	TATA-box	taTATAAAg	65	9	-	Lycopersicon esculentum	core promoter element around -30 of transcription start
Intron1_Gohir.D09G168600.1.v3.1	TATA-box	TATAAA	66	6	-	Helianthus annuus	core promoter element around -30 of transcription start
Intron1_Gohir.D09G168600.1.v3.1	TATA-box	TATATAA	67	7	-	Arabidopsis thaliana	core promoter element around -30 of transcription start
Intron1_Gohir.D09G168600.1.v3.1	TATA-box	TATATA	68	6	-	Arabidopsis thaliana	core promoter element around -30 of transcription start
Intron1_Gohir.D09G168600.1.v3.1	TATA-box	ATATAT	69	6	-	Brassica napus	core promoter element around -30 of transcription start
Intron1_Gohir.D09G168600.1.v3.1	TATA-box	TATA	70	4	-	Arabidopsis thaliana	core promoter element around -30 of transcription start
Intron1_Gohir.D09G168600.1.v3.1		motif_sequence	5	4	+	organism	short_function
Intron1_Gohir.D09G168600.1.v3.1	CAAT-box	CAAT	23	4	-	Nicotiana glutinosa
Intron1_Gohir.D09G168600.1.v3.1	CAAT-box	CAAT	30	4	+	Nicotiana glutinosa
Intron1_Gohir.D09G168600.1.v3.1	CAAT-box	CAAT	37	4	-	Nicotiana glutinosa
Intron1_Gohir.D09G168600.1.v3.1	AT~TATA-box	TATATAAA	66	8	-	Arabidopsis thaliana
Intron1_Gohir.D09G168600.1.v3.1	AT~TATA-box	TATATA	68	6	-	Arabidopsis thaliana
Intron1_Gohir.D09G168600.1.v3.1	Box 4	ATTAAT	73	6	-	Petroselinum crispum	part of a conserved DNA module involved in light responsiveness
Intron1_Gohir.D12G156600.1.v3.1	TATA-box	TATACA	8	6	-	Helianthus annuus	core promoter element around -30 of transcription start
Intron1_Gohir.D12G156600.1.v3.1	TATA-box	TATATA	10	6	+	Arabidopsis thaliana	core promoter element around -30 of transcription start
Intron1_Gohir.D12G156600.1.v3.1	TATA-box	TATA	12	4	+	Arabidopsis thaliana	core promoter element around -30 of transcription start
Intron1_Gohir.D12G156600.1.v3.1	TATA-box	TATATA	96	6	+	Arabidopsis thaliana	core promoter element around -30 of transcription start
Intron1_Gohir.D12G156600.1.v3.1	TATA-box	ATATAT	97	6	-	Brassica napus	core promoter element around -30 of transcription start
Intron1_Gohir.D12G156600.1.v3.1	TATA-box	TATA	98	4	-	Arabidopsis thaliana	core promoter element around -30 of transcription start
Intron1_Gohir.D12G156600.1.v3.1	AT~TATA-box	TATATA	10	6	+	Arabidopsis thaliana
Intron1_Gohir.D12G156600.1.v3.1	AT~TATA-box	TATATA	96	6	+	Arabidopsis thaliana
Intron1_Gohir.D12G156600.1.v3.1	STRE	AGGGG	92	5	-	Arabidopsis thaliana
Intron1_Gohir.D12G156600.1.v3.1	MYB	CAACCA	179	6	-	Arabidopsis thaliana
Intron1_Gohir.D12G156600.1.v3.1		motif_sequence	1	4	-	organism	short_function
Intron1_Gohir.D12G156600.1.v3.1		motif_sequence	77	4	+	organism	short_function
Intron1_Gohir.D12G156600.1.v3.1	CAAT-box	CAAAT	51	5	-	Pisum sativum	common cis-acting element in promoter and enhancer regions
Intron1_Gohir.D12G156600.1.v3.1	CAAT-box	CAAT	148	4	-	Nicotiana glutinosa
Intron1_Gohir.D12G156600.1.v3.1	MYC	CATTTG	50	6	+	Arabidopsis thaliana
Intron1_Gohir.D12G272800.1.v3.1	TC-rich repeats	ATTCTCTAAC	339	9	-	Nicotiana tabacum	cis-acting element involved in defense and stress responsiveness
Intron1_Gohir.D12G272800.1.v3.1	TCA-element	CCATCTTTTT	229	9	-	Nicotiana tabacum	cis-acting element involved in salicylic acid responsiveness
Intron1_Gohir.D12G272800.1.v3.1	TCA-element	CCATCTTTTT	1306	9	-	Nicotiana tabacum	cis-acting element involved in salicylic acid responsiveness
Intron1_Gohir.D12G272800.1.v3.1	WUN-motif	AAATTTCCT	1009	9	+	Brassica oleracea	wound-responsive element
Intron1_Gohir.D12G272800.1.v3.1	STRE	AGGGG	186	5	-	Arabidopsis thaliana
Intron1_Gohir.D12G272800.1.v3.1	STRE	AGGGG	1201	5	-	Arabidopsis thaliana
Intron1_Gohir.D12G272800.1.v3.1	STRE	AGGGG	1390	5	+	Arabidopsis thaliana
Intron1_Gohir.D12G272800.1.v3.1	W box	TTGACC	753	6	-	Arabidopsis thaliana
Intron1_Gohir.D12G272800.1.v3.1	ATCT-motif	AATCTAATCC	926	9	-	Pisum sativum	part of a conserved DNA module involved in light responsiveness
Intron1_Gohir.D12G272800.1.v3.1	ERE	ATTTTAAA	679	8	+	Nicotiana glutinos
Intron1_Gohir.D12G272800.1.v3.1	ABRE	AACCCGG	380	7	-	Arabidopsis thaliana	cis-acting element involved in the abscisic acid responsiveness
Intron1_Gohir.D12G272800.1.v3.1	ABRE	ACGTG	1129	5	+	Arabidopsis thaliana	cis-acting element involved in the abscisic acid responsiveness
Intron1_Gohir.D12G272800.1.v3.1	HD-Zip 3	GTAAT(G/C)ATTAC	800	9.5	+	Arabidopsis thaliana	protein binding site
Intron1_Gohir.D12G272800.1.v3.1	TCT-motif	TCTTAC	144	6	-	Arabidopsis thaliana	part of a light responsive element
Intron1_Gohir.D12G272800.1.v3.1	Unnamed__4	CTCC	211	4	-	Petroselinum hortense
Intron1_Gohir.D12G272800.1.v3.1	Unnamed__4	CTCC	258	4	+	Petroselinum hortense
Intron1_Gohir.D12G272800.1.v3.1	Unnamed__4	CTCC	349	4	-	Petroselinum hortense
Intron1_Gohir.D12G272800.1.v3.1	Unnamed__4	CTCC	558	4	+	Petroselinum hortense
Intron1_Gohir.D12G272800.1.v3.1	Unnamed__4	CTCC	1405	4	-	Petroselinum hortense
Intron1_Gohir.D12G272800.1.v3.1	Unnamed__4	CTCC	1524	4	-	Petroselinum hortense
Intron1_Gohir.D12G272800.1.v3.1	Unnamed__4	CTCC	1534	4	-	Petroselinum hortense
Intron1_Gohir.D12G272800.1.v3.1	I-box	AGATAAGG	308	8	+	Triticum aestivum	part of a light responsive element
Intron1_Gohir.D12G272800.1.v3.1	G-box	TACGTG	1128	6	+	Arabidopsis thaliana	cis-acting regulatory element involved in light responsiveness
Intron1_Gohir.D12G272800.1.v3.1	AT~TATA-box	TATATA	43	6	+	Arabidopsis thaliana
Intron1_Gohir.D12G272800.1.v3.1	AT~TATA-box	TATATA	45	6	+	Arabidopsis thaliana
Intron1_Gohir.D12G272800.1.v3.1	AT~TATA-box	TATATA	219	6	+	Arabidopsis thaliana
Intron1_Gohir.D12G272800.1.v3.1	AT~TATA-box	TATATA	631	6	+	Arabidopsis thaliana
Intron1_Gohir.D12G272800.1.v3.1	AT~TATA-box	TATATA	1054	6	-	Arabidopsis thaliana
Intron1_Gohir.D12G272800.1.v3.1	Myc	TCTCTTA	38	7	+	Arabidopsis thaliana
Intron1_Gohir.D12G272800.1.v3.1	MYC	CATGTG	810	6	+	Arabidopsis thaliana
Intron1_Gohir.D12G272800.1.v3.1	MYB-like sequence	TAACCA	1247	6	+	Arabidopsis thaliana
Intron1_Gohir.D12G272800.1.v3.1	TATA-box	TATATAA	42	7	-	Arabidopsis thaliana	core promoter element around -30 of transcription start
Intron1_Gohir.D12G272800.1.v3.1	TATA-box	TATATA	43	6	+	Arabidopsis thaliana	core promoter element around -30 of transcription start
Intron1_Gohir.D12G272800.1.v3.1	TATA-box	ATATAT	44	6	+	Brassica napus	core promoter element around -30 of transcription start
Intron1_Gohir.D12G272800.1.v3.1	TATA-box	TATATA	45	6	+	Arabidopsis thaliana	core promoter element around -30 of transcription start
Intron1_Gohir.D12G272800.1.v3.1	TATA-box	ATATAT	46	6	+	Brassica napus	core promoter element around -30 of transcription start
Intron1_Gohir.D12G272800.1.v3.1	TATA-box	TATA	47	4	+	Arabidopsis thaliana	core promoter element around -30 of transcription start
Intron1_Gohir.D12G272800.1.v3.1	TATA-box	ATATAT	218	6	+	Brassica napus	core promoter element around -30 of transcription start
Intron1_Gohir.D12G272800.1.v3.1	TATA-box	TATATA	219	6	+	Arabidopsis thaliana	core promoter element around -30 of transcription start
Intron1_Gohir.D12G272800.1.v3.1	TATA-box	TATA	221	4	+	Arabidopsis thaliana	core promoter element around -30 of transcription start
Intron1_Gohir.D12G272800.1.v3.1	TATA-box	taTATAAAtc	333	9	-	Arabidopsis thaliana	core promoter element around -30 of transcription start
Intron1_Gohir.D12G272800.1.v3.1	TATA-box	TATA	519	4	+	Arabidopsis thaliana	core promoter element around -30 of transcription start
Intron1_Gohir.D12G272800.1.v3.1	TATA-box	TATTTAAA	567	8	-	Arabidopsis thaliana	core promoter element around -30 of transcription start
Intron1_Gohir.D12G272800.1.v3.1	TATA-box	ATATAT	630	6	+	Brassica napus	core promoter element around -30 of transcription start
Intron1_Gohir.D12G272800.1.v3.1	TATA-box	TATATA	631	6	+	Arabidopsis thaliana	core promoter element around -30 of transcription start
Intron1_Gohir.D12G272800.1.v3.1	TATA-box	ATATAA	632	6	+	Brassica oleracea	core promoter element around -30 of transcription start
Intron1_Gohir.D12G272800.1.v3.1	TATA-box	TATA	633	4	+	Arabidopsis thaliana	core promoter element around -30 of transcription start
Intron1_Gohir.D12G272800.1.v3.1	TATA-box	ccTATAAAaa	704	9	-	Arabidopsis thaliana	core promoter element around -30 of transcription start
Intron1_Gohir.D12G272800.1.v3.1	TATA-box	TATAAAA	705	7	-	Pisum sativum	core promoter element around -30 of transcription start
Intron1_Gohir.D12G272800.1.v3.1	TATA-box	TATAAA	706	6	-	Helianthus annuus	core promoter element around -30 of transcription start
Intron1_Gohir.D12G272800.1.v3.1	TATA-box	TATAA	707	5	-	Arabidopsis thaliana	core promoter element around -30 of transcription start
Intron1_Gohir.D12G272800.1.v3.1	TATA-box	TATA	708	4	+	Arabidopsis thaliana	core promoter element around -30 of transcription start
Intron1_Gohir.D12G272800.1.v3.1	TATA-box	TATAAAA	730	7	-	Pisum sativum	core promoter element around -30 of transcription start
Intron1_Gohir.D12G272800.1.v3.1	TATA-box	TATAAA	731	6	-	Helianthus annuus	core promoter element around -30 of transcription start
Intron1_Gohir.D12G272800.1.v3.1	TATA-box	TATAA	732	5	-	Arabidopsis thaliana	core promoter element around -30 of transcription start
Intron1_Gohir.D12G272800.1.v3.1	TATA-box	TATA	733	4	+	Arabidopsis thaliana	core promoter element around -30 of transcription start
Intron1_Gohir.D12G272800.1.v3.1	TATA-box	ccTATAAAaa	950	9	+	Arabidopsis thaliana	core promoter element around -30 of transcription start
Intron1_Gohir.D12G272800.1.v3.1	TATA-box	ATATAA	951	6	+	Brassica oleracea	core promoter element around -30 of transcription start
Intron1_Gohir.D12G272800.1.v3.1	TATA-box	TATA	952	4	-	Arabidopsis thaliana	core promoter element around -30 of transcription start
Intron1_Gohir.D12G272800.1.v3.1	TATA-box	ATATAT	1053	6	-	Brassica napus	core promoter element around -30 of transcription start
Intron1_Gohir.D12G272800.1.v3.1	TATA-box	TATATA	1054	6	-	Arabidopsis thaliana	core promoter element around -30 of transcription start
Intron1_Gohir.D12G272800.1.v3.1	TATA-box	ATATAT	1055	6	-	Brassica napus	core promoter element around -30 of transcription start
Intron1_Gohir.D12G272800.1.v3.1	TATA-box	TATA	1056	4	-	Arabidopsis thaliana	core promoter element around -30 of transcription start
Intron1_Gohir.D12G272800.1.v3.1	TATA-box	TATAAATA	1072	8	-	Daucus carota	core promoter element around -30 of transcription start
Intron1_Gohir.D12G272800.1.v3.1	TATA-box	TATAAAT	1073	7	-	Brassica juncea	core promoter element around -30 of transcription start
Intron1_Gohir.D12G272800.1.v3.1	TATA-box	TATAAA	1074	6	-	Helianthus annuus	core promoter element around -30 of transcription start
Intron1_Gohir.D12G272800.1.v3.1	TATA-box	TATAA	1075	5	-	Arabidopsis thaliana	core promoter element around -30 of transcription start
Intron1_Gohir.D12G272800.1.v3.1	TATA-box	TATA	1076	4	-	Arabidopsis thaliana	core promoter element around -30 of transcription start
Intron1_Gohir.D12G272800.1.v3.1	TATA-box	TATACA	1184	6	-	Helianthus annuus	core promoter element around -30 of transcription start
Intron1_Gohir.D12G272800.1.v3.1	TATA-box	TATA	1186	4	-	Arabidopsis thaliana	core promoter element around -30 of transcription start
Intron1_Gohir.D12G272800.1.v3.1	TATA-box	TATAAAA	1276	7	-	Pisum sativum	core promoter element around -30 of transcription start
Intron1_Gohir.D12G272800.1.v3.1	TATA-box	TATAAA	1277	6	-	Helianthus annuus	core promoter element around -30 of transcription start
Intron1_Gohir.D12G272800.1.v3.1	TATA-box	TATAA	1278	5	-	Arabidopsis thaliana	core promoter element around -30 of transcription start
Intron1_Gohir.D12G272800.1.v3.1	TATA-box	TATA	1279	4	-	Arabidopsis thaliana	core promoter element around -30 of transcription start
Intron1_Gohir.D12G272800.1.v3.1	TATA-box	ATTATA	1282	6	+	Brassica napus	core promoter element around -30 of transcription start
Intron1_Gohir.D12G272800.1.v3.1	TATA-box	TATAA	1283	5	-	Arabidopsis thaliana	core promoter element around -30 of transcription start
Intron1_Gohir.D12G272800.1.v3.1	TATA-box	TATA	1284	4	-	Arabidopsis thaliana	core promoter element around -30 of transcription start
Intron1_Gohir.D12G272800.1.v3.1	TATA-box	TATAAAA	1430	7	-	Pisum sativum	core promoter element around -30 of transcription start
Intron1_Gohir.D12G272800.1.v3.1	TATA-box	TATAAA	1431	6	-	Helianthus annuus	core promoter element around -30 of transcription start
Intron1_Gohir.D12G272800.1.v3.1	TATA-box	TATAA	1432	5	-	Arabidopsis thaliana	core promoter element around -30 of transcription start
Intron1_Gohir.D12G272800.1.v3.1	TATA-box	TATA	1433	4	-	Arabidopsis thaliana	core promoter element around -30 of transcription start
Intron1_Gohir.D12G272800.1.v3.1	TATA-box	TACAAAA	1470	7	-	Oryza sativa	core promoter element around -30 of transcription start
Intron1_Gohir.D12G272800.1.v3.1	TATA-box	TATAAAA	1516	7	-	Pisum sativum	core promoter element around -30 of transcription start
Intron1_Gohir.D12G272800.1.v3.1	TATA-box	TATAAA	1517	6	-	Helianthus annuus	core promoter element around -30 of transcription start
Intron1_Gohir.D12G272800.1.v3.1	TATA-box	TATAA	1518	5	-	Arabidopsis thaliana	core promoter element around -30 of transcription start
Intron1_Gohir.D12G272800.1.v3.1	TATA-box	TATA	1519	4	-	Arabidopsis thaliana	core promoter element around -30 of transcription start
Intron1_Gohir.D12G272800.1.v3.1	TATA-box	TATAA	1555	5	-	Arabidopsis thaliana	core promoter element around -30 of transcription start
Intron1_Gohir.D12G272800.1.v3.1	TATA-box	TATA	1556	4	-	Arabidopsis thaliana	core promoter element around -30 of transcription start
Intron1_Gohir.D12G272800.1.v3.1	ABRE3a	TACGTG	1128	6	+	Zea mays
Intron1_Gohir.D12G272800.1.v3.1	CAT-box	GCCACT	391	6	-	Arabidopsis thaliana	cis-acting regulatory element related to meristem expression
Intron1_Gohir.D12G272800.1.v3.1	AAGAA-motif	GAAAGAA	1105	7	-	Avena sativa
Intron1_Gohir.D12G272800.1.v3.1	P-box	CCTTTTG	10	7	+	Oryza sativa	gibberellin-responsive element
Intron1_Gohir.D12G272800.1.v3.1	P-box	CCTTTTG	287	7	+	Oryza sativa	gibberellin-responsive element
Intron1_Gohir.D12G272800.1.v3.1	P-box	CCTTTTG	1468	7	+	Oryza sativa	gibberellin-responsive element
Intron1_Gohir.D12G272800.1.v3.1		motif_sequence	22	4	+	organism	short_function
Intron1_Gohir.D12G272800.1.v3.1		motif_sequence	78	4	+	organism	short_function
Intron1_Gohir.D12G272800.1.v3.1		motif_sequence	811	4	+	organism	short_function
Intron1_Gohir.D12G272800.1.v3.1		motif_sequence	835	4	+	organism	short_function
Intron1_Gohir.D12G272800.1.v3.1		motif_sequence	1098	4	-	organism	short_function
Intron1_Gohir.D12G272800.1.v3.1		motif_sequence	1156	4	+	organism	short_function
Intron1_Gohir.D12G272800.1.v3.1		motif_sequence	1405	4	-	organism	short_function
Intron1_Gohir.D12G272800.1.v3.1	CARE	CAACTCCC	555	8	+	Oryza sativa
Intron1_Gohir.D12G272800.1.v3.1	MYB	TAACCA	1247	6	+	Arabidopsis thaliana
Intron1_Gohir.D12G272800.1.v3.1	Box 4	ATTAAT	447	6	+	Petroselinum crispum	part of a conserved DNA module involved in light responsiveness
Intron1_Gohir.D12G272800.1.v3.1	Box 4	ATTAAT	745	6	+	Petroselinum crispum	part of a conserved DNA module involved in light responsiveness
Intron1_Gohir.D12G272800.1.v3.1	ARE	AAACCA	524	6	-	Zea mays	cis-acting regulatory element essential for the anaerobic induction
Intron1_Gohir.D12G272800.1.v3.1	ARE	AAACCA	1000	6	+	Zea mays	cis-acting regulatory element essential for the anaerobic induction
Intron1_Gohir.D12G272800.1.v3.1	GA-motif	ATAGATAA	306	8	+	Arabidopsis thaliana	part of a light responsive element
Intron1_Gohir.D12G272800.1.v3.1	TGACG-motif	TGACG	667	5	+	Hordeum vulgare	cis-acting regulatory element involved in the MeJA-responsiveness
Intron1_Gohir.D12G272800.1.v3.1	TGACG-motif	TGACG	870	5	-	Hordeum vulgare	cis-acting regulatory element involved in the MeJA-responsiveness
Intron1_Gohir.D12G272800.1.v3.1	TGACG-motif	TGACG	1547	5	-	Hordeum vulgare	cis-acting regulatory element involved in the MeJA-responsiveness
Intron1_Gohir.D12G272800.1.v3.1	CGTCA-motif	CGTCA	667	5	-	Hordeum vulgare	cis-acting regulatory element involved in the MeJA-responsiveness
Intron1_Gohir.D12G272800.1.v3.1	CGTCA-motif	CGTCA	870	5	+	Hordeum vulgare	cis-acting regulatory element involved in the MeJA-responsiveness
Intron1_Gohir.D12G272800.1.v3.1	CGTCA-motif	CGTCA	1547	5	+	Hordeum vulgare	cis-acting regulatory element involved in the MeJA-responsiveness
Intron1_Gohir.D12G272800.1.v3.1	as-1	TGACG	667	5	+	Arabidopsis thaliana
Intron1_Gohir.D12G272800.1.v3.1	as-1	TGACG	870	5	-	Arabidopsis thaliana
Intron1_Gohir.D12G272800.1.v3.1	as-1	TGACG	1547	5	-	Arabidopsis thaliana
Intron1_Gohir.D12G272800.1.v3.1	ABRE4	CACGTA	1128	6	-	Zea mays
Intron1_Gohir.D12G272800.1.v3.1	CAAT-box	CAAAT	267	5	-	Pisum sativum	common cis-acting element in promoter and enhancer regions
Intron1_Gohir.D12G272800.1.v3.1	CAAT-box	CAAT	376	4	-	Nicotiana glutinosa
Intron1_Gohir.D12G272800.1.v3.1	CAAT-box	CAAT	511	4	+	Nicotiana glutinosa
Intron1_Gohir.D12G272800.1.v3.1	CAAT-box	CCAAT	522	5	-	Arabidopsis thaliana	common cis-acting element in promoter and enhancer regions
Intron1_Gohir.D12G272800.1.v3.1	CAAT-box	CAAT	622	4	-	Nicotiana glutinosa
Intron1_Gohir.D12G272800.1.v3.1	CAAT-box	CAAT	662	4	-	Nicotiana glutinosa
Intron1_Gohir.D12G272800.1.v3.1	CAAT-box	CAAAT	716	5	+	Pisum sativum	common cis-acting element in promoter and enhancer regions
Intron1_Gohir.D12G272800.1.v3.1	CAAT-box	CAAAT	737	5	+	Pisum sativum	common cis-acting element in promoter and enhancer regions
Intron1_Gohir.D12G272800.1.v3.1	CAAT-box	CAAAT	756	5	+	Pisum sativum	common cis-acting element in promoter and enhancer regions
Intron1_Gohir.D12G272800.1.v3.1	CAAT-box	CAAT	802	4	-	Nicotiana glutinosa
Intron1_Gohir.D12G272800.1.v3.1	CAAT-box	CAAAT	828	5	+	Pisum sativum	common cis-acting element in promoter and enhancer regions
Intron1_Gohir.D12G272800.1.v3.1	CAAT-box	CCAAT	848	5	+	Arabidopsis thaliana	common cis-acting element in promoter and enhancer regions
Intron1_Gohir.D12G272800.1.v3.1	CAAT-box	CAAT	849	4	+	Nicotiana glutinosa
Intron1_Gohir.D12G272800.1.v3.1	CAAT-box	CAAT	865	4	+	Nicotiana glutinosa
Intron1_Gohir.D12G272800.1.v3.1	CAAT-box	CAAT	945	4	-	Nicotiana glutinosa
Intron1_Gohir.D12G272800.1.v3.1	CAAT-box	CAAT	1147	4	+	Nicotiana glutinosa
Intron1_Gohir.D12G272800.1.v3.1	CAAT-box	CAAAT	1168	5	+	Pisum sativum	common cis-acting element in promoter and enhancer regions
Intron1_Gohir.D12G272800.1.v3.1	CAAT-box	CAAT	1220	4	-	Nicotiana glutinosa
Intron1_Gohir.D12G272800.1.v3.1	CAAT-box	CAAT	1254	4	-	Nicotiana glutinosa
Intron1_Gohir.D12G272800.1.v3.1	CAAT-box	CAAT	1349	4	+	Nicotiana glutinosa
Intron1_Gohir.D12G272800.1.v3.1	CAAT-box	CAAT	1611	4	-	Nicotiana glutinosa
Intron1_Gohir.D12G272800.1.v3.1	CAAT-box	CAAAT	1645	5	-	Pisum sativum	common cis-acting element in promoter and enhancer regions
Intron1_OsKitaake03g102500.1.v3.1	ABRE4	CACGTA	2	6	-	Zea mays
Intron1_OsKitaake03g102500.1.v3.1	ABRE3a	TACGTG	2	6	+	Zea mays
Intron1_OsKitaake03g102500.1.v3.1		motif_sequence	14	4	+	organism	short_function
Intron1_OsKitaake03g102500.1.v3.1		motif_sequence	27	4	+	organism	short_function
Intron1_OsKitaake03g102500.1.v3.1		motif_sequence	36	4	+	organism	short_function
Intron1_OsKitaake03g102500.1.v3.1		motif_sequence	52	4	-	organism	short_function
Intron1_OsKitaake03g102500.1.v3.1	CAAT-box	CCAAT	47	5	+	Arabidopsis thaliana	common cis-acting element in promoter and enhancer regions
Intron1_OsKitaake03g102500.1.v3.1	CAAT-box	CAAT	48	4	+	Nicotiana glutinosa
Intron1_OsKitaake03g102500.1.v3.1	CAAT-box	CCAAT	64	5	+	Arabidopsis thaliana	common cis-acting element in promoter and enhancer regions
Intron1_OsKitaake03g102500.1.v3.1	CAAT-box	CAAT	65	4	+	Nicotiana glutinosa
Intron1_OsKitaake03g102500.1.v3.1	CAAT-box	CAAT	91	4	-	Nicotiana glutinosa
Intron1_OsKitaake03g102500.1.v3.1	CAAT-box	CCAAT	99	5	-	Arabidopsis thaliana	common cis-acting element in promoter and enhancer regions
Intron1_OsKitaake03g102500.1.v3.1	G-box	TACGTG	2	6	+	Arabidopsis thaliana	cis-acting regulatory element involved in light responsiveness
Intron1_OsKitaake03g102500.1.v3.1	ABRE	ACGTG	3	5	+	Arabidopsis thaliana	cis-acting element involved in the abscisic acid responsiveness
Intron1_OsKitaake03g318000.1.v3.1	Sp1	GGGCGG	81	6	+	Oryza sativa	light responsive element
Intron1_OsKitaake03g318000.1.v3.1	CAAT-box	CCAAT	31	5	-	Arabidopsis thaliana	common cis-acting element in promoter and enhancer regions
Intron1_OsKitaake03g318000.1.v3.1	CAAT-box	CAAT	53	4	-	Nicotiana glutinosa
Intron1_OsKitaake03g318000.1.v3.1	CAAT-box	CCAAT	57	5	-	Arabidopsis thaliana	common cis-acting element in promoter and enhancer regions
Intron1_OsKitaake03g318000.1.v3.1	Unnamed__4	CTCC	61	4	-	Petroselinum hortense
Intron1_OsKitaake04g146100.1.v3.1	MYB	CAACCA	6	6	+	Arabidopsis thaliana
Intron1_OsKitaake04g146100.1.v3.1	G-box	CACGAC	13	6	+	Zea mays	cis-acting regulatory element involved in light responsiveness
Intron1_OsKitaake04g146100.1.v3.1		motif_sequence	31	4	+	organism	short_function
Intron1_OsKitaake04g146100.1.v3.1		motif_sequence	37	4	+	organism	short_function
Intron1_OsKitaake04g146100.1.v3.1		motif_sequence	73	4	-	organism	short_function
Intron1_OsKitaake04g146100.1.v3.1	Unnamed__1	CGTGG	12	5	-	Zea mays
Intron1_OsKitaake04g146100.1.v3.1	dOCT	CACGGATC	61	8	+	Zea mays
Intron1_OsKitaake04g146500.1.v3.1	GATA-motif	AAGGATAAGG	42	9	-	Solanum tuberosum	part of a light responsive element
Intron1_OsKitaake04g146500.1.v3.1	as-1	TGACG	72	5	+	Arabidopsis thaliana
Intron1_OsKitaake04g146500.1.v3.1	Unnamed__4	CTCC	37	4	+	Petroselinum hortense
Intron1_OsKitaake04g146500.1.v3.1	Unnamed__4	CTCC	40	4	+	Petroselinum hortense
Intron1_OsKitaake04g146500.1.v3.1	TATA-box	TATA	26	4	+	Arabidopsis thaliana	core promoter element around -30 of transcription start
Intron1_OsKitaake04g146500.1.v3.1	ARE	AAACCA	15	6	+	Zea mays	cis-acting regulatory element essential for the anaerobic induction
Intron1_OsKitaake04g146500.1.v3.1	ARE	AAACCA	20	6	+	Zea mays	cis-acting regulatory element essential for the anaerobic induction
Intron1_OsKitaake04g146500.1.v3.1	MYB	CAACCA	68	6	-	Arabidopsis thaliana
Intron1_OsKitaake04g146500.1.v3.1	CAAT-box	CAAT	6	4	+	Nicotiana glutinosa
Intron1_OsKitaake04g146500.1.v3.1	CAAT-box	CAAT	59	4	-	Nicotiana glutinosa
Intron1_OsKitaake04g146500.1.v3.1	CGTCA-motif	CGTCA	72	5	-	Hordeum vulgare	cis-acting regulatory element involved in the MeJA-responsiveness
Intron1_OsKitaake04g146500.1.v3.1	TGACG-motif	TGACG	72	5	+	Hordeum vulgare	cis-acting regulatory element involved in the MeJA-responsiveness
Intron1_OsKitaake08g180800.1.v3.1	Unnamed__4	CTCC	15	4	+	Petroselinum hortense
Intron1_OsKitaake08g180800.1.v3.1	DRE1	ACCGAGA	23	7	-	Zea mays
Intron1_OsKitaake08g180800.1.v3.1		motif_sequence	62	4	+	organism	short_function
Intron1_OsKitaake08g180800.1.v3.1	CAAT-box	CCAAT	40	5	+	Arabidopsis thaliana	common cis-acting element in promoter and enhancer regions
Intron1_OsKitaake08g180800.1.v3.1	CAAT-box	CAAT	41	4	+	Nicotiana glutinosa
Intron1_OsKitaake08g180800.1.v3.1	CAAT-box	CAAAT	43	5	-	Pisum sativum	common cis-acting element in promoter and enhancer regions
Intron1_OsKitaake08g180800.1.v3.1	CAAT-box	CAAT	78	4	-	Nicotiana glutinosa
Intron1_ptg000008l_1.g899.t1	CAAT-box	CAAAT	81	5	-	Pisum sativum	common cis-acting element in promoter and enhancer regions
Intron1_ptg000008l_1.g899.t1		motif_sequence	10	4	-	organism	short_function
Intron1_ptg000008l_1.g899.t1		motif_sequence	23	4	+	organism	short_function
Intron1_ptg000011l_1.1.g1534.t1	ABRE	ACGTG	38	5	+	Arabidopsis thaliana	cis-acting element involved in the abscisic acid responsiveness
Intron1_ptg000011l_1.1.g1534.t1	G-box	TACGTG	37	6	+	Arabidopsis thaliana	cis-acting regulatory element involved in light responsiveness
Intron1_ptg000011l_1.1.g1534.t1	CAAT-box	CAAT	46	4	-	Nicotiana glutinosa
Intron1_ptg000011l_1.1.g1534.t1	CAAT-box	CAAT	65	4	-	Nicotiana glutinosa
Intron1_ptg000011l_1.1.g1534.t1	ABRE3a	TACGTG	37	6	+	Zea mays
Intron1_ptg000011l_1.1.g1534.t1	ABRE4	CACGTA	37	6	-	Zea mays
Intron1_ptg000020l_1.g323.t1	AE-box	AGAAACAA	944	8	+	Arabidopsis thaliana	part of a module for light response
Intron1_ptg000020l_1.g323.t1	AAGAA-motif	GAAAGAA	299	7	+	Avena sativa
Intron1_ptg000020l_1.g323.t1		motif_sequence	412	4	+	organism	short_function
Intron1_ptg000020l_1.g323.t1		motif_sequence	676	4	+	organism	short_function
Intron1_ptg000020l_1.g323.t1		motif_sequence	763	4	-	organism	short_function
Intron1_ptg000020l_1.g323.t1		motif_sequence	968	4	+	organism	short_function
Intron1_ptg000020l_1.g323.t1	chs-CMA1a	TTACTTAA	70	8	+	Daucus carota	part of a light responsive element
Intron1_ptg000020l_1.g323.t1	Box 4	ATTAAT	418	6	+	Petroselinum crispum	part of a conserved DNA module involved in light responsiveness
Intron1_ptg000020l_1.g323.t1	Box 4	ATTAAT	725	6	-	Petroselinum crispum	part of a conserved DNA module involved in light responsiveness
Intron1_ptg000020l_1.g323.t1	Box 4	ATTAAT	927	6	-	Petroselinum crispum	part of a conserved DNA module involved in light responsiveness
Intron1_ptg000020l_1.g323.t1	ARE	AAACCA	233	6	+	Zea mays	cis-acting regulatory element essential for the anaerobic induction
Intron1_ptg000020l_1.g323.t1	MYB	CAACCA	587	6	-	Arabidopsis thaliana
Intron1_ptg000020l_1.g323.t1	TATA-box	TATA	45	4	+	Arabidopsis thaliana	core promoter element around -30 of transcription start
Intron1_ptg000020l_1.g323.t1	TATA-box	TATACA	81	6	-	Helianthus annuus	core promoter element around -30 of transcription start
Intron1_ptg000020l_1.g323.t1	TATA-box	TATA	83	4	+	Arabidopsis thaliana	core promoter element around -30 of transcription start
Intron1_ptg000020l_1.g323.t1	TATA-box	TATATAA	100	7	-	Arabidopsis thaliana	core promoter element around -30 of transcription start
Intron1_ptg000020l_1.g323.t1	TATA-box	TATATA	101	6	+	Arabidopsis thaliana	core promoter element around -30 of transcription start
Intron1_ptg000020l_1.g323.t1	TATA-box	ATATAA	102	6	+	Brassica oleracea	core promoter element around -30 of transcription start
Intron1_ptg000020l_1.g323.t1	TATA-box	TATA	103	4	+	Arabidopsis thaliana	core promoter element around -30 of transcription start
Intron1_ptg000020l_1.g323.t1	TATA-box	ATTATA	107	6	+	Brassica napus	core promoter element around -30 of transcription start
Intron1_ptg000020l_1.g323.t1	TATA-box	TATAA	108	5	-	Arabidopsis thaliana	core promoter element around -30 of transcription start
Intron1_ptg000020l_1.g323.t1	TATA-box	TATA	109	4	+	Arabidopsis thaliana	core promoter element around -30 of transcription start
Intron1_ptg000020l_1.g323.t1	TATA-box	ccTATAAAaa	135	9	+	Arabidopsis thaliana	core promoter element around -30 of transcription start
Intron1_ptg000020l_1.g323.t1	TATA-box	TATA	250	4	+	Arabidopsis thaliana	core promoter element around -30 of transcription start
Intron1_ptg000020l_1.g323.t1	TATA-box	ccTATAAAaa	282	9	+	Arabidopsis thaliana	core promoter element around -30 of transcription start
Intron1_ptg000020l_1.g323.t1	TATA-box	TATAA	283	5	-	Arabidopsis thaliana	core promoter element around -30 of transcription start
Intron1_ptg000020l_1.g323.t1	TATA-box	TATA	284	4	+	Arabidopsis thaliana	core promoter element around -30 of transcription start
Intron1_ptg000020l_1.g323.t1	TATA-box	TATACA	342	6	-	Helianthus annuus	core promoter element around -30 of transcription start
Intron1_ptg000020l_1.g323.t1	TATA-box	TATATA	344	6	+	Arabidopsis thaliana	core promoter element around -30 of transcription start
Intron1_ptg000020l_1.g323.t1	TATA-box	ATATAT	345	6	+	Brassica napus	core promoter element around -30 of transcription start
Intron1_ptg000020l_1.g323.t1	TATA-box	TATA	346	4	+	Arabidopsis thaliana	core promoter element around -30 of transcription start
Intron1_ptg000020l_1.g323.t1	TATA-box	TATACA	446	6	-	Helianthus annuus	core promoter element around -30 of transcription start
Intron1_ptg000020l_1.g323.t1	TATA-box	TATATA	448	6	+	Arabidopsis thaliana	core promoter element around -30 of transcription start
Intron1_ptg000020l_1.g323.t1	TATA-box	ATATAA	449	6	+	Brassica oleracea	core promoter element around -30 of transcription start
Intron1_ptg000020l_1.g323.t1	TATA-box	TATA	450	4	+	Arabidopsis thaliana	core promoter element around -30 of transcription start
Intron1_ptg000020l_1.g323.t1	TATA-box	TACAAAA	640	7	+	Oryza sativa	core promoter element around -30 of transcription start
Intron1_ptg000020l_1.g323.t1	TATA-box	TATATA	803	6	-	Arabidopsis thaliana	core promoter element around -30 of transcription start
Intron1_ptg000020l_1.g323.t1	TATA-box	ATATAT	804	6	-	Brassica napus	core promoter element around -30 of transcription start
Intron1_ptg000020l_1.g323.t1	TATA-box	TATATA	805	6	-	Arabidopsis thaliana	core promoter element around -30 of transcription start
Intron1_ptg000020l_1.g323.t1	TATA-box	TATA	807	4	-	Arabidopsis thaliana	core promoter element around -30 of transcription start
Intron1_ptg000020l_1.g323.t1	TATA-box	TATA	820	4	-	Arabidopsis thaliana	core promoter element around -30 of transcription start
Intron1_ptg000020l_1.g323.t1	TATA-box	TATTTAAA	825	8	+	Arabidopsis thaliana	core promoter element around -30 of transcription start
Intron1_ptg000020l_1.g323.t1	TATA-box	TATATA	963	6	-	Arabidopsis thaliana	core promoter element around -30 of transcription start
Intron1_ptg000020l_1.g323.t1	TATA-box	ATATAT	964	6	-	Brassica napus	core promoter element around -30 of transcription start
Intron1_ptg000020l_1.g323.t1	TATA-box	TATA	965	4	-	Arabidopsis thaliana	core promoter element around -30 of transcription start
Intron1_ptg000020l_1.g323.t1	O2-site	GTTGACGTGA	589	9	+	Zea mays	cis-acting regulatory element involved in zein metabolism regulation
Intron1_ptg000020l_1.g323.t1	TGACG-motif	TGACG	379	5	+	Hordeum vulgare	cis-acting regulatory element involved in the MeJA-responsiveness
Intron1_ptg000020l_1.g323.t1	TGACG-motif	TGACG	709	5	-	Hordeum vulgare	cis-acting regulatory element involved in the MeJA-responsiveness
Intron1_ptg000020l_1.g323.t1	CGTCA-motif	CGTCA	379	5	-	Hordeum vulgare	cis-acting regulatory element involved in the MeJA-responsiveness
Intron1_ptg000020l_1.g323.t1	CGTCA-motif	CGTCA	709	5	+	Hordeum vulgare	cis-acting regulatory element involved in the MeJA-responsiveness
Intron1_ptg000020l_1.g323.t1	CAAT-box	CAAT	42	4	+	Nicotiana glutinosa
Intron1_ptg000020l_1.g323.t1	CAAT-box	CAAAT	65	5	-	Pisum sativum	common cis-acting element in promoter and enhancer regions
Intron1_ptg000020l_1.g323.t1	CAAT-box	CAAAT	93	5	+	Pisum sativum	common cis-acting element in promoter and enhancer regions
Intron1_ptg000020l_1.g323.t1	CAAT-box	CAAT	96	4	-	Nicotiana glutinosa
Intron1_ptg000020l_1.g323.t1	CAAT-box	CAAT	113	4	-	Nicotiana glutinosa
Intron1_ptg000020l_1.g323.t1	CAAT-box	CAAAT	206	5	+	Pisum sativum	common cis-acting element in promoter and enhancer regions
Intron1_ptg000020l_1.g323.t1	CAAT-box	CAAAT	237	5	+	Pisum sativum	common cis-acting element in promoter and enhancer regions
Intron1_ptg000020l_1.g323.t1	CAAT-box	CAAT	407	4	+	Nicotiana glutinosa
Intron1_ptg000020l_1.g323.t1	CAAT-box	CAAT	422	4	-	Nicotiana glutinosa
Intron1_ptg000020l_1.g323.t1	CAAT-box	CAAT	500	4	+	Nicotiana glutinosa
Intron1_ptg000020l_1.g323.t1	CAAT-box	CAAAT	582	5	+	Pisum sativum	common cis-acting element in promoter and enhancer regions
Intron1_ptg000020l_1.g323.t1	CAAT-box	CCAAT	585	5	-	Arabidopsis thaliana	common cis-acting element in promoter and enhancer regions
Intron1_ptg000020l_1.g323.t1	CAAT-box	CAAT	723	4	+	Nicotiana glutinosa
Intron1_ptg000020l_1.g323.t1	CAAT-box	CAAAT	978	5	+	Pisum sativum	common cis-acting element in promoter and enhancer regions
Intron1_ptg000020l_1.g323.t1	as-1	TGACG	379	5	+	Arabidopsis thaliana
Intron1_ptg000020l_1.g323.t1	as-1	TGACG	709	5	-	Arabidopsis thaliana
Intron1_ptg000020l_1.g323.t1	G-Box	CACGTT	619	6	-	Pisum sativum	cis-acting regulatory element involved in light responsiveness
Intron1_ptg000020l_1.g323.t1	GT1-motif	GGTTAA	177	6	-	Arabidopsis thaliana	light responsive element
Intron1_ptg000020l_1.g323.t1	TCA-element	CCATCTTTTT	22	9	+	Nicotiana tabacum	cis-acting element involved in salicylic acid responsiveness
Intron1_ptg000020l_1.g323.t1	MRE	AACCTAA	122	7	+	Petroselinum crispum	MYB binding site involved in light responsiveness
Intron1_ptg000020l_1.g323.t1	MRE	AACCTAA	154	7	+	Petroselinum crispum	MYB binding site involved in light responsiveness
Intron1_ptg000020l_1.g323.t1	LTR	CCGAAA	229	6	+	Hordeum vulgare	cis-acting element involved in low-temperature responsiveness
Intron1_ptg000020l_1.g323.t1	ABRE	AACCCGG	533	7	-	Arabidopsis thaliana	cis-acting element involved in the abscisic acid responsiveness
Intron1_ptg000020l_1.g323.t1	ABRE	ACGTG	620	5	+	Arabidopsis thaliana	cis-acting element involved in the abscisic acid responsiveness
Intron1_ptg000020l_1.g323.t1	ATCT-motif	AATCTAATCC	148	9	+	Pisum sativum	part of a conserved DNA module involved in light responsiveness
Intron1_ptg000020l_1.g323.t1	ATCT-motif	AATCTAATCC	788	9	+	Pisum sativum	part of a conserved DNA module involved in light responsiveness
Intron1_ptg000020l_1.g323.t1	STRE	AGGGG	514	5	-	Arabidopsis thaliana
Intron1_ptg000020l_1.g323.t1	STRE	AGGGG	548	5	+	Arabidopsis thaliana
Intron1_ptg000020l_1.g323.t1	DRE1	ACCGAGA	197	7	+	Zea mays
Intron1_ptg000020l_1.g323.t1	I-box	atGATAAGGTC	858	10	+	Helianthus annuus	part of a light responsive element
Intron1_ptg000020l_1.g323.t1	Unnamed__1	GAATTTAATTAA	5	11	-	Glycine max	60K protein binding site
Intron1_ptg000020l_1.g323.t1	AT~TATA-box	TATATA	101	6	+	Arabidopsis thaliana
Intron1_ptg000020l_1.g323.t1	AT~TATA-box	TATATA	344	6	+	Arabidopsis thaliana
Intron1_ptg000020l_1.g323.t1	AT~TATA-box	TATATA	448	6	+	Arabidopsis thaliana
Intron1_ptg000020l_1.g323.t1	AT~TATA-box	TATATA	803	6	-	Arabidopsis thaliana
Intron1_ptg000020l_1.g323.t1	AT~TATA-box	TATATA	805	6	-	Arabidopsis thaliana
Intron1_ptg000020l_1.g323.t1	AT~TATA-box	TATATA	963	6	-	Arabidopsis thaliana
Intron1_ptg000020l_1.g323.t1	Unnamed__4	CTCC	531	4	+	Petroselinum hortense
Intron1_ptg000020l_1.g323.t1	Unnamed__4	CTCC	678	4	+	Petroselinum hortense
Intron1_ptg000020l_1.g323.t1	GCN4_motif	TGAGTCA	596	7	+	Oryza sativa	cis-regulatory element involved in endosperm expression
[truncated: 4,517 more rows]

## Sheet: S4
Table S4. The classification of GAD gene duplication types
[truncated: 167 more rows]

[truncated: 2 more sheets: S5, S6]
